# Supplementary material for: Evolutionary context of psoriatic immune skin response
Source: Evol Med Public Health. 2021 Dec 1;9(1):474–86. doi: 10.1093/emph/eoab042 (PMC8830311; doi:10.1093/emph/eoab042)
Supplement: eoab042_Supplementary_Data [file eoab042_Supplementary_Data.zip]

Archive with 6 entries (6 files):
- HRP-502 -Consent_June2020.pdf
- Supplementary_EDITED.pdf
- TableS3.xlsx
- TableS4.xlsx
- TableS5.xlsx
- TableS6.xlsx
