# Supplementary material for: Evolutionary context of psoriatic immune skin response
Source: Evol Med Public Health. 2021 Dec 1;9(1):474–86. doi: 10.1093/emph/eoab042 (PMC8830311; doi:10.1093/emph/eoab042)
Supplement: eoab042_Supplementary_Data [file eoab042_Supplementary_Data.zip › TableS3.xlsx]

## Sheet: Read.me
Tab1: Comparative	Comparision between lesional and nonlesional skin expression in psoriasis
Grouped analysis of all psoriasis samples, where nonlesional skin is control
ensembl_gene_id	Ensembl gene ID
hgnc_symbol	HGNC Gene ID
description	Brief description of gene function and properties
chromosome_name	Chromosome Name
start_position	Start position of the gene
end_position	End position of the gene
gene_biotype	The functional category of the gene
log2FoldChange	log2 fold change in expression when lesional skin is compared to nonlesional skin - Positive values indicate upregulation in lesional skin
padj	Adjusted p-value for the difference in expression when lesional skin was compared to nonlesional skin
Tab2: Normalized	Normalized read-depth for individual samples
Deseq2 output matrix for individual samples	Plaque: Psoriatic lesions, Control: Nonlesional skin, the numbers indicate the individuals from whom the samples were collected
Tab3: Pairwise	Comparision between lesional and nonlesional skin expression in psoriasis
Pairwise analysis of all psoriasis samples (matched by individual), where nonlesional skin is control

## Sheet: Comparative
ensembl_gene_id	hgnc_symbol	description	chromosome_name	start_position	end_position	gene_biotype	log2FoldChange.pso	padj.pso
ENSG00000143546	S100A8	S100 calcium binding protein A8 [Source:HGNC Symbol;Acc:HGNC:10498]	1	153390032	153391073	protein_coding	9.54072	1.19e-183
ENSG00000163216	SPRR2D	small proline rich protein 2D [Source:HGNC Symbol;Acc:HGNC:11264]	1	153039732	153041931	protein_coding	7.00859	1.45e-123
ENSG00000184330	S100A7A	S100 calcium binding protein A7A [Source:HGNC Symbol;Acc:HGNC:21657]	1	153416520	153423222	protein_coding	9.89219	1.32e-91
ENSG00000203785	SPRR2E	small proline rich protein 2E [Source:HGNC Symbol;Acc:HGNC:11265]	1	153093135	153106184	protein_coding	4.60256	4.1e-83
ENSG00000241794	SPRR2A	small proline rich protein 2A [Source:HGNC Symbol;Acc:HGNC:11261]	1	153056120	153057512	protein_coding	10.289	4.31e-76
ENSG00000163202	LCE3D	late cornified envelope 3D [Source:HGNC Symbol;Acc:HGNC:16615]	1	152579381	152580516	protein_coding	5.2542	1.27e-59
ENSG00000136688	IL36G	interleukin 36 gamma [Source:HGNC Symbol;Acc:HGNC:15741]	2	112973203	112985658	protein_coding	4.27494	1e-47
ENSG00000181333	HEPHL1	hephaestin like 1 [Source:HGNC Symbol;Acc:HGNC:30477]	11	94021354	94114208	protein_coding	6.3819	1.35e-42
ENSG00000057149	SERPINB3	serpin family B member 3 [Source:HGNC Symbol;Acc:HGNC:10569]	18	63655197	63661893	protein_coding	6.89039	1.01e-37
ENSG00000171711	DEFB4A	defensin beta 4A [Source:HGNC Symbol;Acc:HGNC:2767]	8	7894677	7896716	protein_coding	9.97182	1.48e-37
ENSG00000159516	SPRR2G	small proline rich protein 2G [Source:HGNC Symbol;Acc:HGNC:11267]	1	153149582	153150890	protein_coding	5.99139	3.17e-34
ENSG00000189182	KRT77	keratin 77 [Source:HGNC Symbol;Acc:HGNC:20411]	12	52689626	52703524	protein_coding	-4.68534	6.15e-34
ENSG00000169469	SPRR1B	small proline rich protein 1B [Source:HGNC Symbol;Acc:HGNC:11260]	1	153031203	153032900	protein_coding	4.85911	4.65e-33
ENSG00000196805	SPRR2B	small proline rich protein 2B [Source:HGNC Symbol;Acc:HGNC:11262]	1	153070224	153070840	protein_coding	10.7748	2.78e-32
ENSG00000185966	LCE3E	late cornified envelope 3E [Source:HGNC Symbol;Acc:HGNC:29463]	1	152565654	152566780	protein_coding	5.122	2.9e-31
ENSG00000166535	A2ML1	alpha-2-macroglobulin like 1 [Source:HGNC Symbol;Acc:HGNC:23336]	12	8822621	8887001	protein_coding	2.70367	4.48e-30
ENSG00000159337	PLA2G4D	phospholipase A2 group IVD [Source:HGNC Symbol;Acc:HGNC:30038]	15	42067009	42094562	protein_coding	3.61751	1.64e-29
ENSG00000148346	LCN2	lipocalin 2 [Source:HGNC Symbol;Acc:HGNC:6526]	9	128149071	128153453	protein_coding	5.07468	7.07e-26
ENSG00000177257	DEFB4B	defensin beta 4B [Source:HGNC Symbol;Acc:HGNC:30193]	8	7414855	7416863	protein_coding	8.87377	1.32e-24
ENSG00000165474	GJB2	gap junction protein beta 2 [Source:HGNC Symbol;Acc:HGNC:4284]	13	20187463	20192938	protein_coding	4.29665	3.43e-24
ENSG00000062096	ARSF	arylsulfatase F [Source:HGNC Symbol;Acc:HGNC:721]	X	3041471	3112727	protein_coding	3.57518	4.92e-24
ENSG00000133110	POSTN	periostin [Source:HGNC Symbol;Acc:HGNC:16953]	13	37562583	37598844	protein_coding	-2.20297	2.18e-23
ENSG00000163874	ZC3H12A	zinc finger CCCH-type containing 12A [Source:HGNC Symbol;Acc:HGNC:26259]	1	37474580	37484377	protein_coding	2.65348	2.48e-23
ENSG00000064932	SBNO2	strawberry notch homolog 2 [Source:HGNC Symbol;Acc:HGNC:29158]	19	1107637	1174268	protein_coding	1.70644	1.05e-22
ENSG00000064886	CHI3L2	chitinase 3 like 2 [Source:HGNC Symbol;Acc:HGNC:1933]	1	111200771	111243440	protein_coding	3.61665	1.86e-22
ENSG00000075673	ATP12A	ATPase H+/K+ transporting non-gastric alpha2 subunit [Source:HGNC Symbol;Acc:HGNC:13816]	13	24680408	24712472	protein_coding	5.25073	3.34e-22
ENSG00000166920	C15orf48	chromosome 15 open reading frame 48 [Source:HGNC Symbol;Acc:HGNC:29898]	15	45430579	45448761	protein_coding	3.00465	8.56e-21
ENSG00000174502	SLC26A9	solute carrier family 26 member 9 [Source:HGNC Symbol;Acc:HGNC:14469]	1	205913048	205943460	protein_coding	2.86056	1.58e-20
ENSG00000119125	GDA	guanine deaminase [Source:HGNC Symbol;Acc:HGNC:4212]	9	72114595	72257193	protein_coding	3.26026	2.27e-20
ENSG00000151006	PRSS53	serine protease 53 [Source:HGNC Symbol;Acc:HGNC:34407]	16	31083425	31089628	protein_coding	3.14227	2.33e-20
ENSG00000244094	SPRR2F	small proline rich protein 2F [Source:HGNC Symbol;Acc:HGNC:11266]	1	153112121	153113516	protein_coding	12.1131	1.97e-19
ENSG00000121742	GJB6	gap junction protein beta 6 [Source:HGNC Symbol;Acc:HGNC:4288]	13	20221962	20232365	protein_coding	2.77253	4.54e-19
ENSG00000005001	PRSS22	serine protease 22 [Source:HGNC Symbol;Acc:HGNC:14368]	16	2852730	2858170	protein_coding	3.45987	4.73e-19
ENSG00000206073	SERPINB4	serpin family B member 4 [Source:HGNC Symbol;Acc:HGNC:10570]	18	63637259	63644256	protein_coding	9.74314	2.49e-18
ENSG00000124102	PI3	peptidase inhibitor 3 [Source:HGNC Symbol;Acc:HGNC:8947]	20	45174902	45176544	protein_coding	9.23371	2.41e-17
ENSG00000183760	ACP7	acid phosphatase 7, tartrate resistant (putative) [Source:HGNC Symbol;Acc:HGNC:33781]	19	39083913	39111493	protein_coding	2.59912	1.11e-16
ENSG00000100170	SLC5A1	solute carrier family 5 member 1 [Source:HGNC Symbol;Acc:HGNC:11036]	22	32043261	32113029	protein_coding	2.17151	2.68e-16
ENSG00000198805	PNP	purine nucleoside phosphorylase [Source:HGNC Symbol;Acc:HGNC:7892]	14	20468954	20477089	protein_coding	1.85248	3.16e-16
ENSG00000177243	DEFB103B	defensin beta 103B [Source:HGNC Symbol;Acc:HGNC:31702]	8	7428888	7430348	protein_coding	4.60209	5.59e-16
ENSG00000176797	DEFB103A	defensin beta 103A [Source:HGNC Symbol;Acc:HGNC:15967]	8	7881392	7882663	protein_coding	4.60209	5.59e-16
ENSG00000143556	S100A7	S100 calcium binding protein A7 [Source:HGNC Symbol;Acc:HGNC:10497]	1	153457744	153460651	protein_coding	7.87484	1.22e-15
ENSG00000122643	NT5C3A	5'-nucleotidase, cytosolic IIIA [Source:HGNC Symbol;Acc:HGNC:17820]	7	33014114	33062797	protein_coding	1.62157	1.47e-15
ENSG00000103534	TMC5	transmembrane channel like 5 [Source:HGNC Symbol;Acc:HGNC:22999]	16	19410496	19499113	protein_coding	2.75209	2.26e-15
ENSG00000162366	PDZK1IP1	PDZK1 interacting protein 1 [Source:HGNC Symbol;Acc:HGNC:16887]	1	47183582	47191044	protein_coding	2.50567	1.06e-14
ENSG00000146242	TPBG	trophoblast glycoprotein [Source:HGNC Symbol;Acc:HGNC:12004]	6	82363206	82367420	protein_coding	1.76163	1.09e-13
ENSG00000197948	FCHSD1	FCH and double SH3 domains 1 [Source:HGNC Symbol;Acc:HGNC:25463]	5	141639302	141651418	protein_coding	1.99214	7.17e-13
ENSG00000057657	PRDM1	PR/SET domain 1 [Source:HGNC Symbol;Acc:HGNC:9346]	6	105993463	106109939	protein_coding	1.55739	9.57e-13
ENSG00000136694	IL36A	interleukin 36 alpha [Source:HGNC Symbol;Acc:HGNC:15562]	2	113005459	113008044	protein_coding	10.0914	2.87e-12
ENSG00000172243	CLEC7A	C-type lectin domain containing 7A [Source:HGNC Symbol;Acc:HGNC:14558]	12	10116777	10130258	protein_coding	1.74509	3.69e-12
ENSG00000172382	PRSS27	serine protease 27 [Source:HGNC Symbol;Acc:HGNC:15475]	16	2712419	2720551	protein_coding	2.269	3.69e-12
ENSG00000125780	TGM3	transglutaminase 3 [Source:HGNC Symbol;Acc:HGNC:11779]	20	2296001	2341079	protein_coding	2.86565	1.02e-11
ENSG00000184060	ADAP2	ArfGAP with dual PH domains 2 [Source:HGNC Symbol;Acc:HGNC:16487]	17	30906344	30959322	protein_coding	1.4511	1.24e-11
ENSG00000185275	CD24P4	CD24 molecule pseudogene 4 [Source:HGNC Symbol;Acc:HGNC:1649]	Y	18992467	18992709	processed_pseudogene	2.48769	1.71e-11
ENSG00000262406	MMP12	matrix metallopeptidase 12 [Source:HGNC Symbol;Acc:HGNC:7158]	11	102862736	102874982	protein_coding	4.94656	1.88e-11
ENSG00000134028	ADAMDEC1	ADAM like decysin 1 [Source:HGNC Symbol;Acc:HGNC:16299]	8	24384285	24406013	protein_coding	4.44762	1.91e-11
ENSG00000188373	C10orf99	chromosome 10 open reading frame 99 [Source:HGNC Symbol;Acc:HGNC:31428]	10	84173801	84185294	protein_coding	4.00103	1.98e-11
ENSG00000196743	GM2A	GM2 ganglioside activator [Source:HGNC Symbol;Acc:HGNC:4367]	5	151212150	151270440	protein_coding	1.54387	2.07e-11
ENSG00000227051	C14orf132	chromosome 14 open reading frame 132 [Source:HGNC Symbol;Acc:HGNC:20346]	14	96039362	96093971	protein_coding	-1.45449	3.09e-11
ENSG00000108179	PPIF	peptidylprolyl isomerase F [Source:HGNC Symbol;Acc:HGNC:9259]	10	79347469	79355334	protein_coding	1.53935	5.67e-11
ENSG00000143320	CRABP2	cellular retinoic acid binding protein 2 [Source:HGNC Symbol;Acc:HGNC:2339]	1	156699606	156705816	protein_coding	2.35107	1.48e-10
ENSG00000171236	LRG1	leucine rich alpha-2-glycoprotein 1 [Source:HGNC Symbol;Acc:HGNC:29480]	19	4536402	4540036	protein_coding	2.79425	2.17e-10
ENSG00000185962	LCE3A	late cornified envelope 3A [Source:HGNC Symbol;Acc:HGNC:29461]	1	152622834	152623103	protein_coding	7.75683	2.9e-10
ENSG00000198431	TXNRD1	thioredoxin reductase 1 [Source:HGNC Symbol;Acc:HGNC:12437]	12	104215779	104350307	protein_coding	1.13886	3.54e-10
ENSG00000243708	PLA2G4B	phospholipase A2 group IVB [Source:HGNC Symbol;Acc:HGNC:9036]	15	41837775	41848147	protein_coding	2.33438	3.6e-10
ENSG00000232022	FAAHP1	fatty acid amide hydrolase pseudogene 1 [Source:HGNC Symbol;Acc:HGNC:50679]	1	46432129	46482493	transcribed_unprocessed_pseudogene	2.66066	4.47e-10
ENSG00000149573	MPZL2	myelin protein zero like 2 [Source:HGNC Symbol;Acc:HGNC:3496]	11	118253416	118264536	protein_coding	2.1911	4.86e-10
ENSG00000163221	S100A12	S100 calcium binding protein A12 [Source:HGNC Symbol;Acc:HGNC:10489]	1	153373711	153375621	protein_coding	7.90769	4.89e-10
ENSG00000176014	TUBB6	tubulin beta 6 class V [Source:HGNC Symbol;Acc:HGNC:20776]	18	12307669	12344320	protein_coding	1.34233	6.83e-10
ENSG00000114948	ADAM23	ADAM metallopeptidase domain 23 [Source:HGNC Symbol;Acc:HGNC:202]	2	206443532	206621127	protein_coding	2.72237	9.75e-10
ENSG00000103056	SMPD3	sphingomyelin phosphodiesterase 3 [Source:HGNC Symbol;Acc:HGNC:14240]	16	68358327	68448508	protein_coding	1.87206	1.03e-09
ENSG00000164620	RELL2	RELT like 2 [Source:HGNC Symbol;Acc:HGNC:26902]	5	141636950	141641064	protein_coding	2.18311	1.03e-09
ENSG00000159399	HK2	hexokinase 2 [Source:HGNC Symbol;Acc:HGNC:4923]	2	74834127	74893359	protein_coding	1.40204	1.13e-09
ENSG00000167759	KLK13	kallikrein related peptidase 13 [Source:HGNC Symbol;Acc:HGNC:6361]	19	51055626	51065114	protein_coding	2.82068	2.1e-09
ENSG00000092295	TGM1	transglutaminase 1 [Source:HGNC Symbol;Acc:HGNC:11777]	14	24249114	24264432	protein_coding	2.15853	2.36e-09
ENSG00000178568	ERBB4	erb-b2 receptor tyrosine kinase 4 [Source:HGNC Symbol;Acc:HGNC:3432]	2	211375717	212538841	protein_coding	-2.72871	3.9e-09
ENSG00000160766	GBAP1	glucosylceramidase beta pseudogene 1 [Source:HGNC Symbol;Acc:HGNC:4178]	1	155213821	155227422	transcribed_unprocessed_pseudogene	2.68692	4.18e-09
ENSG00000105427	CNFN	cornifelin [Source:HGNC Symbol;Acc:HGNC:30183]	19	42387019	42390297	protein_coding	2.92165	4.5e-09
ENSG00000178776	C5orf46	chromosome 5 open reading frame 46 [Source:HGNC Symbol;Acc:HGNC:33768]	5	147880726	147906538	protein_coding	-2.89865	5.24e-09
ENSG00000134757	DSG3	desmoglein 3 [Source:HGNC Symbol;Acc:HGNC:3050]	18	31447741	31478702	protein_coding	1.70114	8.4e-09
ENSG00000171124	FUT3	fucosyltransferase 3 (Lewis blood group) [Source:HGNC Symbol;Acc:HGNC:4014]	19	5842888	5851474	protein_coding	3.04716	1.14e-08
ENSG00000244057	LCE3C	late cornified envelope 3C [Source:HGNC Symbol;Acc:HGNC:16612]	1	152600662	152601086	protein_coding	7.08188	1.25e-08
ENSG00000169213	RAB3B	RAB3B, member RAS oncogene family [Source:HGNC Symbol;Acc:HGNC:9778]	1	51907956	51990700	protein_coding	-1.48233	1.5e-08
ENSG00000233461		novel transcript	1	231520729	231528618	lncRNA	2.64471	1.5e-08
ENSG00000114251	WNT5A	Wnt family member 5A [Source:HGNC Symbol;Acc:HGNC:12784]	3	55465715	55490539	protein_coding	2.68302	1.5e-08
ENSG00000184731	FAM110C	family with sequence similarity 110 member C [Source:HGNC Symbol;Acc:HGNC:33340]	2	38814	46870	protein_coding	1.22338	1.66e-08
ENSG00000169429	CXCL8	C-X-C motif chemokine ligand 8 [Source:HGNC Symbol;Acc:HGNC:6025]	4	73740541	73743716	protein_coding	6.7001	1.66e-08
ENSG00000136026	CKAP4	cytoskeleton associated protein 4 [Source:HGNC Symbol;Acc:HGNC:16991]	12	106237881	106304279	protein_coding	1.08502	1.89e-08
ENSG00000167207	NOD2	nucleotide binding oligomerization domain containing 2 [Source:HGNC Symbol;Acc:HGNC:5331]	16	50693588	50734041	protein_coding	1.91466	2.06e-08
ENSG00000121316	PLBD1	phospholipase B domain containing 1 [Source:HGNC Symbol;Acc:HGNC:26215]	12	14503661	14567883	protein_coding	2.05006	2.06e-08
ENSG00000137648	TMPRSS4	transmembrane serine protease 4 [Source:HGNC Symbol;Acc:HGNC:11878]	11	118077012	118121890	protein_coding	1.68197	2.6e-08
ENSG00000012223	LTF	lactotransferrin [Source:HGNC Symbol;Acc:HGNC:6720]	3	46435645	46485234	protein_coding	4.29504	2.91e-08
ENSG00000276710	CSPG4P10	chondroitin sulfate proteoglycan 4 pseudogene 10 [Source:HGNC Symbol;Acc:HGNC:48361]	15	82459472	82477258	transcribed_unprocessed_pseudogene	8.85335	4.56e-08
ENSG00000115919	KYNU	kynureninase [Source:HGNC Symbol;Acc:HGNC:6469]	2	142877657	143055833	protein_coding	4.00239	5.28e-08
ENSG00000255128	HSPD1P3	heat shock protein family D (Hsp60) member 1 pseudogene 3 [Source:HGNC Symbol;Acc:HGNC:5264]	8	7418991	7420546	processed_pseudogene	8.28959	5.45e-08
ENSG00000157193	LRP8	LDL receptor related protein 8 [Source:HGNC Symbol;Acc:HGNC:6700]	1	53242364	53328469	protein_coding	1.76531	7.24e-08
ENSG00000168610	STAT3	signal transducer and activator of transcription 3 [Source:HGNC Symbol;Acc:HGNC:11364]	17	42313324	42388540	protein_coding	1.44313	7.58e-08
ENSG00000115488	NEU2	neuraminidase 2 [Source:HGNC Symbol;Acc:HGNC:7759]	2	233032672	233035057	protein_coding	3.18914	7.58e-08
ENSG00000262664	OVCA2	OVCA2 serine hydrolase domain containing [Source:HGNC Symbol;Acc:HGNC:24203]	17	2042022	2043425	protein_coding	8.10423	7.58e-08
ENSG00000117594	HSD11B1	hydroxysteroid 11-beta dehydrogenase 1 [Source:HGNC Symbol;Acc:HGNC:5208]	1	209686178	209734949	protein_coding	-1.69929	8.1e-08
ENSG00000178363	CALML3	calmodulin like 3 [Source:HGNC Symbol;Acc:HGNC:1452]	10	5524961	5526771	protein_coding	1.82204	1.02e-07
ENSG00000135114	OASL	2'-5'-oligoadenylate synthetase like [Source:HGNC Symbol;Acc:HGNC:8090]	12	121019111	121039242	protein_coding	3.10853	1.11e-07
ENSG00000101057	MYBL2	MYB proto-oncogene like 2 [Source:HGNC Symbol;Acc:HGNC:7548]	20	43667019	43716495	protein_coding	2.09584	1.11e-07
ENSG00000184216	IRAK1	interleukin 1 receptor associated kinase 1 [Source:HGNC Symbol;Acc:HGNC:6112]	X	154010506	154019902	protein_coding	1.02698	1.2e-07
ENSG00000185624	P4HB	prolyl 4-hydroxylase subunit beta [Source:HGNC Symbol;Acc:HGNC:8548]	17	81843161	81860624	protein_coding	0.969985	1.43e-07
ENSG00000178773	CPNE7	copine 7 [Source:HGNC Symbol;Acc:HGNC:2320]	16	89575758	89597246	protein_coding	2.27864	1.61e-07
ENSG00000112033	PPARD	peroxisome proliferator activated receptor delta [Source:HGNC Symbol;Acc:HGNC:9235]	6	35342558	35428191	protein_coding	2.01576	1.7e-07
ENSG00000135373	EHF	ETS homologous factor [Source:HGNC Symbol;Acc:HGNC:3246]	11	34621093	34663288	protein_coding	2.19569	1.77e-07
ENSG00000090104	RGS1	regulator of G protein signaling 1 [Source:HGNC Symbol;Acc:HGNC:9991]	1	192575763	192580024	protein_coding	3.52664	1.8e-07
ENSG00000248485	PCP4L1	Purkinje cell protein 4 like 1 [Source:HGNC Symbol;Acc:HGNC:20448]	1	161258745	161285450	protein_coding	2.17571	2.07e-07
ENSG00000168671	UGT3A2	UDP glycosyltransferase family 3 member A2 [Source:HGNC Symbol;Acc:HGNC:27266]	5	36035021	36071358	protein_coding	-3.93526	2.35e-07
ENSG00000156284	CLDN8	claudin 8 [Source:HGNC Symbol;Acc:HGNC:2050]	21	30214006	30216097	protein_coding	-3.18445	2.36e-07
ENSG00000060656	PTPRU	protein tyrosine phosphatase receptor type U [Source:HGNC Symbol;Acc:HGNC:9683]	1	29236516	29326813	protein_coding	-1.25895	2.36e-07
ENSG00000069011	PITX1	paired like homeodomain 1 [Source:HGNC Symbol;Acc:HGNC:9004]	5	135027734	135034813	protein_coding	2.97655	3.17e-07
ENSG00000137877	SPTBN5	spectrin beta, non-erythrocytic 5 [Source:HGNC Symbol;Acc:HGNC:15680]	15	41848146	41894053	protein_coding	1.4118	3.19e-07
ENSG00000188486	H2AX	H2A.X variant histone [Source:HGNC Symbol;Acc:HGNC:4739]	11	119093854	119095467	protein_coding	1.55888	3.21e-07
ENSG00000100433	KCNK10	potassium two pore domain channel subfamily K member 10 [Source:HGNC Symbol;Acc:HGNC:6273]	14	88180103	88326907	protein_coding	3.11816	3.25e-07
ENSG00000251320		novel transcript	5	147887112	147887704	lncRNA	-2.85576	3.39e-07
ENSG00000131747	TOP2A	DNA topoisomerase II alpha [Source:HGNC Symbol;Acc:HGNC:11989]	17	40388525	40417896	protein_coding	1.59358	3.66e-07
ENSG00000142973	CYP4B1	cytochrome P450 family 4 subfamily B member 1 [Source:HGNC Symbol;Acc:HGNC:2644]	1	46757838	46819413	protein_coding	-1.90321	3.86e-07
ENSG00000173083	HPSE	heparanase [Source:HGNC Symbol;Acc:HGNC:5164]	4	83292461	83335153	protein_coding	1.95444	3.9e-07
ENSG00000171368	TPPP	tubulin polymerization promoting protein [Source:HGNC Symbol;Acc:HGNC:24164]	5	659862	693352	protein_coding	-1.52768	4.41e-07
ENSG00000105835	NAMPT	nicotinamide phosphoribosyltransferase [Source:HGNC Symbol;Acc:HGNC:30092]	7	106248298	106286326	protein_coding	1.98672	4.42e-07
ENSG00000149090	PAMR1	peptidase domain containing associated with muscle regeneration 1 [Source:HGNC Symbol;Acc:HGNC:24554]	11	35431823	35530300	protein_coding	-1.94924	5.12e-07
ENSG00000160213	CSTB	cystatin B [Source:HGNC Symbol;Acc:HGNC:2482]	21	43772511	43776330	protein_coding	1.20692	5.12e-07
ENSG00000113070	HBEGF	heparin binding EGF like growth factor [Source:HGNC Symbol;Acc:HGNC:3059]	5	140332843	140346603	protein_coding	2.24328	5.51e-07
ENSG00000183696	UPP1	uridine phosphorylase 1 [Source:HGNC Symbol;Acc:HGNC:12576]	7	48088628	48108736	protein_coding	2.05329	5.98e-07
ENSG00000229586	TNPO1P3	transportin 1 pseudogene 3 [Source:HGNC Symbol;Acc:HGNC:50718]	17	20481330	20483991	processed_pseudogene	3.28679	6.26e-07
ENSG00000132507	EIF5A	eukaryotic translation initiation factor 5A [Source:HGNC Symbol;Acc:HGNC:3300]	17	7306999	7312463	protein_coding	1.20285	7.38e-07
ENSG00000151012	SLC7A11	solute carrier family 7 member 11 [Source:HGNC Symbol;Acc:HGNC:11059]	4	138164097	138242349	protein_coding	2.18098	7.97e-07
ENSG00000174808	BTC	betacellulin [Source:HGNC Symbol;Acc:HGNC:1121]	4	74744759	74794523	protein_coding	-3.87538	8.98e-07
ENSG00000135439	AGAP2	ArfGAP with GTPase domain, ankyrin repeat and PH domain 2 [Source:HGNC Symbol;Acc:HGNC:16921]	12	57723761	57742157	protein_coding	1.77912	9.07e-07
ENSG00000259040	BLOC1S5-TXNDC5	BLOC1S5-TXNDC5 readthrough (NMD candidate) [Source:HGNC Symbol;Acc:HGNC:42001]	6	7881522	8064364	protein_coding	-7.5599	9.58e-07
ENSG00000196747	H2AC13	H2A clustered histone 13 [Source:HGNC Symbol;Acc:HGNC:4725]	6	27808199	27808701	protein_coding	1.53457	9.67e-07
ENSG00000167555	ZNF528	zinc finger protein 528 [Source:HGNC Symbol;Acc:HGNC:29384]	19	52397849	52418412	protein_coding	-0.948144	1.23e-06
ENSG00000162924	REL	REL proto-oncogene, NF-kB subunit [Source:HGNC Symbol;Acc:HGNC:9954]	2	60881521	60931612	protein_coding	1.22533	1.23e-06
ENSG00000224308	LINC01527	long intergenic non-protein coding RNA 1527 [Source:HGNC Symbol;Acc:HGNC:51266]	1	152930040	152949210	lncRNA	2.33805	1.3e-06
ENSG00000234964	FABP5P7	fatty acid binding protein 5 pseudogene 7 [Source:HGNC Symbol;Acc:HGNC:31070]	11	59781318	59781722	processed_pseudogene	3.00605	1.42e-06
ENSG00000227593	PHBP16	prohibitin pseudogene 16 [Source:HGNC Symbol;Acc:HGNC:51549]	11	94055023	94055972	processed_pseudogene	5.75584	1.42e-06
ENSG00000197153	H3C12	H3 clustered histone 12 [Source:HGNC Symbol;Acc:HGNC:4774]	6	27890315	27893106	protein_coding	1.81322	1.59e-06
ENSG00000105173	CCNE1	cyclin E1 [Source:HGNC Symbol;Acc:HGNC:1589]	19	29811991	29824312	protein_coding	2.39983	1.63e-06
ENSG00000253161	LINC01605	long intergenic non-protein coding RNA 1605 [Source:HGNC Symbol;Acc:HGNC:51654]	8	37421341	37554183	lncRNA	2.82243	1.7e-06
ENSG00000171385	KCND3	potassium voltage-gated channel subfamily D member 3 [Source:HGNC Symbol;Acc:HGNC:6239]	1	111770662	111989668	protein_coding	1.02196	1.84e-06
ENSG00000134070	IRAK2	interleukin 1 receptor associated kinase 2 [Source:HGNC Symbol;Acc:HGNC:6113]	3	10164919	10243745	protein_coding	1.56915	1.99e-06
ENSG00000074800	ENO1	enolase 1 [Source:HGNC Symbol;Acc:HGNC:3350]	1	8861000	8879190	protein_coding	1.23218	2.09e-06
ENSG00000005022	SLC25A5	solute carrier family 25 member 5 [Source:HGNC Symbol;Acc:HGNC:10991]	X	119468422	119471396	protein_coding	1.24276	2.12e-06
ENSG00000115009	CCL20	C-C motif chemokine ligand 20 [Source:HGNC Symbol;Acc:HGNC:10619]	2	227805739	227817564	protein_coding	6.11597	2.12e-06
ENSG00000165238	WNK2	WNK lysine deficient protein kinase 2 [Source:HGNC Symbol;Acc:HGNC:14542]	9	93184916	93320572	protein_coding	-1.54555	2.14e-06
ENSG00000145050	MANF	mesencephalic astrocyte derived neurotrophic factor [Source:HGNC Symbol;Acc:HGNC:15461]	3	51385291	51389397	protein_coding	1.20131	2.2e-06
ENSG00000167755	KLK6	kallikrein related peptidase 6 [Source:HGNC Symbol;Acc:HGNC:6367]	19	50958631	50969673	protein_coding	3.15154	2.25e-06
ENSG00000164611	PTTG1	PTTG1 regulator of sister chromatid separation, securin [Source:HGNC Symbol;Acc:HGNC:9690]	5	160421855	160428739	protein_coding	1.53927	2.44e-06
ENSG00000181026	AEN	apoptosis enhancing nuclease [Source:HGNC Symbol;Acc:HGNC:25722]	15	88621337	88632281	protein_coding	1.52779	2.45e-06
ENSG00000198074	AKR1B10	aldo-keto reductase family 1 member B10 [Source:HGNC Symbol;Acc:HGNC:382]	7	134527567	134541412	protein_coding	5.60264	2.45e-06
ENSG00000111602	TIMELESS	timeless circadian regulator [Source:HGNC Symbol;Acc:HGNC:11813]	12	56416363	56449426	protein_coding	1.41161	2.48e-06
ENSG00000077684	JADE1	jade family PHD finger 1 [Source:HGNC Symbol;Acc:HGNC:30027]	4	128809700	128875224	protein_coding	-0.994	2.53e-06
ENSG00000115380	EFEMP1	EGF containing fibulin extracellular matrix protein 1 [Source:HGNC Symbol;Acc:HGNC:3218]	2	55865967	55924139	protein_coding	-1.13476	2.56e-06
ENSG00000122952	ZWINT	ZW10 interacting kinetochore protein [Source:HGNC Symbol;Acc:HGNC:13195]	10	56357227	56361273	protein_coding	1.43705	2.58e-06
ENSG00000111669	TPI1	triosephosphate isomerase 1 [Source:HGNC Symbol;Acc:HGNC:12009]	12	6867119	6870948	protein_coding	1.07811	2.65e-06
ENSG00000171314	PGAM1	phosphoglycerate mutase 1 [Source:HGNC Symbol;Acc:HGNC:8888]	10	97426191	97433444	protein_coding	1.13655	2.71e-06
ENSG00000196754	S100A2	S100 calcium binding protein A2 [Source:HGNC Symbol;Acc:HGNC:10492]	1	153561108	153567890	protein_coding	1.87232	2.76e-06
ENSG00000085840	ORC1	origin recognition complex subunit 1 [Source:HGNC Symbol;Acc:HGNC:8487]	1	52372829	52404423	protein_coding	1.29771	2.88e-06
ENSG00000176928	GCNT4	glucosaminyl (N-acetyl) transferase 4 [Source:HGNC Symbol;Acc:HGNC:17973]	5	75025346	75052558	protein_coding	1.61725	2.93e-06
ENSG00000129235	TXNDC17	thioredoxin domain containing 17 [Source:HGNC Symbol;Acc:HGNC:28218]	17	6640985	6644541	protein_coding	1.49384	2.96e-06
ENSG00000025708	TYMP	thymidine phosphorylase [Source:HGNC Symbol;Acc:HGNC:3148]	22	50525752	50530032	protein_coding	2.42181	3.48e-06
ENSG00000184357	H1-5	H1.5 linker histone, cluster member [Source:HGNC Symbol;Acc:HGNC:4719]	6	27866792	27867588	protein_coding	1.53122	3.54e-06
ENSG00000111331	OAS3	2'-5'-oligoadenylate synthetase 3 [Source:HGNC Symbol;Acc:HGNC:8088]	12	112938444	112973251	protein_coding	1.62916	3.94e-06
ENSG00000093009	CDC45	cell division cycle 45 [Source:HGNC Symbol;Acc:HGNC:1739]	22	19479457	19520612	protein_coding	2.06052	4.24e-06
ENSG00000111058	ACSS3	acyl-CoA synthetase short chain family member 3 [Source:HGNC Symbol;Acc:HGNC:24723]	12	80936414	81261210	protein_coding	-1.21067	4.24e-06
ENSG00000103222	ABCC1	ATP binding cassette subfamily C member 1 [Source:HGNC Symbol;Acc:HGNC:51]	16	15949138	16143257	protein_coding	1.01171	4.34e-06
ENSG00000182481	KPNA2	karyopherin subunit alpha 2 [Source:HGNC Symbol;Acc:HGNC:6395]	17	68035636	68047364	protein_coding	1.83279	4.95e-06
ENSG00000173546	CSPG4	chondroitin sulfate proteoglycan 4 [Source:HGNC Symbol;Acc:HGNC:2466]	15	75674322	75712848	protein_coding	-1.17671	5.33e-06
ENSG00000274997	H2AC12	H2A clustered histone 12 [Source:HGNC Symbol;Acc:HGNC:13671]	6	27147106	27147562	protein_coding	1.675	5.4e-06
ENSG00000146674	IGFBP3	insulin like growth factor binding protein 3 [Source:HGNC Symbol;Acc:HGNC:5472]	7	45912245	45921874	protein_coding	1.37642	5.5e-06
ENSG00000171533	MAP6	microtubule associated protein 6 [Source:HGNC Symbol;Acc:HGNC:6868]	11	75586918	75669120	protein_coding	-1.87127	5.99e-06
ENSG00000077238	IL4R	interleukin 4 receptor [Source:HGNC Symbol;Acc:HGNC:6015]	16	27313668	27364778	protein_coding	1.48045	7.56e-06
ENSG00000171848	RRM2	ribonucleotide reductase regulatory subunit M2 [Source:HGNC Symbol;Acc:HGNC:10452]	2	10120698	10211725	protein_coding	1.86569	7.59e-06
ENSG00000143106	PSMA5	proteasome 20S subunit alpha 5 [Source:HGNC Symbol;Acc:HGNC:9534]	1	109399042	109426448	protein_coding	1.04645	8.39e-06
ENSG00000183671	GPR1	G protein-coupled receptor 1 [Source:HGNC Symbol;Acc:HGNC:4463]	2	206175316	206218047	protein_coding	1.52637	9.59e-06
ENSG00000223572	CKMT1A	creatine kinase, mitochondrial 1A [Source:HGNC Symbol;Acc:HGNC:31736]	15	43692886	43699222	protein_coding	1.3087	9.8e-06
ENSG00000171056	SOX7	SRY-box transcription factor 7 [Source:HGNC Symbol;Acc:HGNC:18196]	8	10723768	10730511	protein_coding	1.75994	9.88e-06
ENSG00000137975	CLCA2	chloride channel accessory 2 [Source:HGNC Symbol;Acc:HGNC:2016]	1	86424171	86456553	protein_coding	1.41685	9.9e-06
ENSG00000102886	GDPD3	glycerophosphodiester phosphodiesterase domain containing 3 [Source:HGNC Symbol;Acc:HGNC:28638]	16	30104810	30113537	protein_coding	1.74761	9.91e-06
ENSG00000188089	PLA2G4E	phospholipase A2 group IVE [Source:HGNC Symbol;Acc:HGNC:24791]	15	41981582	42051190	protein_coding	1.91953	9.98e-06
ENSG00000196557	CACNA1H	calcium voltage-gated channel subunit alpha1 H [Source:HGNC Symbol;Acc:HGNC:1395]	16	1153106	1221771	protein_coding	-2.62099	1e-05
ENSG00000147416	ATP6V1B2	ATPase H+ transporting V1 subunit B2 [Source:HGNC Symbol;Acc:HGNC:854]	8	20197381	20226819	protein_coding	0.796797	1.32e-05
ENSG00000176749	CDK5R1	cyclin dependent kinase 5 regulatory subunit 1 [Source:HGNC Symbol;Acc:HGNC:1775]	17	32486993	32491253	protein_coding	1.60839	1.5e-05
ENSG00000042062	RIPOR3	RIPOR family member 3 [Source:HGNC Symbol;Acc:HGNC:16168]	20	50586108	50691542	protein_coding	1.95354	1.57e-05
ENSG00000269741		novel transcript	19	50996018	51009581	protein_coding	3.20205	1.59e-05
ENSG00000231924	PSG1	pregnancy specific beta-1-glycoprotein 1 [Source:HGNC Symbol;Acc:HGNC:9514]	19	42866464	42879822	protein_coding	2.1174	1.6e-05
ENSG00000087128	TMPRSS11E	transmembrane serine protease 11E [Source:HGNC Symbol;Acc:HGNC:24465]	4	68447463	68497604	protein_coding	-4.72633	1.6e-05
ENSG00000086696	HSD17B2	hydroxysteroid 17-beta dehydrogenase 2 [Source:HGNC Symbol;Acc:HGNC:5211]	16	82035004	82098534	protein_coding	2.59169	1.62e-05
ENSG00000106588	PSMA2	proteasome 20S subunit alpha 2 [Source:HGNC Symbol;Acc:HGNC:9531]	7	42916828	42932185	protein_coding	0.978945	1.69e-05
ENSG00000206077	ZDHHC11B	zinc finger DHHC-type containing 11B [Source:HGNC Symbol;Acc:HGNC:32962]	5	710355	784729	protein_coding	-2.33221	1.72e-05
ENSG00000132975	GPR12	G protein-coupled receptor 12 [Source:HGNC Symbol;Acc:HGNC:4466]	13	26755200	26760786	protein_coding	-3.03653	1.72e-05
ENSG00000103257	SLC7A5	solute carrier family 7 member 5 [Source:HGNC Symbol;Acc:HGNC:11063]	16	87830023	87869507	protein_coding	2.15056	1.72e-05
ENSG00000129451	KLK10	kallikrein related peptidase 10 [Source:HGNC Symbol;Acc:HGNC:6358]	19	51012739	51020175	protein_coding	2.43718	1.72e-05
ENSG00000183479	TREX2	three prime repair exonuclease 2 [Source:HGNC Symbol;Acc:HGNC:12270]	X	153444720	153470587	protein_coding	2.24858	1.74e-05
ENSG00000135698	MPHOSPH6	M-phase phosphoprotein 6 [Source:HGNC Symbol;Acc:HGNC:7214]	16	82147798	82170224	protein_coding	1.46285	1.86e-05
ENSG00000276368	H2AC14	H2A clustered histone 14 [Source:HGNC Symbol;Acc:HGNC:4727]	6	27814302	27814777	protein_coding	1.70316	1.93e-05
ENSG00000175928	LRRN1	leucine rich repeat neuronal 1 [Source:HGNC Symbol;Acc:HGNC:20980]	3	3799431	3849834	protein_coding	-1.97909	2.17e-05
ENSG00000163687	DNASE1L3	deoxyribonuclease 1 like 3 [Source:HGNC Symbol;Acc:HGNC:2959]	3	58192257	58214697	protein_coding	1.32792	2.26e-05
ENSG00000167553	TUBA1C	tubulin alpha 1c [Source:HGNC Symbol;Acc:HGNC:20768]	12	49188736	49274600	protein_coding	1.39167	2.39e-05
ENSG00000271303	SRXN1	sulfiredoxin 1 [Source:HGNC Symbol;Acc:HGNC:16132]	20	646615	653200	protein_coding	1.4835	2.4e-05
ENSG00000092853	CLSPN	claspin [Source:HGNC Symbol;Acc:HGNC:19715]	1	35720218	35769978	protein_coding	1.51062	2.4e-05
ENSG00000155368	DBI	diazepam binding inhibitor, acyl-CoA binding protein [Source:HGNC Symbol;Acc:HGNC:2690]	2	119366921	119372560	protein_coding	0.986669	2.56e-05
ENSG00000143839	REN	renin [Source:HGNC Symbol;Acc:HGNC:9958]	1	204154819	204190324	protein_coding	7.50228	2.6e-05
ENSG00000169129	AFAP1L2	actin filament associated protein 1 like 2 [Source:HGNC Symbol;Acc:HGNC:25901]	10	114294824	114404756	protein_coding	1.49851	2.92e-05
ENSG00000084110	HAL	histidine ammonia-lyase [Source:HGNC Symbol;Acc:HGNC:4806]	12	95972662	95996365	protein_coding	1.97585	2.92e-05
ENSG00000148773	MKI67	marker of proliferation Ki-67 [Source:HGNC Symbol;Acc:HGNC:7107]	10	128096659	128126423	protein_coding	1.45323	2.92e-05
ENSG00000145386	CCNA2	cyclin A2 [Source:HGNC Symbol;Acc:HGNC:1578]	4	121816444	121823883	protein_coding	1.45739	3.04e-05
ENSG00000166948	TGM6	transglutaminase 6 [Source:HGNC Symbol;Acc:HGNC:16255]	20	2380901	2432753	protein_coding	3.79443	3.08e-05
ENSG00000196689	TRPV1	transient receptor potential cation channel subfamily V member 1 [Source:HGNC Symbol;Acc:HGNC:12716]	17	3565444	3609411	protein_coding	-1.12225	3.08e-05
ENSG00000254087	LYN	LYN proto-oncogene, Src family tyrosine kinase [Source:HGNC Symbol;Acc:HGNC:6735]	8	55879835	56014169	protein_coding	1.63606	3.11e-05
ENSG00000142945	KIF2C	kinesin family member 2C [Source:HGNC Symbol;Acc:HGNC:6393]	1	44739818	44767767	protein_coding	1.26156	3.2e-05
ENSG00000060558	GNA15	G protein subunit alpha 15 [Source:HGNC Symbol;Acc:HGNC:4383]	19	3136033	3163749	protein_coding	1.4382	3.51e-05
ENSG00000278588	H2BC10	H2B clustered histone 10 [Source:HGNC Symbol;Acc:HGNC:4756]	6	26272931	26273412	protein_coding	1.43823	3.59e-05
ENSG00000133135	RNF128	ring finger protein 128 [Source:HGNC Symbol;Acc:HGNC:21153]	X	106693794	106797016	protein_coding	-1.19385	3.68e-05
ENSG00000099337	KCNK6	potassium two pore domain channel subfamily K member 6 [Source:HGNC Symbol;Acc:HGNC:6281]	19	38319845	38332076	protein_coding	1.14988	3.68e-05
ENSG00000121413	ZSCAN18	zinc finger and SCAN domain containing 18 [Source:HGNC Symbol;Acc:HGNC:21037]	19	58083838	58118427	protein_coding	-1.89261	3.76e-05
ENSG00000164032	H2AZ1	H2A.Z variant histone 1 [Source:HGNC Symbol;Acc:HGNC:4741]	4	99948086	99950355	protein_coding	1.02523	3.76e-05
ENSG00000176619	LMNB2	lamin B2 [Source:HGNC Symbol;Acc:HGNC:6638]	19	2427638	2456959	protein_coding	1.05118	4.05e-05
ENSG00000019186	CYP24A1	cytochrome P450 family 24 subfamily A member 1 [Source:HGNC Symbol;Acc:HGNC:2602]	20	54153446	54173986	protein_coding	4.47396	4.08e-05
ENSG00000167080	B4GALNT2	beta-1,4-N-acetyl-galactosaminyltransferase 2 [Source:HGNC Symbol;Acc:HGNC:24136]	17	49132460	49176840	protein_coding	2.78576	4.24e-05
ENSG00000089685	BIRC5	baculoviral IAP repeat containing 5 [Source:HGNC Symbol;Acc:HGNC:593]	17	78214186	78225636	protein_coding	1.85968	4.51e-05
ENSG00000102575	ACP5	acid phosphatase 5, tartrate resistant [Source:HGNC Symbol;Acc:HGNC:124]	19	11574660	11579008	protein_coding	1.47748	4.55e-05
ENSG00000100596	SPTLC2	serine palmitoyltransferase long chain base subunit 2 [Source:HGNC Symbol;Acc:HGNC:11278]	14	77505997	77616637	protein_coding	1.53148	4.73e-05
ENSG00000107742	SPOCK2	SPARC (osteonectin), cwcv and kazal like domains proteoglycan 2 [Source:HGNC Symbol;Acc:HGNC:13564]	10	72059034	72089032	protein_coding	2.15796	4.81e-05
ENSG00000204941	PSG5	pregnancy specific beta-1-glycoprotein 5 [Source:HGNC Symbol;Acc:HGNC:9522]	19	43166256	43186536	protein_coding	1.70106	5.07e-05
ENSG00000144445	KANSL1L	KAT8 regulatory NSL complex subunit 1 like [Source:HGNC Symbol;Acc:HGNC:26310]	2	210021421	210171409	protein_coding	-0.722637	5.09e-05
ENSG00000139946	PELI2	pellino E3 ubiquitin protein ligase family member 2 [Source:HGNC Symbol;Acc:HGNC:8828]	14	56117814	56301524	protein_coding	-1.39501	5.33e-05
ENSG00000177494	ZBED2	zinc finger BED-type containing 2 [Source:HGNC Symbol;Acc:HGNC:20710]	3	111592900	111595346	protein_coding	3.06052	5.36e-05
ENSG00000130589	HELZ2	helicase with zinc finger 2 [Source:HGNC Symbol;Acc:HGNC:30021]	20	63558086	63574239	protein_coding	1.18082	5.61e-05
ENSG00000164176	EDIL3	EGF like repeats and discoidin domains 3 [Source:HGNC Symbol;Acc:HGNC:3173]	5	83940554	84384880	protein_coding	-1.32659	5.78e-05
ENSG00000268104	SLC6A14	solute carrier family 6 member 14 [Source:HGNC Symbol;Acc:HGNC:11047]	X	116436606	116461458	protein_coding	5.08225	5.78e-05
ENSG00000118515	SGK1	serum/glucocorticoid regulated kinase 1 [Source:HGNC Symbol;Acc:HGNC:10810]	6	134169246	134318112	protein_coding	1.05329	6.06e-05
ENSG00000112742	TTK	TTK protein kinase [Source:HGNC Symbol;Acc:HGNC:12401]	6	80003887	80042527	protein_coding	1.6632	6.3e-05
ENSG00000168078	PBK	PDZ binding kinase [Source:HGNC Symbol;Acc:HGNC:18282]	8	27809624	27838082	protein_coding	1.57627	6.39e-05
ENSG00000101084	RAB5IF	RAB5 interacting factor [Source:HGNC Symbol;Acc:HGNC:15870]	20	36605779	36612557	protein_coding	1.29499	6.77e-05
ENSG00000164405	UQCRQ	ubiquinol-cytochrome c reductase complex III subunit VII [Source:HGNC Symbol;Acc:HGNC:29594]	5	132866630	132868847	protein_coding	1.03765	7.1e-05
ENSG00000130592	LSP1	lymphocyte specific protein 1 [Source:HGNC Symbol;Acc:HGNC:6707]	11	1850904	1892267	protein_coding	-1.01525	7.31e-05
ENSG00000145623	OSMR	oncostatin M receptor [Source:HGNC Symbol;Acc:HGNC:8507]	5	38845858	38945596	protein_coding	0.856463	7.32e-05
ENSG00000181143	MUC16	mucin 16, cell surface associated [Source:HGNC Symbol;Acc:HGNC:15582]	19	8848844	8981342	protein_coding	-2.1252	7.4e-05
ENSG00000140519	RHCG	Rh family C glycoprotein [Source:HGNC Symbol;Acc:HGNC:18140]	15	89471398	89496589	protein_coding	6.84988	7.81e-05
ENSG00000137878	GCOM1	GRINL1A complex locus 1 [Source:HGNC Symbol;Acc:HGNC:26424]	15	57591908	57714745	protein_coding	1.34032	8.04e-05
ENSG00000121966	CXCR4	C-X-C motif chemokine receptor 4 [Source:HGNC Symbol;Acc:HGNC:2561]	2	136114349	136118149	protein_coding	2.67587	8.09e-05
ENSG00000188643	S100A16	S100 calcium binding protein A16 [Source:HGNC Symbol;Acc:HGNC:20441]	1	153606886	153613145	protein_coding	1.46515	8.1e-05
ENSG00000101935	AMMECR1	AMMECR nuclear protein 1 [Source:HGNC Symbol;Acc:HGNC:467]	X	110194186	110440233	protein_coding	0.952945	8.5e-05
ENSG00000113648	MACROH2A1	macroH2A.1 histone [Source:HGNC Symbol;Acc:HGNC:4740]	5	135333900	135399914	protein_coding	0.787256	8.68e-05
ENSG00000014257	ACP3	acid phosphatase 3 [Source:HGNC Symbol;Acc:HGNC:125]	3	132317369	132368298	protein_coding	1.37845	8.98e-05
ENSG00000139514	SLC7A1	solute carrier family 7 member 1 [Source:HGNC Symbol;Acc:HGNC:11057]	13	29509414	29595688	protein_coding	1.43064	8.98e-05
ENSG00000084207	GSTP1	glutathione S-transferase pi 1 [Source:HGNC Symbol;Acc:HGNC:4638]	11	67583742	67586656	protein_coding	0.908709	9.17e-05
ENSG00000134240	HMGCS2	3-hydroxy-3-methylglutaryl-CoA synthase 2 [Source:HGNC Symbol;Acc:HGNC:5008]	1	119748002	119768905	protein_coding	-2.15235	9.35e-05
ENSG00000154153	RETREG1	reticulophagy regulator 1 [Source:HGNC Symbol;Acc:HGNC:25964]	5	16473038	16617058	protein_coding	-1.23693	9.43e-05
ENSG00000042753	AP2S1	adaptor related protein complex 2 subunit sigma 1 [Source:HGNC Symbol;Acc:HGNC:565]	19	46838136	46850846	protein_coding	1.18387	9.67e-05
ENSG00000169299	PGM2	phosphoglucomutase 2 [Source:HGNC Symbol;Acc:HGNC:8906]	4	37826660	37862937	protein_coding	1.22198	9.88e-05
ENSG00000139291	TMEM19	transmembrane protein 19 [Source:HGNC Symbol;Acc:HGNC:25605]	12	71686082	71705047	protein_coding	0.885598	0.000101274
ENSG00000214313	AZGP1P1	AZGP1 pseudogene 1 [Source:HGNC Symbol;Acc:HGNC:911]	7	99980762	99987535	transcribed_unprocessed_pseudogene	1.21825	0.000101274
ENSG00000158055	GRHL3	grainyhead like transcription factor 3 [Source:HGNC Symbol;Acc:HGNC:25839]	1	24319357	24364482	protein_coding	1.3119	0.000103106
ENSG00000102547	CAB39L	calcium binding protein 39 like [Source:HGNC Symbol;Acc:HGNC:20290]	13	49308650	49444064	protein_coding	-1.45148	0.000104768
ENSG00000112559	MDFI	MyoD family inhibitor [Source:HGNC Symbol;Acc:HGNC:6967]	6	41636882	41654244	protein_coding	1.57282	0.000104768
ENSG00000162367	TAL1	TAL bHLH transcription factor 1, erythroid differentiation factor [Source:HGNC Symbol;Acc:HGNC:11556]	1	47216290	47232220	protein_coding	-1.65219	0.000105429
ENSG00000126787	DLGAP5	DLG associated protein 5 [Source:HGNC Symbol;Acc:HGNC:16864]	14	55148112	55191608	protein_coding	1.3621	0.000106642
ENSG00000114023	FAM162A	family with sequence similarity 162 member A [Source:HGNC Symbol;Acc:HGNC:17865]	3	122384176	122412334	protein_coding	1.06836	0.000110185
ENSG00000165591	FAAH2	fatty acid amide hydrolase 2 [Source:HGNC Symbol;Acc:HGNC:26440]	X	57286706	57489196	protein_coding	1.18463	0.000110185
ENSG00000113749	HRH2	histamine receptor H2 [Source:HGNC Symbol;Acc:HGNC:5183]	5	175658030	175710756	protein_coding	2.1568	0.000112249
ENSG00000103415	HMOX2	heme oxygenase 2 [Source:HGNC Symbol;Acc:HGNC:5014]	16	4474690	4510347	protein_coding	0.971966	0.000115926
ENSG00000138180	CEP55	centrosomal protein 55 [Source:HGNC Symbol;Acc:HGNC:1161]	10	93496612	93529092	protein_coding	1.54131	0.000116296
ENSG00000196787	H2AC11	H2A clustered histone 11 [Source:HGNC Symbol;Acc:HGNC:4737]	6	27133042	27135291	protein_coding	1.35166	0.000117091
ENSG00000029153	ARNTL2	aryl hydrocarbon receptor nuclear translocator like 2 [Source:HGNC Symbol;Acc:HGNC:18984]	12	27332854	27425289	protein_coding	1.60454	0.000121281
ENSG00000117450	PRDX1	peroxiredoxin 1 [Source:HGNC Symbol;Acc:HGNC:9352]	1	45510914	45542732	protein_coding	0.713551	0.000123933
ENSG00000160703	NLRX1	NLR family member X1 [Source:HGNC Symbol;Acc:HGNC:29890]	11	119166568	119184016	protein_coding	1.26925	0.000125475
ENSG00000165304	MELK	maternal embryonic leucine zipper kinase [Source:HGNC Symbol;Acc:HGNC:16870]	9	36572862	36677683	protein_coding	1.72388	0.000127187
ENSG00000162891	IL20	interleukin 20 [Source:HGNC Symbol;Acc:HGNC:6002]	1	206865354	206869223	protein_coding	4.95722	0.000131263
ENSG00000164687	FABP5	fatty acid binding protein 5 [Source:HGNC Symbol;Acc:HGNC:3560]	8	81280536	81284777	protein_coding	2.41124	0.000134435
ENSG00000165929	TC2N	tandem C2 domains, nuclear [Source:HGNC Symbol;Acc:HGNC:19859]	14	91779746	91867536	protein_coding	1.21508	0.000136431
ENSG00000130204	TOMM40	translocase of outer mitochondrial membrane 40 [Source:HGNC Symbol;Acc:HGNC:18001]	19	44890569	44903689	protein_coding	0.970872	0.000142162
ENSG00000171208	NETO2	neuropilin and tolloid like 2 [Source:HGNC Symbol;Acc:HGNC:14644]	16	47077703	47143945	protein_coding	2.39719	0.000147379
ENSG00000166736	HTR3A	5-hydroxytryptamine receptor 3A [Source:HGNC Symbol;Acc:HGNC:5297]	11	113974881	113990313	protein_coding	4.69169	0.00015572
ENSG00000042832	TG	thyroglobulin [Source:HGNC Symbol;Acc:HGNC:11764]	8	132866958	133134903	protein_coding	-2.90293	0.000163011
ENSG00000141424	SLC39A6	solute carrier family 39 member 6 [Source:HGNC Symbol;Acc:HGNC:18607]	18	36108531	36129385	protein_coding	1.13741	0.000163011
ENSG00000173660	UQCRH	ubiquinol-cytochrome c reductase hinge protein [Source:HGNC Symbol;Acc:HGNC:12590]	1	46303698	46316776	protein_coding	0.805724	0.000175859
ENSG00000278677	H2AC17	H2A clustered histone 17 [Source:HGNC Symbol;Acc:HGNC:4735]	6	27892699	27893185	protein_coding	1.51252	0.000187758
ENSG00000183018	SPNS2	sphingolipid transporter 2 [Source:HGNC Symbol;Acc:HGNC:26992]	17	4498881	4539035	protein_coding	1.38211	0.000191313
ENSG00000184575	XPOT	exportin for tRNA [Source:HGNC Symbol;Acc:HGNC:12826]	12	64404392	64451125	protein_coding	0.752282	0.000191657
ENSG00000158813	EDA	ectodysplasin A [Source:HGNC Symbol;Acc:HGNC:3157]	X	69616067	70039472	protein_coding	-1.22831	0.000195793
ENSG00000132746	ALDH3B2	aldehyde dehydrogenase 3 family member B2 [Source:HGNC Symbol;Acc:HGNC:411]	11	67662160	67681224	protein_coding	1.37659	0.000197939
ENSG00000188404	SELL	selectin L [Source:HGNC Symbol;Acc:HGNC:10720]	1	169690665	169711702	protein_coding	2.47001	0.000197939
ENSG00000116525	TRIM62	tripartite motif containing 62 [Source:HGNC Symbol;Acc:HGNC:25574]	1	33145399	33182059	protein_coding	1.07733	0.000199765
ENSG00000148339	SLC25A25	solute carrier family 25 member 25 [Source:HGNC Symbol;Acc:HGNC:20663]	9	128068201	128109245	protein_coding	1.02185	0.000199998
ENSG00000100065	CARD10	caspase recruitment domain family member 10 [Source:HGNC Symbol;Acc:HGNC:16422]	22	37490362	37519542	protein_coding	1.06299	0.000202095
ENSG00000153802	TMPRSS11D	transmembrane serine protease 11D [Source:HGNC Symbol;Acc:HGNC:24059]	4	67820876	67884002	protein_coding	3.41792	0.000202663
ENSG00000154845	PPP4R1	protein phosphatase 4 regulatory subunit 1 [Source:HGNC Symbol;Acc:HGNC:9320]	18	9546791	9615240	protein_coding	1.00125	0.000203973
ENSG00000107338	SHB	SH2 domain containing adaptor protein B [Source:HGNC Symbol;Acc:HGNC:10838]	9	37915898	38069227	protein_coding	1.1947	0.000204486
ENSG00000140564	FURIN	furin, paired basic amino acid cleaving enzyme [Source:HGNC Symbol;Acc:HGNC:8568]	15	90868588	90883458	protein_coding	1.02905	0.000207194
ENSG00000067840	PDZD4	PDZ domain containing 4 [Source:HGNC Symbol;Acc:HGNC:21167]	X	153802166	153830565	protein_coding	-1.88391	0.000221374
ENSG00000147324	MFHAS1	malignant fibrous histiocytoma amplified sequence 1 [Source:HGNC Symbol;Acc:HGNC:16982]	8	8783354	8893630	protein_coding	1.31415	0.000221454
ENSG00000102921	N4BP1	NEDD4 binding protein 1 [Source:HGNC Symbol;Acc:HGNC:29850]	16	48538726	48620148	protein_coding	0.903431	0.000223414
ENSG00000230662	TNPO1P2	transportin 1 pseudogene 2 [Source:HGNC Symbol;Acc:HGNC:45121]	17	18460391	18463055	processed_pseudogene	5.71049	0.000223668
ENSG00000088726	TMEM40	transmembrane protein 40 [Source:HGNC Symbol;Acc:HGNC:25620]	3	12733528	12769457	protein_coding	1.42361	0.000226429
ENSG00000196344	ADH7	alcohol dehydrogenase 7 (class IV), mu or sigma polypeptide [Source:HGNC Symbol;Acc:HGNC:256]	4	99412261	99435737	protein_coding	2.93357	0.000226429
ENSG00000198826	ARHGAP11A	Rho GTPase activating protein 11A [Source:HGNC Symbol;Acc:HGNC:15783]	15	32615144	32639941	protein_coding	1.24662	0.000227032
ENSG00000170312	CDK1	cyclin dependent kinase 1 [Source:HGNC Symbol;Acc:HGNC:1722]	10	60778331	60794852	protein_coding	1.61786	0.000238797
ENSG00000188215	DCUN1D3	defective in cullin neddylation 1 domain containing 3 [Source:HGNC Symbol;Acc:HGNC:28734]	16	20854925	20900358	protein_coding	0.90139	0.000238927
ENSG00000134057	CCNB1	cyclin B1 [Source:HGNC Symbol;Acc:HGNC:1579]	5	69167135	69178245	protein_coding	1.79645	0.000253919
ENSG00000149925	ALDOA	aldolase, fructose-bisphosphate A [Source:HGNC Symbol;Acc:HGNC:414]	16	30064164	30070457	protein_coding	1.0331	0.000266572
ENSG00000059728	MXD1	MAX dimerization protein 1 [Source:HGNC Symbol;Acc:HGNC:6761]	2	69897688	69942945	protein_coding	1.30096	0.000267492
ENSG00000184557	SOCS3	suppressor of cytokine signaling 3 [Source:HGNC Symbol;Acc:HGNC:19391]	17	78356778	78360077	protein_coding	1.68408	0.000270892
ENSG00000244122	UGT1A7	UDP glucuronosyltransferase family 1 member A7 [Source:HGNC Symbol;Acc:HGNC:12539]	2	233681938	233773299	protein_coding	1.99781	0.000271389
ENSG00000231831	MTHFD1P1	methylenetetrahydrofolate dehydrogenase (NADP+ dependent) 1 pseudogene 1 [Source:HGNC Symbol;Acc:HGNC:7433]	X	57392646	57395409	processed_pseudogene	1.24967	0.000280293
ENSG00000088325	TPX2	TPX2 microtubule nucleation factor [Source:HGNC Symbol;Acc:HGNC:1249]	20	31739271	31801805	protein_coding	1.33349	0.000280293
ENSG00000196866	H2AC7	H2A clustered histone 7 [Source:HGNC Symbol;Acc:HGNC:4729]	6	26198784	26199293	protein_coding	1.74272	0.000280293
ENSG00000155307	SAMSN1	SAM domain, SH3 domain and nuclear localization signals 1 [Source:HGNC Symbol;Acc:HGNC:10528]	21	14485228	14658821	protein_coding	2.41891	0.000280293
ENSG00000164309	CMYA5	cardiomyopathy associated 5 [Source:HGNC Symbol;Acc:HGNC:14305]	5	79689836	79800240	protein_coding	-1.29432	0.000280918
ENSG00000100804	PSMB5	proteasome 20S subunit beta 5 [Source:HGNC Symbol;Acc:HGNC:9542]	14	23016543	23035230	protein_coding	0.832158	0.000293261
ENSG00000124610	H1-1	H1.1 linker histone, cluster member [Source:HGNC Symbol;Acc:HGNC:4715]	6	26017032	26017787	protein_coding	2.18691	0.000293261
ENSG00000196776	CD47	CD47 molecule [Source:HGNC Symbol;Acc:HGNC:1682]	3	108043091	108091862	protein_coding	0.930612	0.000293352
ENSG00000143977	SNRPG	small nuclear ribonucleoprotein polypeptide G [Source:HGNC Symbol;Acc:HGNC:11163]	2	70281362	70293740	protein_coding	0.867631	0.000297251
ENSG00000185306	C12orf56	chromosome 12 open reading frame 56 [Source:HGNC Symbol;Acc:HGNC:26967]	12	64264762	64390758	protein_coding	1.85358	0.000298931
ENSG00000132334	PTPRE	protein tyrosine phosphatase receptor type E [Source:HGNC Symbol;Acc:HGNC:9669]	10	127907103	128085855	protein_coding	1.07734	0.000323138
ENSG00000187398	LUZP2	leucine zipper protein 2 [Source:HGNC Symbol;Acc:HGNC:23206]	11	24496970	25082638	protein_coding	1.69757	0.000323716
ENSG00000147689	FAM83A	family with sequence similarity 83 member A [Source:HGNC Symbol;Acc:HGNC:28210]	8	123178960	123210079	protein_coding	1.29324	0.000330558
ENSG00000185112	FAM43A	family with sequence similarity 43 member A [Source:HGNC Symbol;Acc:HGNC:26888]	3	194685883	194689037	protein_coding	1.68642	0.000330558
ENSG00000169230	PRELID1	PRELI domain containing 1 [Source:HGNC Symbol;Acc:HGNC:30255]	5	177303799	177306949	protein_coding	1.13018	0.000335322
ENSG00000184661	CDCA2	cell division cycle associated 2 [Source:HGNC Symbol;Acc:HGNC:14623]	8	25459199	25507911	protein_coding	1.28225	0.000335322
ENSG00000101166	PRELID3B	PRELI domain containing 3B [Source:HGNC Symbol;Acc:HGNC:15892]	20	59033145	59042809	protein_coding	0.938914	0.000347732
ENSG00000138496	PARP9	poly(ADP-ribose) polymerase family member 9 [Source:HGNC Symbol;Acc:HGNC:24118]	3	122527924	122564577	protein_coding	1.45885	0.000347738
ENSG00000277224	H2BC7	H2B clustered histone 7 [Source:HGNC Symbol;Acc:HGNC:4752]	6	26199520	26200715	protein_coding	1.34715	0.000348238
ENSG00000167772	ANGPTL4	angiopoietin like 4 [Source:HGNC Symbol;Acc:HGNC:16039]	19	8363289	8374370	protein_coding	1.71026	0.000348238
ENSG00000182585	EPGN	epithelial mitogen [Source:HGNC Symbol;Acc:HGNC:17470]	4	74308470	74316789	protein_coding	3.49898	0.000348666
ENSG00000164128	NPY1R	neuropeptide Y receptor Y1 [Source:HGNC Symbol;Acc:HGNC:7956]	4	163323962	163344832	protein_coding	-1.39231	0.000349431
ENSG00000120217	CD274	CD274 molecule [Source:HGNC Symbol;Acc:HGNC:17635]	9	5450503	5470566	protein_coding	2.33262	0.000369264
ENSG00000197863	ZNF790	zinc finger protein 790 [Source:HGNC Symbol;Acc:HGNC:33114]	19	36817428	36850787	protein_coding	-1.02478	0.000374553
ENSG00000133216	EPHB2	EPH receptor B2 [Source:HGNC Symbol;Acc:HGNC:3393]	1	22710839	22921500	protein_coding	2.23962	0.000376336
ENSG00000147027	TMEM47	transmembrane protein 47 [Source:HGNC Symbol;Acc:HGNC:18515]	X	34627075	34657285	protein_coding	-1.80101	0.000384419
ENSG00000094804	CDC6	cell division cycle 6 [Source:HGNC Symbol;Acc:HGNC:1744]	17	40287879	40304657	protein_coding	1.4375	0.000384419
ENSG00000203811	H3C14	H3 clustered histone 14 [Source:HGNC Symbol;Acc:HGNC:20503]	1	149839538	149841193	protein_coding	1.68158	0.000399506
ENSG00000203852	H3C15	H3 clustered histone 15 [Source:HGNC Symbol;Acc:HGNC:20505]	1	149852619	149854274	protein_coding	1.68158	0.000399506
ENSG00000185033	SEMA4B	semaphorin 4B [Source:HGNC Symbol;Acc:HGNC:10730]	15	90160604	90229679	protein_coding	0.871895	0.000406191
ENSG00000171817	ZNF540	zinc finger protein 540 [Source:HGNC Symbol;Acc:HGNC:25331]	19	37551406	37614179	protein_coding	-1.39511	0.000413868
ENSG00000105220	GPI	glucose-6-phosphate isomerase [Source:HGNC Symbol;Acc:HGNC:4458]	19	34359480	34402413	protein_coding	0.681932	0.000429368
ENSG00000137767	SQOR	sulfide quinone oxidoreductase [Source:HGNC Symbol;Acc:HGNC:20390]	15	45631148	45691281	protein_coding	0.979897	0.000430115
ENSG00000246740	PLA2G4E-AS1	PLA2G4E antisense RNA 1 [Source:HGNC Symbol;Acc:HGNC:51419]	15	41972763	41999094	lncRNA	1.67341	0.00044073
ENSG00000007171	NOS2	nitric oxide synthase 2 [Source:HGNC Symbol;Acc:HGNC:7873]	17	27756766	27800529	protein_coding	7.40403	0.000457321
ENSG00000246223	LINC01550	long intergenic non-protein coding RNA 1550 [Source:HGNC Symbol;Acc:HGNC:20111]	14	97924637	97978124	lncRNA	-1.12095	0.000472198
ENSG00000166123	GPT2	glutamic--pyruvic transaminase 2 [Source:HGNC Symbol;Acc:HGNC:18062]	16	46884362	46931289	protein_coding	1.22413	0.000482101
ENSG00000170848	PSG6	pregnancy specific beta-1-glycoprotein 6 [Source:HGNC Symbol;Acc:HGNC:9523]	19	42902086	42919563	protein_coding	1.3639	0.000484037
ENSG00000278828	H3C10	H3 clustered histone 10 [Source:HGNC Symbol;Acc:HGNC:4775]	6	27810064	27811300	protein_coding	1.43324	0.000502218
ENSG00000154678	PDE1C	phosphodiesterase 1C [Source:HGNC Symbol;Acc:HGNC:8776]	7	31751179	32428131	protein_coding	-1.60937	0.000511057
ENSG00000233621	LINC01137	long intergenic non-protein coding RNA 1137 [Source:HGNC Symbol;Acc:HGNC:49453]	1	37350934	37474411	lncRNA	1.13483	0.000524227
ENSG00000146950	SHROOM2	shroom family member 2 [Source:HGNC Symbol;Acc:HGNC:630]	X	9786429	9949443	protein_coding	1.01913	0.000549241
ENSG00000123892	RAB38	RAB38, member RAS oncogene family [Source:HGNC Symbol;Acc:HGNC:9776]	11	88113251	88175443	protein_coding	1.17839	0.000551226
ENSG00000197641	SERPINB13	serpin family B member 13 [Source:HGNC Symbol;Acc:HGNC:8944]	18	63586989	63604639	protein_coding	1.94485	0.000551226
ENSG00000115361	ACADL	acyl-CoA dehydrogenase long chain [Source:HGNC Symbol;Acc:HGNC:88]	2	210187126	210225447	protein_coding	-1.41155	0.00057764
ENSG00000106105	GARS1	glycyl-tRNA synthetase 1 [Source:HGNC Symbol;Acc:HGNC:4162]	7	30580533	30634033	protein_coding	0.850606	0.000580964
ENSG00000176340	COX8A	cytochrome c oxidase subunit 8A [Source:HGNC Symbol;Acc:HGNC:2294]	11	63974620	63976543	protein_coding	0.943371	0.000581626
ENSG00000155380	SLC16A1	solute carrier family 16 member 1 [Source:HGNC Symbol;Acc:HGNC:10922]	1	112911847	112957013	protein_coding	0.924892	0.000584796
ENSG00000168405	CMAHP	cytidine monophospho-N-acetylneuraminic acid hydroxylase, pseudogene [Source:HGNC Symbol;Acc:HGNC:2098]	6	25061626	25452263	transcribed_unitary_pseudogene	-1.28091	0.000590184
ENSG00000125968	ID1	inhibitor of DNA binding 1, HLH protein [Source:HGNC Symbol;Acc:HGNC:5360]	20	31605283	31606515	protein_coding	1.27428	0.000590184
ENSG00000214999		novel transcript, antisense to ALOX12B	17	8079482	8081565	lncRNA	1.91115	0.000590263
ENSG00000169174	PCSK9	proprotein convertase subtilisin/kexin type 9 [Source:HGNC Symbol;Acc:HGNC:20001]	1	55039447	55064852	protein_coding	2.19976	0.000590263
ENSG00000197238	H4C11	H4 clustered histone 11 [Source:HGNC Symbol;Acc:HGNC:4785]	6	27824092	27824480	protein_coding	1.24591	0.000595358
ENSG00000013810	TACC3	transforming acidic coiled-coil containing protein 3 [Source:HGNC Symbol;Acc:HGNC:11524]	4	1712891	1745171	protein_coding	1.20998	0.000597654
ENSG00000089127	OAS1	2'-5'-oligoadenylate synthetase 1 [Source:HGNC Symbol;Acc:HGNC:8086]	12	112906783	112933222	protein_coding	1.3431	0.000602099
ENSG00000100906	NFKBIA	NFKB inhibitor alpha [Source:HGNC Symbol;Acc:HGNC:7797]	14	35401513	35404749	protein_coding	0.690821	0.000620877
ENSG00000168634	WFDC13	WAP four-disulfide core domain 13 [Source:HGNC Symbol;Acc:HGNC:16131]	20	45702038	45708817	protein_coding	-2.714	0.000622173
ENSG00000100280	AP1B1	adaptor related protein complex 1 subunit beta 1 [Source:HGNC Symbol;Acc:HGNC:554]	22	29327680	29423179	protein_coding	0.807811	0.000622173
ENSG00000205413	SAMD9	sterile alpha motif domain containing 9 [Source:HGNC Symbol;Acc:HGNC:1348]	7	93099513	93118023	protein_coding	1.28013	0.000622173
ENSG00000253953	PCDHGB4	protocadherin gamma subfamily B, 4 [Source:HGNC Symbol;Acc:HGNC:8711]	5	141387698	141512975	protein_coding	-1.21367	0.00062566
ENSG00000181061	HIGD1A	HIG1 hypoxia inducible domain family member 1A [Source:HGNC Symbol;Acc:HGNC:29527]	3	42782908	42804490	protein_coding	1.19684	0.000630754
ENSG00000197006	METTL9	methyltransferase like 9 [Source:HGNC Symbol;Acc:HGNC:24586]	16	21597218	21657473	protein_coding	0.815327	0.000646472
ENSG00000169679	BUB1	BUB1 mitotic checkpoint serine/threonine kinase [Source:HGNC Symbol;Acc:HGNC:1148]	2	110637528	110678063	protein_coding	1.20962	0.00065746
ENSG00000169228	RAB24	RAB24, member RAS oncogene family [Source:HGNC Symbol;Acc:HGNC:9765]	5	177301198	177303744	protein_coding	0.915503	0.00068603
ENSG00000198176	TFDP1	transcription factor Dp-1 [Source:HGNC Symbol;Acc:HGNC:11749]	13	113584721	113641473	protein_coding	0.829365	0.000686908
ENSG00000136997	MYC	MYC proto-oncogene, bHLH transcription factor [Source:HGNC Symbol;Acc:HGNC:7553]	8	127735434	127742951	protein_coding	1.08721	0.000689764
ENSG00000079841	RIMS1	regulating synaptic membrane exocytosis 1 [Source:HGNC Symbol;Acc:HGNC:17282]	6	71886703	72403143	protein_coding	-2.35094	0.000702284
ENSG00000157368	IL34	interleukin 34 [Source:HGNC Symbol;Acc:HGNC:28529]	16	70579895	70660682	protein_coding	-1.89705	0.000702284
ENSG00000161800	RACGAP1	Rac GTPase activating protein 1 [Source:HGNC Symbol;Acc:HGNC:9804]	12	49976923	50033136	protein_coding	0.886214	0.000702284
ENSG00000149418	ST14	ST14 transmembrane serine protease matriptase [Source:HGNC Symbol;Acc:HGNC:11344]	11	130159782	130210362	protein_coding	1.1345	0.000702284
ENSG00000147509	RGS20	regulator of G protein signaling 20 [Source:HGNC Symbol;Acc:HGNC:14600]	8	53851795	53959303	protein_coding	1.47774	0.000707532
ENSG00000185130	H2BC13	H2B clustered histone 13 [Source:HGNC Symbol;Acc:HGNC:4748]	6	27807444	27807931	protein_coding	1.39831	0.00070816
ENSG00000129219	PLD2	phospholipase D2 [Source:HGNC Symbol;Acc:HGNC:9068]	17	4807152	4823434	protein_coding	0.986988	0.00070912
ENSG00000169403	PTAFR	platelet activating factor receptor [Source:HGNC Symbol;Acc:HGNC:9582]	1	28147166	28193936	protein_coding	1.45263	0.000719061
ENSG00000144369	FAM171B	family with sequence similarity 171 member B [Source:HGNC Symbol;Acc:HGNC:29412]	2	186694060	186765959	protein_coding	-1.37317	0.000727203
ENSG00000163218	PGLYRP4	peptidoglycan recognition protein 4 [Source:HGNC Symbol;Acc:HGNC:30015]	1	153330120	153348841	protein_coding	1.5708	0.000739733
ENSG00000246763	RGMB-AS1	RGMB antisense RNA 1 [Source:HGNC Symbol;Acc:HGNC:48666]	5	98769618	98773469	lncRNA	-1.86547	0.000741881
ENSG00000154165	GPR15	G protein-coupled receptor 15 [Source:HGNC Symbol;Acc:HGNC:4469]	3	98531978	98534681	protein_coding	4.70847	0.000764579
ENSG00000197930	ERO1A	endoplasmic reticulum oxidoreductase 1 alpha [Source:HGNC Symbol;Acc:HGNC:13280]	14	52639915	52695900	protein_coding	1.05123	0.000776869
ENSG00000278615	C11orf98	chromosome 11 open reading frame 98 [Source:HGNC Symbol;Acc:HGNC:51238]	11	62662817	62665210	protein_coding	1.27789	0.000788209
ENSG00000135063	FAM189A2	family with sequence similarity 189 member A2 [Source:HGNC Symbol;Acc:HGNC:24820]	9	69324567	69392558	protein_coding	-1.61115	0.000795773
ENSG00000154227	CERS3	ceramide synthase 3 [Source:HGNC Symbol;Acc:HGNC:23752]	15	100400395	100544995	protein_coding	0.959473	0.000822953
ENSG00000165732	DDX21	DExD-box helicase 21 [Source:HGNC Symbol;Acc:HGNC:2744]	10	68956170	68985068	protein_coding	1.02762	0.000822953
ENSG00000161960	EIF4A1	eukaryotic translation initiation factor 4A1 [Source:HGNC Symbol;Acc:HGNC:3282]	17	7572824	7579006	protein_coding	1.06367	0.000842867
ENSG00000105639	JAK3	Janus kinase 3 [Source:HGNC Symbol;Acc:HGNC:6193]	19	17824780	17848071	protein_coding	1.9228	0.000842867
ENSG00000172115	CYCS	cytochrome c, somatic [Source:HGNC Symbol;Acc:HGNC:19986]	7	25118656	25125260	protein_coding	1.12328	0.000847119
ENSG00000258232		novel transcript, antisense to TUBA1C	12	49265156	49273306	lncRNA	1.51488	0.000872036
ENSG00000132388	UBE2G1	ubiquitin conjugating enzyme E2 G1 [Source:HGNC Symbol;Acc:HGNC:12482]	17	4269259	4366628	protein_coding	0.733878	0.000917719
ENSG00000134333	LDHA	lactate dehydrogenase A [Source:HGNC Symbol;Acc:HGNC:6535]	11	18394560	18408425	protein_coding	1.02115	0.000921304
ENSG00000169252	ADRB2	adrenoceptor beta 2 [Source:HGNC Symbol;Acc:HGNC:286]	5	148826611	148828623	protein_coding	-1.33986	0.000931432
ENSG00000172403	SYNPO2	synaptopodin 2 [Source:HGNC Symbol;Acc:HGNC:17732]	4	118850688	119061247	protein_coding	-0.898448	0.000931432
ENSG00000183347	GBP6	guanylate binding protein family member 6 [Source:HGNC Symbol;Acc:HGNC:25395]	1	89364059	89388160	protein_coding	2.55693	0.000940255
ENSG00000172602	RND1	Rho family GTPase 1 [Source:HGNC Symbol;Acc:HGNC:18314]	12	48857145	48865870	protein_coding	1.58408	0.00096378
ENSG00000165389	SPTSSA	serine palmitoyltransferase small subunit A [Source:HGNC Symbol;Acc:HGNC:20361]	14	34432788	34462240	protein_coding	1.18185	0.000974994
ENSG00000255150	EID3	EP300 interacting inhibitor of differentiation 3 [Source:HGNC Symbol;Acc:HGNC:32961]	12	104303739	104305205	protein_coding	1.22857	0.000975044
ENSG00000138829	FBN2	fibrillin 2 [Source:HGNC Symbol;Acc:HGNC:3604]	5	128257909	128659185	protein_coding	2.27589	0.000991932
ENSG00000179218	CALR	calreticulin [Source:HGNC Symbol;Acc:HGNC:1455]	19	12938578	12944489	protein_coding	0.827384	0.000994564
ENSG00000108829	LRRC59	leucine rich repeat containing 59 [Source:HGNC Symbol;Acc:HGNC:28817]	17	50375059	50397523	protein_coding	1.01828	0.000994564
ENSG00000137563	GGH	gamma-glutamyl hydrolase [Source:HGNC Symbol;Acc:HGNC:4248]	8	63014881	63039407	protein_coding	1.69369	0.00100263
ENSG00000136888	ATP6V1G1	ATPase H+ transporting V1 subunit G1 [Source:HGNC Symbol;Acc:HGNC:864]	9	114587706	114598915	protein_coding	0.839306	0.00100395
ENSG00000182389	CACNB4	calcium voltage-gated channel auxiliary subunit beta 4 [Source:HGNC Symbol;Acc:HGNC:1404]	2	151832771	152099167	protein_coding	1.21338	0.00100706
ENSG00000100078	PLA2G3	phospholipase A2 group III [Source:HGNC Symbol;Acc:HGNC:17934]	22	31134807	31140508	protein_coding	2.24724	0.00101645
ENSG00000142627	EPHA2	EPH receptor A2 [Source:HGNC Symbol;Acc:HGNC:3386]	1	16124337	16156069	protein_coding	1.27349	0.00103025
ENSG00000020577	SAMD4A	sterile alpha motif domain containing 4A [Source:HGNC Symbol;Acc:HGNC:23023]	14	54566117	54793315	protein_coding	-1.24638	0.00107979
ENSG00000111962	UST	uronyl 2-sulfotransferase [Source:HGNC Symbol;Acc:HGNC:17223]	6	148747030	149076990	protein_coding	-1.3232	0.00110148
ENSG00000137804	NUSAP1	nucleolar and spindle associated protein 1 [Source:HGNC Symbol;Acc:HGNC:18538]	15	41320794	41381050	protein_coding	1.2832	0.00110148
ENSG00000163808	KIF15	kinesin family member 15 [Source:HGNC Symbol;Acc:HGNC:17273]	3	44761721	44873376	protein_coding	1.35127	0.0011128
ENSG00000179314	WSCD1	WSC domain containing 1 [Source:HGNC Symbol;Acc:HGNC:29060]	17	6057807	6124427	protein_coding	-1.94859	0.00112059
ENSG00000213366	GSTM2	glutathione S-transferase mu 2 [Source:HGNC Symbol;Acc:HGNC:4634]	1	109668022	109709551	protein_coding	-0.737793	0.00112528
ENSG00000188293	IGFL1	IGF like family member 1 [Source:HGNC Symbol;Acc:HGNC:24093]	19	46229742	46231243	protein_coding	2.17419	0.00116189
ENSG00000150593	PDCD4	programmed cell death 4 [Source:HGNC Symbol;Acc:HGNC:8763]	10	110871795	110900006	protein_coding	-0.83993	0.00116853
ENSG00000084733	RAB10	RAB10, member RAS oncogene family [Source:HGNC Symbol;Acc:HGNC:9759]	2	26034084	26137454	protein_coding	0.959449	0.00117179
ENSG00000184254	ALDH1A3	aldehyde dehydrogenase 1 family member A3 [Source:HGNC Symbol;Acc:HGNC:409]	15	100877714	100916626	protein_coding	2.27983	0.00117329
ENSG00000136695	IL36RN	interleukin 36 receptor antagonist [Source:HGNC Symbol;Acc:HGNC:15561]	2	113058638	113065382	protein_coding	2.35057	0.00117951
ENSG00000116191	RALGPS2	Ral GEF with PH domain and SH3 binding motif 2 [Source:HGNC Symbol;Acc:HGNC:30279]	1	178725147	178921841	protein_coding	0.885742	0.00122407
ENSG00000050730	TNIP3	TNFAIP3 interacting protein 3 [Source:HGNC Symbol;Acc:HGNC:19315]	4	121131408	121227466	protein_coding	3.22734	0.00123386
ENSG00000067225	PKM	pyruvate kinase M1/2 [Source:HGNC Symbol;Acc:HGNC:9021]	15	72199029	72231822	protein_coding	0.744803	0.00127457
ENSG00000054967	RELT	RELT TNF receptor [Source:HGNC Symbol;Acc:HGNC:13764]	11	73376399	73397474	protein_coding	1.02988	0.00127457
ENSG00000183856	IQGAP3	IQ motif containing GTPase activating protein 3 [Source:HGNC Symbol;Acc:HGNC:20669]	1	156525405	156572604	protein_coding	1.55736	0.00128842
ENSG00000213145	CRIP1	cysteine rich protein 1 [Source:HGNC Symbol;Acc:HGNC:2360]	14	105486317	105488947	protein_coding	-1.22654	0.00131681
ENSG00000090382	LYZ	lysozyme [Source:HGNC Symbol;Acc:HGNC:6740]	12	69348381	69354234	protein_coding	2.26719	0.00134253
ENSG00000167900	TK1	thymidine kinase 1 [Source:HGNC Symbol;Acc:HGNC:11830]	17	78174091	78187233	protein_coding	1.52275	0.00135257
ENSG00000134851	TMEM165	transmembrane protein 165 [Source:HGNC Symbol;Acc:HGNC:30760]	4	55395957	55453397	protein_coding	0.884057	0.00137047
ENSG00000123975	CKS2	CDC28 protein kinase regulatory subunit 2 [Source:HGNC Symbol;Acc:HGNC:2000]	9	89311195	89316703	protein_coding	1.40183	0.00141718
ENSG00000198814	GK	glycerol kinase [Source:HGNC Symbol;Acc:HGNC:4289]	X	30653359	30731462	protein_coding	1.65258	0.00142781
ENSG00000066279	ASPM	assembly factor for spindle microtubules [Source:HGNC Symbol;Acc:HGNC:19048]	1	197084127	197146694	protein_coding	1.22464	0.00145005
ENSG00000167768	KRT1	keratin 1 [Source:HGNC Symbol;Acc:HGNC:6412]	12	52674736	52680407	protein_coding	1.46736	0.00146053
ENSG00000133742	CA1	carbonic anhydrase 1 [Source:HGNC Symbol;Acc:HGNC:1368]	8	85327608	85379014	protein_coding	-1.49523	0.00147025
ENSG00000119508	NR4A3	nuclear receptor subfamily 4 group A member 3 [Source:HGNC Symbol;Acc:HGNC:7982]	9	99821855	99866891	protein_coding	1.84329	0.00148398
ENSG00000182866	LCK	LCK proto-oncogene, Src family tyrosine kinase [Source:HGNC Symbol;Acc:HGNC:6524]	1	32251239	32286165	protein_coding	2.30605	0.00148635
ENSG00000081665	ZNF506	zinc finger protein 506 [Source:HGNC Symbol;Acc:HGNC:23780]	19	19785839	19821751	protein_coding	-0.789574	0.00157394
ENSG00000109906	ZBTB16	zinc finger and BTB domain containing 16 [Source:HGNC Symbol;Acc:HGNC:12930]	11	114059711	114256765	protein_coding	-1.75596	0.00157629
ENSG00000170962	PDGFD	platelet derived growth factor D [Source:HGNC Symbol;Acc:HGNC:30620]	11	103907189	104164379	protein_coding	-1.70325	0.00157629
ENSG00000172572	PDE3A	phosphodiesterase 3A [Source:HGNC Symbol;Acc:HGNC:8778]	12	20368537	20688583	protein_coding	-1.04206	0.00157629
ENSG00000134755	DSC2	desmocollin 2 [Source:HGNC Symbol;Acc:HGNC:3036]	18	31058840	31102522	protein_coding	2.14316	0.00157629
ENSG00000069956	MAPK6	mitogen-activated protein kinase 6 [Source:HGNC Symbol;Acc:HGNC:6879]	15	51952106	52067375	protein_coding	0.832582	0.00158747
ENSG00000142224	IL19	interleukin 19 [Source:HGNC Symbol;Acc:HGNC:5990]	1	206770764	206842979	protein_coding	3.853	0.00158853
ENSG00000255248	MIR100HG	mir-100-let-7a-2-mir-125b-1 cluster host gene [Source:HGNC Symbol;Acc:HGNC:39522]	11	122028325	122556721	lncRNA	-1.83325	0.00161355
ENSG00000172531	PPP1CA	protein phosphatase 1 catalytic subunit alpha [Source:HGNC Symbol;Acc:HGNC:9281]	11	67398181	67421183	protein_coding	0.804257	0.00161355
ENSG00000171798	KNDC1	kinase non-catalytic C-lobe domain containing 1 [Source:HGNC Symbol;Acc:HGNC:29374]	10	133160219	133226412	protein_coding	3.4321	0.00161355
ENSG00000119969	HELLS	helicase, lymphoid specific [Source:HGNC Symbol;Acc:HGNC:4861]	10	94501434	94613905	protein_coding	0.987291	0.0016146
ENSG00000162302	RPS6KA4	ribosomal protein S6 kinase A4 [Source:HGNC Symbol;Acc:HGNC:10433]	11	64359148	64372215	protein_coding	1.29842	0.00163329
ENSG00000172575	RASGRP1	RAS guanyl releasing protein 1 [Source:HGNC Symbol;Acc:HGNC:9878]	15	38488103	38565575	protein_coding	1.06987	0.00164915
ENSG00000203814	H2BC18	H2B clustered histone 18 [Source:HGNC Symbol;Acc:HGNC:24700]	1	149782689	149812373	protein_coding	0.998759	0.00166218
ENSG00000103363	ELOB	elongin B [Source:HGNC Symbol;Acc:HGNC:11619]	16	2771414	2777280	protein_coding	0.680927	0.00166771
ENSG00000154556	SORBS2	sorbin and SH3 domain containing 2 [Source:HGNC Symbol;Acc:HGNC:24098]	4	185585444	185956652	protein_coding	-1.34008	0.00172154
ENSG00000085831	TTC39A	tetratricopeptide repeat domain 39A [Source:HGNC Symbol;Acc:HGNC:18657]	1	51287258	51345116	protein_coding	1.41792	0.00172335
ENSG00000197147	LRRC8B	leucine rich repeat containing 8 VRAC subunit B [Source:HGNC Symbol;Acc:HGNC:30692]	1	89524829	89597861	protein_coding	1.17558	0.0017706
ENSG00000102879	CORO1A	coronin 1A [Source:HGNC Symbol;Acc:HGNC:2252]	16	30182827	30189076	protein_coding	1.33947	0.00177992
ENSG00000182253	SYNM	synemin [Source:HGNC Symbol;Acc:HGNC:24466]	15	99098217	99135593	protein_coding	-1.58713	0.00178261
ENSG00000172817	CYP7B1	cytochrome P450 family 7 subfamily B member 1 [Source:HGNC Symbol;Acc:HGNC:2652]	8	64587763	64798737	protein_coding	0.916405	0.00178261
ENSG00000136830	NIBAN2	niban apoptosis regulator 2 [Source:HGNC Symbol;Acc:HGNC:25282]	9	127505339	127578989	protein_coding	0.712014	0.00178553
ENSG00000034152	MAP2K3	mitogen-activated protein kinase kinase 3 [Source:HGNC Symbol;Acc:HGNC:6843]	17	21284672	21315232	protein_coding	1.08229	0.00179202
ENSG00000082074	FYB1	FYN binding protein 1 [Source:HGNC Symbol;Acc:HGNC:4036]	5	39105252	39274528	protein_coding	1.19083	0.00179202
ENSG00000167283	ATP5MG	ATP synthase membrane subunit g [Source:HGNC Symbol;Acc:HGNC:14247]	11	118401606	118431496	protein_coding	0.793508	0.00180354
ENSG00000163207	IVL	involucrin [Source:HGNC Symbol;Acc:HGNC:6187]	1	152908546	152911886	protein_coding	1.88999	0.00180354
ENSG00000153048	CARHSP1	calcium regulated heat stable protein 1 [Source:HGNC Symbol;Acc:HGNC:17150]	16	8852942	8869012	protein_coding	1.06547	0.00182881
ENSG00000142669	SH3BGRL3	SH3 domain binding glutamate rich protein like 3 [Source:HGNC Symbol;Acc:HGNC:15568]	1	26280086	26281522	protein_coding	1.43736	0.0018725
ENSG00000196151	WDSUB1	WD repeat, sterile alpha motif and U-box domain containing 1 [Source:HGNC Symbol;Acc:HGNC:26697]	2	159235798	159286703	protein_coding	-0.86042	0.00188848
ENSG00000131467	PSME3	proteasome activator subunit 3 [Source:HGNC Symbol;Acc:HGNC:9570]	17	42824385	42843760	protein_coding	0.703871	0.00188848
ENSG00000124575	H1-3	H1.3 linker histone, cluster member [Source:HGNC Symbol;Acc:HGNC:4717]	6	26234212	26234987	protein_coding	1.38429	0.00188848
ENSG00000146670	CDCA5	cell division cycle associated 5 [Source:HGNC Symbol;Acc:HGNC:14626]	11	65066300	65084164	protein_coding	1.46234	0.00188848
ENSG00000124635	H2BC11	H2B clustered histone 11 [Source:HGNC Symbol;Acc:HGNC:4761]	6	27125897	27132795	protein_coding	1.59136	0.00189359
ENSG00000136379	ABHD17C	abhydrolase domain containing 17C, depalmitoylase [Source:HGNC Symbol;Acc:HGNC:26925]	15	80679684	80755621	protein_coding	1.21681	0.00192113
ENSG00000139132	FGD4	FYVE, RhoGEF and PH domain containing 4 [Source:HGNC Symbol;Acc:HGNC:19125]	12	32399529	32646050	protein_coding	-0.948112	0.0019584
ENSG00000134684	YARS1	tyrosyl-tRNA synthetase 1 [Source:HGNC Symbol;Acc:HGNC:12840]	1	32775237	32818153	protein_coding	0.683164	0.00196093
ENSG00000142507	PSMB6	proteasome 20S subunit beta 6 [Source:HGNC Symbol;Acc:HGNC:9543]	17	4796144	4798502	protein_coding	0.869452	0.00198023
ENSG00000262814	MRPL12	mitochondrial ribosomal protein L12 [Source:HGNC Symbol;Acc:HGNC:10378]	17	81703367	81707517	protein_coding	1.23354	0.00203303
ENSG00000157456	CCNB2	cyclin B2 [Source:HGNC Symbol;Acc:HGNC:1580]	15	59105126	59125045	protein_coding	1.23895	0.00203557
ENSG00000180354	MTURN	maturin, neural progenitor differentiation regulator homolog [Source:HGNC Symbol;Acc:HGNC:25457]	7	30134986	30162762	protein_coding	-0.675921	0.00214401
ENSG00000106302	HYAL4	hyaluronidase 4 [Source:HGNC Symbol;Acc:HGNC:5323]	7	123828983	123877481	protein_coding	1.46565	0.00216505
ENSG00000111640	GAPDH	glyceraldehyde-3-phosphate dehydrogenase [Source:HGNC Symbol;Acc:HGNC:4141]	12	6534512	6538374	protein_coding	0.902971	0.00217039
ENSG00000198858	R3HDM4	R3H domain containing 4 [Source:HGNC Symbol;Acc:HGNC:28270]	19	896503	913245	protein_coding	0.873171	0.00218272
ENSG00000113594	LIFR	LIF receptor subunit alpha [Source:HGNC Symbol;Acc:HGNC:6597]	5	38474668	38608354	protein_coding	-0.846544	0.00218508
ENSG00000198780	FAM169A	family with sequence similarity 169 member A [Source:HGNC Symbol;Acc:HGNC:29138]	5	74777574	74866966	protein_coding	1.04408	0.00221518
ENSG00000132341	RAN	RAN, member RAS oncogene family [Source:HGNC Symbol;Acc:HGNC:9846]	12	130872037	130877678	protein_coding	0.966953	0.00222253
ENSG00000125347	IRF1	interferon regulatory factor 1 [Source:HGNC Symbol;Acc:HGNC:6116]	5	132481609	132490777	protein_coding	1.22432	0.00222253
ENSG00000119138	KLF9	Kruppel like factor 9 [Source:HGNC Symbol;Acc:HGNC:1123]	9	70384597	70414624	protein_coding	-0.907612	0.00227248
ENSG00000171195	MUC7	mucin 7, secreted [Source:HGNC Symbol;Acc:HGNC:7518]	4	70430492	70482997	protein_coding	-5.0191	0.00236778
ENSG00000159199	ATP5MC1	ATP synthase membrane subunit c locus 1 [Source:HGNC Symbol;Acc:HGNC:841]	17	48892765	48895871	protein_coding	0.944268	0.00240088
ENSG00000223547	ZNF844	zinc finger protein 844 [Source:HGNC Symbol;Acc:HGNC:25932]	19	12064731	12081565	protein_coding	-0.740165	0.00242106
ENSG00000167536	DHRS13	dehydrogenase/reductase 13 [Source:HGNC Symbol;Acc:HGNC:28326]	17	28897781	28903079	protein_coding	1.12413	0.00250422
ENSG00000131462	TUBG1	tubulin gamma 1 [Source:HGNC Symbol;Acc:HGNC:12417]	17	42609683	42615238	protein_coding	1.09532	0.00250576
ENSG00000145632	PLK2	polo like kinase 2 [Source:HGNC Symbol;Acc:HGNC:19699]	5	58453982	58460139	protein_coding	0.909432	0.00258213
ENSG00000171793	CTPS1	CTP synthase 1 [Source:HGNC Symbol;Acc:HGNC:2519]	1	40979688	41012565	protein_coding	1.04261	0.00260756
ENSG00000162383	SLC1A7	solute carrier family 1 member 7 [Source:HGNC Symbol;Acc:HGNC:10945]	1	53087179	53142638	protein_coding	-1.89252	0.00269822
ENSG00000059378	PARP12	poly(ADP-ribose) polymerase family member 12 [Source:HGNC Symbol;Acc:HGNC:21919]	7	140023749	140062951	protein_coding	0.804149	0.00270039
ENSG00000124467	PSG8	pregnancy specific beta-1-glycoprotein 8 [Source:HGNC Symbol;Acc:HGNC:9525]	19	42752686	42855691	protein_coding	1.44078	0.00272718
ENSG00000258818	RNASE4	ribonuclease A family member 4 [Source:HGNC Symbol;Acc:HGNC:10047]	14	20684560	20701216	protein_coding	-1.9653	0.00275441
ENSG00000213928	IRF9	interferon regulatory factor 9 [Source:HGNC Symbol;Acc:HGNC:6131]	14	24161265	24166565	protein_coding	1.04581	0.00275441
ENSG00000009694	TENM1	teneurin transmembrane protein 1 [Source:HGNC Symbol;Acc:HGNC:8117]	X	124375903	124963817	protein_coding	-1.27416	0.00276123
ENSG00000125508	SRMS	src-related kinase lacking C-terminal regulatory tyrosine and N-terminal myristylation sites [Source:HGNC Symbol;Acc:HGNC:11298]	20	63540810	63547504	protein_coding	2.62861	0.00278656
ENSG00000124116	WFDC3	WAP four-disulfide core domain 3 [Source:HGNC Symbol;Acc:HGNC:15957]	20	45747944	45791932	protein_coding	-1.31958	0.00282869
ENSG00000065675	PRKCQ	protein kinase C theta [Source:HGNC Symbol;Acc:HGNC:9410]	10	6427143	6580301	protein_coding	2.30887	0.0028753
ENSG00000183918	SH2D1A	SH2 domain containing 1A [Source:HGNC Symbol;Acc:HGNC:10820]	X	124227868	124373197	protein_coding	3.19823	0.0028753
ENSG00000261606		novel transcript	15	74816223	74831795	lncRNA	2.70147	0.00288201
ENSG00000113712	CSNK1A1	casein kinase 1 alpha 1 [Source:HGNC Symbol;Acc:HGNC:2451]	5	149492982	149551471	protein_coding	0.841193	0.0028866
ENSG00000159423	ALDH4A1	aldehyde dehydrogenase 4 family member A1 [Source:HGNC Symbol;Acc:HGNC:406]	1	18871430	18902724	protein_coding	1.24479	0.0028866
ENSG00000113368	LMNB1	lamin B1 [Source:HGNC Symbol;Acc:HGNC:6637]	5	126776623	126837020	protein_coding	1.39902	0.00290577
ENSG00000175592	FOSL1	FOS like 1, AP-1 transcription factor subunit [Source:HGNC Symbol;Acc:HGNC:13718]	11	65892049	65900573	protein_coding	2.39039	0.00290577
ENSG00000070610	GBA2	glucosylceramidase beta 2 [Source:HGNC Symbol;Acc:HGNC:18986]	9	35736866	35749228	protein_coding	0.676959	0.00302912
ENSG00000140538	NTRK3	neurotrophic receptor tyrosine kinase 3 [Source:HGNC Symbol;Acc:HGNC:8033]	15	87859751	88256768	protein_coding	-1.1118	0.00307163
ENSG00000151575	TEX9	testis expressed 9 [Source:HGNC Symbol;Acc:HGNC:29585]	15	56244009	56445997	protein_coding	0.839144	0.00313631
ENSG00000137168	PPIL1	peptidylprolyl isomerase like 1 [Source:HGNC Symbol;Acc:HGNC:9260]	6	36854827	36874803	protein_coding	1.2001	0.0031501
ENSG00000109805	NCAPG	non-SMC condensin I complex subunit G [Source:HGNC Symbol;Acc:HGNC:24304]	4	17810979	17844865	protein_coding	1.21885	0.00315766
ENSG00000105131	EPHX3	epoxide hydrolase 3 [Source:HGNC Symbol;Acc:HGNC:23760]	19	15226919	15233435	protein_coding	1.72815	0.0032248
ENSG00000105355	PLIN3	perilipin 3 [Source:HGNC Symbol;Acc:HGNC:16893]	19	4838341	4867694	protein_coding	0.916758	0.00323835
ENSG00000185985	SLITRK2	SLIT and NTRK like family member 2 [Source:HGNC Symbol;Acc:HGNC:13449]	X	145817829	145829856	protein_coding	-1.70768	0.00326589
ENSG00000144802	NFKBIZ	NFKB inhibitor zeta [Source:HGNC Symbol;Acc:HGNC:29805]	3	101827991	101861022	protein_coding	0.918134	0.00327562
ENSG00000224093	BCAR3-AS1	BCAR3 antisense RNA 1 [Source:HGNC Symbol;Acc:HGNC:40093]	1	93592199	93605573	lncRNA	-2.07869	0.00328936
ENSG00000178982	EIF3K	eukaryotic translation initiation factor 3 subunit K [Source:HGNC Symbol;Acc:HGNC:24656]	19	38619082	38636955	protein_coding	0.735088	0.00331229
ENSG00000237289	CKMT1B	creatine kinase, mitochondrial 1B [Source:HGNC Symbol;Acc:HGNC:1995]	15	43593054	43604901	protein_coding	1.22799	0.00331598
ENSG00000198399	ITSN2	intersectin 2 [Source:HGNC Symbol;Acc:HGNC:6184]	2	24202864	24360536	protein_coding	0.779368	0.00333672
ENSG00000100949	RABGGTA	Rab geranylgeranyltransferase subunit alpha [Source:HGNC Symbol;Acc:HGNC:9795]	14	24265538	24271739	protein_coding	1.03779	0.00333919
ENSG00000172139	SLC9C1	solute carrier family 9 member C1 [Source:HGNC Symbol;Acc:HGNC:31401]	3	112140898	112294227	protein_coding	-1.10429	0.00335224
ENSG00000198947	DMD	dystrophin [Source:HGNC Symbol;Acc:HGNC:2928]	X	31097677	33339441	protein_coding	-0.890154	0.00335224
ENSG00000257732		novel transcript, antisense to TXNRD1	12	104262314	104280722	lncRNA	1.99425	0.00335224
ENSG00000104951	IL4I1	interleukin 4 induced 1 [Source:HGNC Symbol;Acc:HGNC:19094]	19	49889654	49929539	protein_coding	2.292	0.00335224
ENSG00000144935	TRPC1	transient receptor potential cation channel subfamily C member 1 [Source:HGNC Symbol;Acc:HGNC:12333]	3	142724034	142807888	protein_coding	-1.15395	0.00342038
ENSG00000166402	TUB	TUB bipartite transcription factor [Source:HGNC Symbol;Acc:HGNC:12406]	11	8019244	8106243	protein_coding	-0.821166	0.00343862
ENSG00000165678	GHITM	growth hormone inducible transmembrane protein [Source:HGNC Symbol;Acc:HGNC:17281]	10	84139509	84153568	protein_coding	0.704933	0.00349321
ENSG00000140990	NDUFB10	NADH:ubiquinone oxidoreductase subunit B10 [Source:HGNC Symbol;Acc:HGNC:7696]	16	1959538	1961975	protein_coding	0.707275	0.00350519
ENSG00000117525	F3	coagulation factor III, tissue factor [Source:HGNC Symbol;Acc:HGNC:3541]	1	94529173	94541759	protein_coding	-1.82727	0.00361907
ENSG00000197119	SLC25A29	solute carrier family 25 member 29 [Source:HGNC Symbol;Acc:HGNC:20116]	14	100291116	100306547	protein_coding	-0.781371	0.00361907
ENSG00000126391	FRMD8	FERM domain containing 8 [Source:HGNC Symbol;Acc:HGNC:25462]	11	65386621	65413525	protein_coding	1.01108	0.00361907
ENSG00000251369	ZNF550	zinc finger protein 550 [Source:HGNC Symbol;Acc:HGNC:28643]	19	57535257	57559863	protein_coding	-0.868631	0.00368477
ENSG00000163600	ICOS	inducible T cell costimulator [Source:HGNC Symbol;Acc:HGNC:5351]	2	203936763	203961577	protein_coding	3.14773	0.00371942
ENSG00000152234	ATP5F1A	ATP synthase F1 subunit alpha [Source:HGNC Symbol;Acc:HGNC:823]	18	46080248	46104334	protein_coding	0.704872	0.0037198
ENSG00000070778	PTPN21	protein tyrosine phosphatase non-receptor type 21 [Source:HGNC Symbol;Acc:HGNC:9651]	14	88465778	88555007	protein_coding	-1.26925	0.00375909
ENSG00000197619	ZNF615	zinc finger protein 615 [Source:HGNC Symbol;Acc:HGNC:24740]	19	51991332	52008230	protein_coding	-1.07502	0.00378748
ENSG00000140332	TLE3	TLE family member 3, transcriptional corepressor [Source:HGNC Symbol;Acc:HGNC:11839]	15	70047790	70098176	protein_coding	0.9797	0.00381366
ENSG00000070501	POLB	DNA polymerase beta [Source:HGNC Symbol;Acc:HGNC:9174]	8	42338454	42371808	protein_coding	1.00357	0.00382929
ENSG00000158786	PLA2G2F	phospholipase A2 group IIF [Source:HGNC Symbol;Acc:HGNC:30040]	1	20139323	20150381	protein_coding	1.90062	0.00382929
ENSG00000128849	CGNL1	cingulin like 1 [Source:HGNC Symbol;Acc:HGNC:25931]	15	57375967	57550717	protein_coding	-1.42893	0.00383779
ENSG00000118193	KIF14	kinesin family member 14 [Source:HGNC Symbol;Acc:HGNC:19181]	1	200551497	200620751	protein_coding	1.294	0.00385801
ENSG00000170545	SMAGP	small cell adhesion glycoprotein [Source:HGNC Symbol;Acc:HGNC:26918]	12	51244558	51270415	protein_coding	1.04971	0.00385927
ENSG00000147642	SYBU	syntabulin [Source:HGNC Symbol;Acc:HGNC:26011]	8	109573978	109691791	protein_coding	-1.07698	0.00397157
ENSG00000079931	MOXD1	monooxygenase DBH like 1 [Source:HGNC Symbol;Acc:HGNC:21063]	6	132296055	132401475	protein_coding	1.01724	0.0039794
ENSG00000162065	TBC1D24	TBC1 domain family member 24 [Source:HGNC Symbol;Acc:HGNC:29203]	16	2475051	2509560	protein_coding	-0.812277	0.00401964
ENSG00000121743	GJA3	gap junction protein alpha 3 [Source:HGNC Symbol;Acc:HGNC:4277]	13	20138255	20161052	protein_coding	2.00394	0.00402664
ENSG00000176971	FIBIN	fin bud initiation factor homolog [Source:HGNC Symbol;Acc:HGNC:33747]	11	26994112	26997087	protein_coding	-1.37833	0.00414059
ENSG00000071054	MAP4K4	mitogen-activated protein kinase kinase kinase kinase 4 [Source:HGNC Symbol;Acc:HGNC:6866]	2	101696850	101894689	protein_coding	0.721401	0.00414059
ENSG00000137936	BCAR3	BCAR3 adaptor protein, NSP family member [Source:HGNC Symbol;Acc:HGNC:973]	1	93561741	93847150	protein_coding	-1.23024	0.00426352
ENSG00000105364	MRPL4	mitochondrial ribosomal protein L4 [Source:HGNC Symbol;Acc:HGNC:14276]	19	10251901	10260055	protein_coding	1.08913	0.0042712
ENSG00000121552	CSTA	cystatin A [Source:HGNC Symbol;Acc:HGNC:2481]	3	122325248	122341969	protein_coding	1.48668	0.00429648
ENSG00000221926	TRIM16	tripartite motif containing 16 [Source:HGNC Symbol;Acc:HGNC:17241]	17	15627960	15684311	protein_coding	1.02406	0.00429708
ENSG00000175768	TOMM5	translocase of outer mitochondrial membrane 5 [Source:HGNC Symbol;Acc:HGNC:31369]	9	37582646	37592604	protein_coding	0.7228	0.0043183
ENSG00000115085	ZAP70	zeta chain of T cell receptor associated protein kinase 70 [Source:HGNC Symbol;Acc:HGNC:12858]	2	97713576	97739862	protein_coding	1.71002	0.00432809
ENSG00000065978	YBX1	Y-box binding protein 1 [Source:HGNC Symbol;Acc:HGNC:8014]	1	42682418	42703805	protein_coding	0.600645	0.0043494
ENSG00000102962	CCL22	C-C motif chemokine ligand 22 [Source:HGNC Symbol;Acc:HGNC:10621]	16	57358783	57366189	protein_coding	1.36549	0.00437387
ENSG00000136522	MRPL47	mitochondrial ribosomal protein L47 [Source:HGNC Symbol;Acc:HGNC:16652]	3	179588285	179604649	protein_coding	0.788647	0.00439562
ENSG00000137807	KIF23	kinesin family member 23 [Source:HGNC Symbol;Acc:HGNC:6392]	15	69414246	69448427	protein_coding	0.862177	0.00439562
ENSG00000198018	ENTPD7	ectonucleoside triphosphate diphosphohydrolase 7 [Source:HGNC Symbol;Acc:HGNC:19745]	10	99659509	99711241	protein_coding	0.903754	0.00439562
ENSG00000008311	AASS	aminoadipate-semialdehyde synthase [Source:HGNC Symbol;Acc:HGNC:17366]	7	122073549	122144255	protein_coding	1.20843	0.00439562
ENSG00000121594	CD80	CD80 molecule [Source:HGNC Symbol;Acc:HGNC:1700]	3	119524293	119559614	protein_coding	2.71532	0.00439562
ENSG00000187741	FANCA	FA complementation group A [Source:HGNC Symbol;Acc:HGNC:3582]	16	89737549	89816657	protein_coding	1.22046	0.00443137
ENSG00000167779	IGFBP6	insulin like growth factor binding protein 6 [Source:HGNC Symbol;Acc:HGNC:5475]	12	53097436	53102345	protein_coding	-2.40604	0.00445193
ENSG00000197451	HNRNPAB	heterogeneous nuclear ribonucleoprotein A/B [Source:HGNC Symbol;Acc:HGNC:5034]	5	178204533	178211163	protein_coding	0.84841	0.00445669
ENSG00000244474	UGT1A4	UDP glucuronosyltransferase family 1 member A4 [Source:HGNC Symbol;Acc:HGNC:12536]	2	233718736	233773300	protein_coding	1.42027	0.00450509
ENSG00000242125	SNHG3	small nucleolar RNA host gene 3 [Source:HGNC Symbol;Acc:HGNC:10118]	1	28505980	28510892	lncRNA	1.13278	0.0045093
ENSG00000066405	CLDN18	claudin 18 [Source:HGNC Symbol;Acc:HGNC:2039]	3	137998735	138033655	protein_coding	-1.11434	0.00451361
ENSG00000240972	MIF	macrophage migration inhibitory factor [Source:HGNC Symbol;Acc:HGNC:7097]	22	23894383	23895227	protein_coding	0.685677	0.00454319
ENSG00000242372	EIF6	eukaryotic translation initiation factor 6 [Source:HGNC Symbol;Acc:HGNC:6159]	20	35278907	35284985	protein_coding	1.2284	0.00457641
ENSG00000125124	BBS2	Bardet-Biedl syndrome 2 [Source:HGNC Symbol;Acc:HGNC:967]	16	56466836	56520087	protein_coding	-0.937947	0.00465047
ENSG00000104689	TNFRSF10A	TNF receptor superfamily member 10a [Source:HGNC Symbol;Acc:HGNC:11904]	8	23190452	23225102	protein_coding	0.846933	0.00466616
ENSG00000100216	TOMM22	translocase of outer mitochondrial membrane 22 [Source:HGNC Symbol;Acc:HGNC:18002]	22	38681957	38685421	protein_coding	0.6923	0.00471725
ENSG00000167994	RAB3IL1	RAB3A interacting protein like 1 [Source:HGNC Symbol;Acc:HGNC:9780]	11	61897301	61920269	protein_coding	-1.40435	0.00473076
ENSG00000109819	PPARGC1A	PPARG coactivator 1 alpha [Source:HGNC Symbol;Acc:HGNC:9237]	4	23755041	23904089	protein_coding	-2.37293	0.00477043
ENSG00000144566	RAB5A	RAB5A, member RAS oncogene family [Source:HGNC Symbol;Acc:HGNC:9783]	3	19947097	19985175	protein_coding	0.767335	0.00477807
ENSG00000175591	P2RY2	purinergic receptor P2Y2 [Source:HGNC Symbol;Acc:HGNC:8541]	11	73218281	73242427	protein_coding	1.18597	0.00477807
ENSG00000236295		novel transcript	2	216870441	216873932	lncRNA	-2.80782	0.00487917
ENSG00000151715	TMEM45B	transmembrane protein 45B [Source:HGNC Symbol;Acc:HGNC:25194]	11	129815848	129860003	protein_coding	1.57231	0.00490266
ENSG00000157551	KCNJ15	potassium inwardly rectifying channel subfamily J member 15 [Source:HGNC Symbol;Acc:HGNC:6261]	21	38155549	38307357	protein_coding	2.48706	0.00490534
ENSG00000168496	FEN1	flap structure-specific endonuclease 1 [Source:HGNC Symbol;Acc:HGNC:3650]	11	61792911	61797238	protein_coding	0.953403	0.00498562
ENSG00000109654	TRIM2	tripartite motif containing 2 [Source:HGNC Symbol;Acc:HGNC:15974]	4	153152163	153339319	protein_coding	-1.09212	0.00501909
ENSG00000137812	KNL1	kinetochore scaffold 1 [Source:HGNC Symbol;Acc:HGNC:24054]	15	40594020	40664342	protein_coding	1.1697	0.00502201
ENSG00000129187	DCTD	dCMP deaminase [Source:HGNC Symbol;Acc:HGNC:2710]	4	182890060	182917936	protein_coding	0.630155	0.00506166
ENSG00000164924	YWHAZ	tyrosine 3-monooxygenase/tryptophan 5-monooxygenase activation protein zeta [Source:HGNC Symbol;Acc:HGNC:12855]	8	100916523	100953388	protein_coding	0.740345	0.00506166
ENSG00000167972	ABCA3	ATP binding cassette subfamily A member 3 [Source:HGNC Symbol;Acc:HGNC:33]	16	2275881	2340746	protein_coding	-1.15134	0.00508603
ENSG00000118705	RPN2	ribophorin II [Source:HGNC Symbol;Acc:HGNC:10382]	20	37178410	37241619	protein_coding	0.625126	0.00509807
ENSG00000125166	GOT2	glutamic-oxaloacetic transaminase 2 [Source:HGNC Symbol;Acc:HGNC:4433]	16	58707131	58734342	protein_coding	0.7626	0.00509807
ENSG00000144619	CNTN4	contactin 4 [Source:HGNC Symbol;Acc:HGNC:2174]	3	2098813	3057959	protein_coding	-1.90014	0.00514486
ENSG00000198740	ZNF652	zinc finger protein 652 [Source:HGNC Symbol;Acc:HGNC:29147]	17	49289206	49362473	protein_coding	-0.729115	0.00514486
ENSG00000205250	E2F4	E2F transcription factor 4 [Source:HGNC Symbol;Acc:HGNC:3118]	16	67192155	67198918	protein_coding	0.821348	0.00514486
ENSG00000228594	FNDC10	fibronectin type III domain containing 10 [Source:HGNC Symbol;Acc:HGNC:42951]	1	1598012	1600135	protein_coding	1.64718	0.00514486
ENSG00000128422	KRT17	keratin 17 [Source:HGNC Symbol;Acc:HGNC:6427]	17	41619442	41624842	protein_coding	2.24466	0.00514486
ENSG00000165887	ANKRD2	ankyrin repeat domain 2 [Source:HGNC Symbol;Acc:HGNC:495]	10	97572499	97583884	protein_coding	-3.09559	0.00523681
ENSG00000253731	PCDHGA6	protocadherin gamma subfamily A, 6 [Source:HGNC Symbol;Acc:HGNC:8704]	5	141373891	141512975	protein_coding	-1.26816	0.00523681
ENSG00000138031	ADCY3	adenylate cyclase 3 [Source:HGNC Symbol;Acc:HGNC:234]	2	24819169	24919839	protein_coding	0.767006	0.00523681
ENSG00000135378	PRRG4	proline rich and Gla domain 4 [Source:HGNC Symbol;Acc:HGNC:30799]	11	32829927	32858120	protein_coding	1.04403	0.00523681
ENSG00000182162	P2RY8	P2Y receptor family member 8 [Source:HGNC Symbol;Acc:HGNC:15524]	X	1462581	1537185	protein_coding	1.2763	0.00525955
ENSG00000121152	NCAPH	non-SMC condensin I complex subunit H [Source:HGNC Symbol;Acc:HGNC:1112]	2	96335766	96377091	protein_coding	1.3951	0.00527157
ENSG00000120738	EGR1	early growth response 1 [Source:HGNC Symbol;Acc:HGNC:3238]	5	138465479	138469303	protein_coding	1.2618	0.00527427
ENSG00000101152	DNAJC5	DnaJ heat shock protein family (Hsp40) member C5 [Source:HGNC Symbol;Acc:HGNC:16235]	20	63895126	63936031	protein_coding	0.802499	0.0052775
ENSG00000026751	SLAMF7	SLAM family member 7 [Source:HGNC Symbol;Acc:HGNC:21394]	1	160739057	160754821	protein_coding	1.8966	0.00531746
ENSG00000092096	SLC22A17	solute carrier family 22 member 17 [Source:HGNC Symbol;Acc:HGNC:23095]	14	23346306	23352912	protein_coding	-1.15907	0.00532752
ENSG00000151229	SLC2A13	solute carrier family 2 member 13 [Source:HGNC Symbol;Acc:HGNC:15956]	12	39755025	40106089	protein_coding	-0.779771	0.00541316
ENSG00000143061	IGSF3	immunoglobulin superfamily member 3 [Source:HGNC Symbol;Acc:HGNC:5950]	1	116574399	116667755	protein_coding	0.815636	0.00545594
ENSG00000133265	HSPBP1	HSPA (Hsp70) binding protein 1 [Source:HGNC Symbol;Acc:HGNC:24989]	19	55262223	55280381	protein_coding	1.01326	0.00550901
ENSG00000196867	ZFP28	ZFP28 zinc finger protein [Source:HGNC Symbol;Acc:HGNC:17801]	19	56538948	56556808	protein_coding	-1.11818	0.0055407
ENSG00000172936	MYD88	MYD88 innate immune signal transduction adaptor [Source:HGNC Symbol;Acc:HGNC:7562]	3	38138478	38143022	protein_coding	0.826048	0.0055407
ENSG00000041357	PSMA4	proteasome 20S subunit alpha 4 [Source:HGNC Symbol;Acc:HGNC:9533]	15	78540405	78552417	protein_coding	0.744504	0.00563001
ENSG00000256940	PPP1R14B-AS1	PPP1R14B antisense RNA 1 [Source:HGNC Symbol;Acc:HGNC:54233]	11	64245961	64248218	lncRNA	1.98567	0.00563001
ENSG00000112379	ARFGEF3	ARFGEF family member 3 [Source:HGNC Symbol;Acc:HGNC:21213]	6	138161939	138344663	protein_coding	-1.51153	0.00577221
ENSG00000155846	PPARGC1B	PPARG coactivator 1 beta [Source:HGNC Symbol;Acc:HGNC:30022]	5	149730298	149855022	protein_coding	0.846205	0.00577221
ENSG00000197915	HRNR	hornerin [Source:HGNC Symbol;Acc:HGNC:20846]	1	152212076	152224193	protein_coding	1.70004	0.00577221
ENSG00000133106	EPSTI1	epithelial stromal interaction 1 [Source:HGNC Symbol;Acc:HGNC:16465]	13	42886388	42992271	protein_coding	1.71325	0.00595864
ENSG00000134809	TIMM10	translocase of inner mitochondrial membrane 10 [Source:HGNC Symbol;Acc:HGNC:11814]	11	57528464	57530803	protein_coding	0.969019	0.00596447
ENSG00000176920	FUT2	fucosyltransferase 2 [Source:HGNC Symbol;Acc:HGNC:4013]	19	48695971	48705951	protein_coding	1.2384	0.00597207
ENSG00000239503	MARK2P8	microtubule affinity regulating kinase 2 pseudogene 8 [Source:HGNC Symbol;Acc:HGNC:39799]	3	128748538	128749489	processed_pseudogene	0.943217	0.00600609
ENSG00000123136	DDX39A	DExD-box helicase 39A [Source:HGNC Symbol;Acc:HGNC:17821]	19	14408798	14419383	protein_coding	0.909379	0.00602294
ENSG00000198523	PLN	phospholamban [Source:HGNC Symbol;Acc:HGNC:9080]	6	118548296	118561716	protein_coding	-1.07852	0.00608833
ENSG00000213585	VDAC1	voltage dependent anion channel 1 [Source:HGNC Symbol;Acc:HGNC:12669]	5	133971871	134004975	protein_coding	0.635584	0.00620413
ENSG00000167552	TUBA1A	tubulin alpha 1a [Source:HGNC Symbol;Acc:HGNC:20766]	12	49184795	49189080	protein_coding	-0.851009	0.00624246
ENSG00000138160	KIF11	kinesin family member 11 [Source:HGNC Symbol;Acc:HGNC:6388]	10	92574105	92655395	protein_coding	1.05379	0.00624551
ENSG00000189367	KIAA0408	KIAA0408 [Source:HGNC Symbol;Acc:HGNC:21636]	6	127438406	127459389	protein_coding	-1.74671	0.00631967
ENSG00000108671	PSMD11	proteasome 26S subunit, non-ATPase 11 [Source:HGNC Symbol;Acc:HGNC:9556]	17	32444379	32483319	protein_coding	0.976042	0.00633479
ENSG00000172350	ABCG4	ATP binding cassette subfamily G member 4 [Source:HGNC Symbol;Acc:HGNC:13884]	11	119149052	119162653	protein_coding	3.78121	0.00635102
ENSG00000005469	CROT	carnitine O-octanoyltransferase [Source:HGNC Symbol;Acc:HGNC:2366]	7	87345664	87399794	protein_coding	0.703652	0.00644946
ENSG00000174136	RGMB	repulsive guidance molecule BMP co-receptor b [Source:HGNC Symbol;Acc:HGNC:26896]	5	98768650	98798643	protein_coding	-1.09528	0.00649671
ENSG00000172927	MYEOV	myeloma overexpressed [Source:HGNC Symbol;Acc:HGNC:7563]	11	69294151	69367726	protein_coding	-1.65353	0.00651509
ENSG00000168874	ATOH8	atonal bHLH transcription factor 8 [Source:HGNC Symbol;Acc:HGNC:24126]	2	85751344	85791383	protein_coding	-1.74587	0.00653078
ENSG00000021645	NRXN3	neurexin 3 [Source:HGNC Symbol;Acc:HGNC:8010]	14	78170373	79868291	protein_coding	-1.23485	0.00653078
ENSG00000253958	CLDN23	claudin 23 [Source:HGNC Symbol;Acc:HGNC:17591]	8	8701937	8704096	protein_coding	-1.9759	0.00658461
ENSG00000169020	ATP5ME	ATP synthase membrane subunit e [Source:HGNC Symbol;Acc:HGNC:846]	4	672436	674330	protein_coding	0.834918	0.00663038
ENSG00000171954	CYP4F22	cytochrome P450 family 4 subfamily F member 22 [Source:HGNC Symbol;Acc:HGNC:26820]	19	15508525	15552317	protein_coding	1.45374	0.00664394
ENSG00000149136	SSRP1	structure specific recognition protein 1 [Source:HGNC Symbol;Acc:HGNC:11327]	11	57325986	57335892	protein_coding	0.643301	0.00665865
ENSG00000013275	PSMC4	proteasome 26S subunit, ATPase 4 [Source:HGNC Symbol;Acc:HGNC:9551]	19	39971165	39981764	protein_coding	0.925747	0.00665865
ENSG00000277075	H2AC8	H2A clustered histone 8 [Source:HGNC Symbol;Acc:HGNC:4724]	6	26216975	26217483	protein_coding	1.15068	0.00666705
ENSG00000119139	TJP2	tight junction protein 2 [Source:HGNC Symbol;Acc:HGNC:11828]	9	69121264	69274615	protein_coding	0.692539	0.00668708
ENSG00000115415	STAT1	signal transducer and activator of transcription 1 [Source:HGNC Symbol;Acc:HGNC:11362]	2	190908460	191020960	protein_coding	1.35614	0.00668708
ENSG00000205420	KRT6A	keratin 6A [Source:HGNC Symbol;Acc:HGNC:6443]	12	52487176	52493257	protein_coding	3.96495	0.00668708
ENSG00000164292	RHOBTB3	Rho related BTB domain containing 3 [Source:HGNC Symbol;Acc:HGNC:18757]	5	95713522	95824383	protein_coding	-1.11055	0.00669384
ENSG00000178999	AURKB	aurora kinase B [Source:HGNC Symbol;Acc:HGNC:11390]	17	8204733	8210600	protein_coding	1.83412	0.00675997
ENSG00000128524	ATP6V1F	ATPase H+ transporting V1 subunit F [Source:HGNC Symbol;Acc:HGNC:16832]	7	128862856	128865847	protein_coding	0.758121	0.00678267
ENSG00000159763	PIP	prolactin induced protein [Source:HGNC Symbol;Acc:HGNC:8993]	7	143132077	143139739	protein_coding	-2.26175	0.00680031
ENSG00000205363	INSYN1	inhibitory synaptic factor 1 [Source:HGNC Symbol;Acc:HGNC:33753]	15	73735431	73752747	protein_coding	-2.06476	0.00680031
ENSG00000137955	RABGGTB	Rab geranylgeranyltransferase subunit beta [Source:HGNC Symbol;Acc:HGNC:9796]	1	75786197	75795086	protein_coding	0.729125	0.00685989
ENSG00000143878	RHOB	ras homolog family member B [Source:HGNC Symbol;Acc:HGNC:668]	2	20447074	20449440	protein_coding	-0.896103	0.00695396
ENSG00000148357	HMCN2	hemicentin 2 [Source:HGNC Symbol;Acc:HGNC:21293]	9	130265882	130434123	protein_coding	-1.26911	0.0069614
ENSG00000103044	HAS3	hyaluronan synthase 3 [Source:HGNC Symbol;Acc:HGNC:4820]	16	69105653	69118719	protein_coding	1.84911	0.00700691
ENSG00000107719	PALD1	phosphatase domain containing paladin 1 [Source:HGNC Symbol;Acc:HGNC:23530]	10	70478767	70568450	protein_coding	0.956284	0.00705198
ENSG00000174013	FBXO45	F-box protein 45 [Source:HGNC Symbol;Acc:HGNC:29148]	3	196568611	196589059	protein_coding	1.37052	0.00708
ENSG00000101182	PSMA7	proteasome 20S subunit alpha 7 [Source:HGNC Symbol;Acc:HGNC:9536]	20	62136733	62143440	protein_coding	0.697074	0.00713786
ENSG00000154162	CDH12	cadherin 12 [Source:HGNC Symbol;Acc:HGNC:1751]	5	21750673	22853344	protein_coding	-1.7299	0.0071603
ENSG00000273132		novel transcript, antisense to LRP11	6	149852462	149853192	lncRNA	2.0061	0.0071603
ENSG00000142230	SAE1	SUMO1 activating enzyme subunit 1 [Source:HGNC Symbol;Acc:HGNC:30660]	19	47113274	47210636	protein_coding	0.608105	0.00717956
ENSG00000115233	PSMD14	proteasome 26S subunit, non-ATPase 14 [Source:HGNC Symbol;Acc:HGNC:16889]	2	161308425	161411717	protein_coding	0.647312	0.00717956
ENSG00000155115	GTF3C6	general transcription factor IIIC subunit 6 [Source:HGNC Symbol;Acc:HGNC:20872]	6	110958706	110967890	protein_coding	1.0613	0.00732741
ENSG00000102144	PGK1	phosphoglycerate kinase 1 [Source:HGNC Symbol;Acc:HGNC:8896]	X	77910739	78129295	protein_coding	0.694574	0.00742389
ENSG00000141469	SLC14A1	solute carrier family 14 member 1 (Kidd blood group) [Source:HGNC Symbol;Acc:HGNC:10918]	18	45687025	45752520	protein_coding	-1.75129	0.00745911
ENSG00000166426	CRABP1	cellular retinoic acid binding protein 1 [Source:HGNC Symbol;Acc:HGNC:2338]	15	78340353	78348225	protein_coding	-2.21629	0.00747645
ENSG00000160593	JAML	junction adhesion molecule like [Source:HGNC Symbol;Acc:HGNC:19084]	11	118193725	118225094	protein_coding	1.3509	0.00752033
ENSG00000265241	RBM8A	RNA binding motif protein 8A [Source:HGNC Symbol;Acc:HGNC:9905]	1	145917714	145927678	protein_coding	0.742419	0.00752057
ENSG00000164733	CTSB	cathepsin B [Source:HGNC Symbol;Acc:HGNC:2527]	8	11842524	11869533	protein_coding	0.759654	0.00753381
ENSG00000112494	UNC93A	unc-93 homolog A [Source:HGNC Symbol;Acc:HGNC:12570]	6	167271169	167316014	protein_coding	1.66242	0.00757156
ENSG00000204789	ZNF204P	zinc finger protein 204, pseudogene [Source:HGNC Symbol;Acc:HGNC:12995]	6	27357825	27360221	processed_pseudogene	-1.9803	0.00758845
ENSG00000162889	MAPKAPK2	MAPK activated protein kinase 2 [Source:HGNC Symbol;Acc:HGNC:6887]	1	206684905	206734281	protein_coding	0.621417	0.00758845
ENSG00000161551	ZNF577	zinc finger protein 577 [Source:HGNC Symbol;Acc:HGNC:28673]	19	51804816	51890950	protein_coding	-0.875796	0.00758846
ENSG00000116176	TPSG1	tryptase gamma 1 [Source:HGNC Symbol;Acc:HGNC:14134]	16	1221651	1225257	protein_coding	-2.88878	0.00759054
ENSG00000136279	DBNL	drebrin like [Source:HGNC Symbol;Acc:HGNC:2696]	7	44044640	44069456	protein_coding	0.640225	0.00760471
ENSG00000069399	BCL3	BCL3 transcription coactivator [Source:HGNC Symbol;Acc:HGNC:998]	19	44747705	44760044	protein_coding	1.19096	0.00760471
ENSG00000273802	H2BC8	H2B clustered histone 8 [Source:HGNC Symbol;Acc:HGNC:4746]	6	26215159	26216692	protein_coding	1.30159	0.00760471
ENSG00000243678	NME2	NME/NM23 nucleoside diphosphate kinase 2 [Source:HGNC Symbol;Acc:HGNC:7850]	17	51165435	51171744	protein_coding	0.759879	0.00769901
ENSG00000123104	ITPR2	inositol 1,4,5-trisphosphate receptor type 2 [Source:HGNC Symbol;Acc:HGNC:6181]	12	26335352	26833194	protein_coding	-0.818335	0.00773574
ENSG00000151247	EIF4E	eukaryotic translation initiation factor 4E [Source:HGNC Symbol;Acc:HGNC:3287]	4	98871684	98930637	protein_coding	0.662787	0.00784286
ENSG00000262209	PCDHGB3	protocadherin gamma subfamily B, 3 [Source:HGNC Symbol;Acc:HGNC:8710]	5	141370242	141512975	protein_coding	-1.09214	0.00784409
ENSG00000175893	ZDHHC21	zinc finger DHHC-type palmitoyltransferase 21 [Source:HGNC Symbol;Acc:HGNC:20750]	9	14611071	14693432	protein_coding	0.825855	0.0078854
ENSG00000189051	RNF222	ring finger protein 222 [Source:HGNC Symbol;Acc:HGNC:34517]	17	8390704	8397826	protein_coding	1.56647	0.0078854
ENSG00000126067	PSMB2	proteasome 20S subunit beta 2 [Source:HGNC Symbol;Acc:HGNC:9539]	1	35599541	35641526	protein_coding	0.836075	0.00800093
ENSG00000101444	AHCY	adenosylhomocysteinase [Source:HGNC Symbol;Acc:HGNC:343]	20	34280268	34311802	protein_coding	0.849593	0.00800093
ENSG00000221866	PLXNA4	plexin A4 [Source:HGNC Symbol;Acc:HGNC:9102]	7	132123332	132648688	protein_coding	-1.12364	0.00811021
ENSG00000101605	MYOM1	myomesin 1 [Source:HGNC Symbol;Acc:HGNC:7613]	18	3066807	3219968	protein_coding	-1.26891	0.00820128
ENSG00000137942	FNBP1L	formin binding protein 1 like [Source:HGNC Symbol;Acc:HGNC:20851]	1	93448131	93554661	protein_coding	-0.910916	0.00823529
ENSG00000124749	COL21A1	collagen type XXI alpha 1 chain [Source:HGNC Symbol;Acc:HGNC:17025]	6	56056590	56394094	protein_coding	-1.23278	0.00834972
ENSG00000134827	TCN1	transcobalamin 1 [Source:HGNC Symbol;Acc:HGNC:11652]	11	59852800	59866489	protein_coding	5.75447	0.00835889
ENSG00000010256	UQCRC1	ubiquinol-cytochrome c reductase core protein 1 [Source:HGNC Symbol;Acc:HGNC:12585]	3	48599002	48610976	protein_coding	0.587801	0.00854045
ENSG00000163032	VSNL1	visinin like 1 [Source:HGNC Symbol;Acc:HGNC:12722]	2	17539126	17657018	protein_coding	1.39947	0.00856073
ENSG00000196262	PPIA	peptidylprolyl isomerase A [Source:HGNC Symbol;Acc:HGNC:9253]	7	44796680	44824564	protein_coding	0.71677	0.00859315
ENSG00000154380	ENAH	ENAH actin regulator [Source:HGNC Symbol;Acc:HGNC:18271]	1	225486835	225653142	protein_coding	0.55912	0.00889133
ENSG00000165283	STOML2	stomatin like 2 [Source:HGNC Symbol;Acc:HGNC:14559]	9	35099776	35103195	protein_coding	0.728303	0.00901388
ENSG00000062716	VMP1	vacuole membrane protein 1 [Source:HGNC Symbol;Acc:HGNC:29559]	17	59707192	59842255	protein_coding	0.872794	0.00901388
ENSG00000111404	RERGL	RERG like [Source:HGNC Symbol;Acc:HGNC:26213]	12	18080869	18320107	protein_coding	-1.39914	0.00902876
ENSG00000251595	ABCA11P	ATP binding cassette subfamily A member 11, pseudogene [Source:HGNC Symbol;Acc:HGNC:31]	4	425435	474129	transcribed_processed_pseudogene	-0.818549	0.00905862
ENSG00000154553	PDLIM3	PDZ and LIM domain 3 [Source:HGNC Symbol;Acc:HGNC:20767]	4	185500660	185535507	protein_coding	-1.15528	0.00905935
ENSG00000160211	G6PD	glucose-6-phosphate dehydrogenase [Source:HGNC Symbol;Acc:HGNC:4057]	X	154531391	154547572	protein_coding	0.680748	0.00905935
ENSG00000136237	RAPGEF5	Rap guanine nucleotide exchange factor 5 [Source:HGNC Symbol;Acc:HGNC:16862]	7	22118236	22357154	protein_coding	0.724626	0.00905935
ENSG00000221878	PSG7	pregnancy specific beta-1-glycoprotein 7 [Source:HGNC Symbol;Acc:HGNC:9524]	19	42924132	42937207	protein_coding	1.69373	0.00925655
ENSG00000131435	PDLIM4	PDZ and LIM domain 4 [Source:HGNC Symbol;Acc:HGNC:16501]	5	132257696	132273454	protein_coding	-1.21636	0.00930407
ENSG00000188321	ZNF559	zinc finger protein 559 [Source:HGNC Symbol;Acc:HGNC:28197]	19	9323772	9351162	protein_coding	-0.928184	0.00930527
ENSG00000164062	APEH	acylaminoacyl-peptide hydrolase [Source:HGNC Symbol;Acc:HGNC:586]	3	49674014	49683971	protein_coding	0.681547	0.00930527
ENSG00000139597	N4BP2L1	NEDD4 binding protein 2 like 1 [Source:HGNC Symbol;Acc:HGNC:25037]	13	32400723	32428311	protein_coding	-0.69571	0.00938645
ENSG00000132603	NIP7	nucleolar pre-rRNA processing protein NIP7 [Source:HGNC Symbol;Acc:HGNC:24328]	16	69337996	69343106	protein_coding	0.769358	0.00938645
ENSG00000235370	DNM1P51	dynamin 1 pseudogene 51 [Source:HGNC Symbol;Acc:HGNC:48500]	15	84398316	84411701	transcribed_unprocessed_pseudogene	-1.60892	0.00941048
ENSG00000169855	ROBO1	roundabout guidance receptor 1 [Source:HGNC Symbol;Acc:HGNC:10249]	3	78597239	79767998	protein_coding	0.951783	0.00941421
ENSG00000260280	SLX1B-SULT1A4	SLX1B-SULT1A4 readthrough (NMD candidate) [Source:HGNC Symbol;Acc:HGNC:48353]	16	29455105	29464963	lncRNA	5.73249	0.00941421
ENSG00000174343	CHRNA9	cholinergic receptor nicotinic alpha 9 subunit [Source:HGNC Symbol;Acc:HGNC:14079]	4	40335333	40355217	protein_coding	2.00363	0.00941584
ENSG00000144452	ABCA12	ATP binding cassette subfamily A member 12 [Source:HGNC Symbol;Acc:HGNC:14637]	2	214931542	215138626	protein_coding	1.23662	0.00944965
ENSG00000145901	TNIP1	TNFAIP3 interacting protein 1 [Source:HGNC Symbol;Acc:HGNC:16903]	5	151029945	151093577	protein_coding	0.86207	0.00965005
ENSG00000159871	LYPD5	LY6/PLAUR domain containing 5 [Source:HGNC Symbol;Acc:HGNC:26397]	19	43785874	43827206	protein_coding	1.28591	0.00965532
ENSG00000203812	H2AC18	H2A clustered histone 18 [Source:HGNC Symbol;Acc:HGNC:4736]	1	149842188	149842736	protein_coding	1.12711	0.00965948
ENSG00000198146	ZNF770	zinc finger protein 770 [Source:HGNC Symbol;Acc:HGNC:26061]	15	34978341	34988287	protein_coding	0.892317	0.00968094
ENSG00000137441	FGFBP2	fibroblast growth factor binding protein 2 [Source:HGNC Symbol;Acc:HGNC:29451]	4	15960245	15969309	protein_coding	-2.56143	0.00969669
ENSG00000046604	DSG2	desmoglein 2 [Source:HGNC Symbol;Acc:HGNC:3049]	18	31498177	31549008	protein_coding	-1.36261	0.00970385
ENSG00000178919	FOXE1	forkhead box E1 [Source:HGNC Symbol;Acc:HGNC:3806]	9	97853226	97856717	protein_coding	2.00739	0.00986144
ENSG00000170426	SDR9C7	short chain dehydrogenase/reductase family 9C member 7 [Source:HGNC Symbol;Acc:HGNC:29958]	12	56923133	56934408	protein_coding	1.35319	0.00988151
ENSG00000165280	VCP	valosin containing protein [Source:HGNC Symbol;Acc:HGNC:12666]	9	35055376	35079926	protein_coding	0.808017	0.00991505
ENSG00000228672	PROB1	proline rich basic protein 1 [Source:HGNC Symbol;Acc:HGNC:41906]	5	139390592	139395104	protein_coding	1.96406	0.00994388
ENSG00000164659	ELAPOR2	endosome-lysosome associated apoptosis and autophagy regulator family member 2 [Source:HGNC Symbol;Acc:HGNC:21945]	7	86876906	87059654	protein_coding	-0.987192	0.0100018
ENSG00000182199	SHMT2	serine hydroxymethyltransferase 2 [Source:HGNC Symbol;Acc:HGNC:10852]	12	57229573	57234935	protein_coding	0.747641	0.0100837
ENSG00000178952	TUFM	Tu translation elongation factor, mitochondrial [Source:HGNC Symbol;Acc:HGNC:12420]	16	28842411	28846348	protein_coding	0.767927	0.0101098
ENSG00000166432	ZMAT1	zinc finger matrin-type 1 [Source:HGNC Symbol;Acc:HGNC:29377]	X	101882288	101932079	protein_coding	-1.21923	0.0101466
ENSG00000105929	ATP6V0A4	ATPase H+ transporting V0 subunit a4 [Source:HGNC Symbol;Acc:HGNC:866]	7	138706294	138799560	protein_coding	-2.26496	0.0101555
ENSG00000111247	RAD51AP1	RAD51 associated protein 1 [Source:HGNC Symbol;Acc:HGNC:16956]	12	4538798	4560047	protein_coding	1.01169	0.0101732
ENSG00000177889	UBE2N	ubiquitin conjugating enzyme E2 N [Source:HGNC Symbol;Acc:HGNC:12492]	12	93405673	93441947	protein_coding	0.741292	0.0101761
ENSG00000127324	TSPAN8	tetraspanin 8 [Source:HGNC Symbol;Acc:HGNC:11855]	12	71125085	71441898	protein_coding	-1.99009	0.0102569
ENSG00000182667	NTM	neurotrimin [Source:HGNC Symbol;Acc:HGNC:17941]	11	131370478	132336822	protein_coding	-1.30833	0.0102569
ENSG00000115963	RND3	Rho family GTPase 3 [Source:HGNC Symbol;Acc:HGNC:671]	2	150468195	150539011	protein_coding	0.775897	0.0102938
ENSG00000226145	KRT16P6	keratin 16 pseudogene 6 [Source:HGNC Symbol;Acc:HGNC:50719]	17	16817983	16822579	transcribed_unprocessed_pseudogene	2.33747	0.0103273
ENSG00000165025	SYK	spleen associated tyrosine kinase [Source:HGNC Symbol;Acc:HGNC:11491]	9	90801787	90898549	protein_coding	0.932041	0.0103742
ENSG00000226091	LINC00937	long intergenic non-protein coding RNA 937 [Source:HGNC Symbol;Acc:HGNC:48629]	12	8295986	8396803	lncRNA	-0.646908	0.0103958
ENSG00000187193	MT1X	metallothionein 1X [Source:HGNC Symbol;Acc:HGNC:7405]	16	56682470	56684196	protein_coding	-0.874538	0.0104197
ENSG00000160888	IER2	immediate early response 2 [Source:HGNC Symbol;Acc:HGNC:28871]	19	13150411	13154911	protein_coding	0.989467	0.0104197
ENSG00000198406	BZW1P2	basic leucine zipper and W2 domains 1 pseudogene 2 [Source:HGNC Symbol;Acc:HGNC:33954]	3	116645902	116646727	processed_pseudogene	1.25943	0.0104379
ENSG00000261267		novel transcript, antisense to N4BP1	16	48559661	48587403	lncRNA	1.12813	0.0105426
ENSG00000183023	SLC8A1	solute carrier family 8 member A1 [Source:HGNC Symbol;Acc:HGNC:11068]	2	40097270	40611053	protein_coding	-1.14816	0.0105646
ENSG00000165124	SVEP1	sushi, von Willebrand factor type A, EGF and pentraxin domain containing 1 [Source:HGNC Symbol;Acc:HGNC:15985]	9	110365248	110579880	protein_coding	-1.43613	0.0106204
ENSG00000171720	HDAC3	histone deacetylase 3 [Source:HGNC Symbol;Acc:HGNC:4854]	5	141620876	141636849	protein_coding	0.808336	0.0106204
ENSG00000169689	CENPX	centromere protein X [Source:HGNC Symbol;Acc:HGNC:11422]	17	82018702	82024107	protein_coding	0.935438	0.0106549
ENSG00000008018	PSMB1	proteasome 20S subunit beta 1 [Source:HGNC Symbol;Acc:HGNC:9537]	6	170535120	170553307	protein_coding	0.714488	0.0108304
ENSG00000178852	EFCAB13	EF-hand calcium binding domain 13 [Source:HGNC Symbol;Acc:HGNC:26864]	17	47323290	47441312	protein_coding	-1.11085	0.0108322
ENSG00000171223	JUNB	JunB proto-oncogene, AP-1 transcription factor subunit [Source:HGNC Symbol;Acc:HGNC:6205]	19	12791486	12793315	protein_coding	1.20892	0.0109724
ENSG00000119686	FLVCR2	FLVCR heme transporter 2 [Source:HGNC Symbol;Acc:HGNC:20105]	14	75578620	75663214	protein_coding	0.951094	0.0110569
ENSG00000070526	ST6GALNAC1	ST6 N-acetylgalactosaminide alpha-2,6-sialyltransferase 1 [Source:HGNC Symbol;Acc:HGNC:23614]	17	76624761	76643786	protein_coding	2.05422	0.0110651
ENSG00000133124	IRS4	insulin receptor substrate 4 [Source:HGNC Symbol;Acc:HGNC:6128]	X	108732482	108736409	protein_coding	-2.55508	0.0110838
ENSG00000132561	MATN2	matrilin 2 [Source:HGNC Symbol;Acc:HGNC:6908]	8	97868840	98036724	protein_coding	-0.671154	0.0111477
ENSG00000110955	ATP5F1B	ATP synthase F1 subunit beta [Source:HGNC Symbol;Acc:HGNC:830]	12	56638175	56645984	protein_coding	0.676324	0.0111509
ENSG00000131323	TRAF3	TNF receptor associated factor 3 [Source:HGNC Symbol;Acc:HGNC:12033]	14	102777449	102911500	protein_coding	0.799534	0.0113063
ENSG00000078081	LAMP3	lysosomal associated membrane protein 3 [Source:HGNC Symbol;Acc:HGNC:14582]	3	183122215	183163839	protein_coding	1.40325	0.0113647
ENSG00000158158	CNNM4	cyclin and CBS domain divalent metal cation transport mediator 4 [Source:HGNC Symbol;Acc:HGNC:105]	2	96760902	96811874	protein_coding	1.43722	0.0114623
ENSG00000170298	LGALS9B	galectin 9B [Source:HGNC Symbol;Acc:HGNC:24842]	17	20449395	20467539	protein_coding	1.53968	0.0114623
ENSG00000103528	SYT17	synaptotagmin 17 [Source:HGNC Symbol;Acc:HGNC:24119]	16	19167971	19268332	protein_coding	-0.909509	0.0115962
ENSG00000187048	CYP4A11	cytochrome P450 family 4 subfamily A member 11 [Source:HGNC Symbol;Acc:HGNC:2642]	1	46929177	46941484	protein_coding	-1.77892	0.0116936
ENSG00000139971	ARMH4	armadillo like helical domain containing 4 [Source:HGNC Symbol;Acc:HGNC:19846]	14	57999735	58298139	protein_coding	-1.01707	0.0116936
ENSG00000184182	UBE2F	ubiquitin conjugating enzyme E2 F (putative) [Source:HGNC Symbol;Acc:HGNC:12480]	2	237966827	238042782	protein_coding	0.761746	0.0116936
ENSG00000101361	NOP56	NOP56 ribonucleoprotein [Source:HGNC Symbol;Acc:HGNC:15911]	20	2652593	2658393	protein_coding	0.839425	0.0116936
ENSG00000166501	PRKCB	protein kinase C beta [Source:HGNC Symbol;Acc:HGNC:9395]	16	23835983	24220611	protein_coding	-1.29171	0.0117236
ENSG00000130520	LSM4	LSM4 homolog, U6 small nuclear RNA and mRNA degradation associated [Source:HGNC Symbol;Acc:HGNC:17259]	19	18306236	18323112	protein_coding	0.651845	0.0117236
ENSG00000153904	DDAH1	dimethylarginine dimethylaminohydrolase 1 [Source:HGNC Symbol;Acc:HGNC:2715]	1	85318481	85578363	protein_coding	-1.09813	0.0118791
ENSG00000205476	CCDC85C	coiled-coil domain containing 85C [Source:HGNC Symbol;Acc:HGNC:35459]	14	99500190	99604207	protein_coding	1.11487	0.0118791
ENSG00000241322	CDRT1	CMT1A duplicated region transcript 1 [Source:HGNC Symbol;Acc:HGNC:14379]	17	15565483	15619704	protein_coding	1.54937	0.011983
ENSG00000153563	CD8A	CD8a molecule [Source:HGNC Symbol;Acc:HGNC:1706]	2	86784610	86808396	protein_coding	2.89058	0.0120512
ENSG00000100234	TIMP3	TIMP metallopeptidase inhibitor 3 [Source:HGNC Symbol;Acc:HGNC:11822]	22	32801705	32863041	protein_coding	-1.43438	0.0121085
ENSG00000114790	ARHGEF26	Rho guanine nucleotide exchange factor 26 [Source:HGNC Symbol;Acc:HGNC:24490]	3	154121003	154257827	protein_coding	-0.6832	0.0121085
ENSG00000184205	TSPYL2	TSPY like 2 [Source:HGNC Symbol;Acc:HGNC:24358]	X	53082367	53088540	protein_coding	-0.660539	0.0121085
ENSG00000074706	IPCEF1	interaction protein for cytohesin exchange factors 1 [Source:HGNC Symbol;Acc:HGNC:21204]	6	154154496	154356792	protein_coding	0.925797	0.0121489
ENSG00000116898	MRPS15	mitochondrial ribosomal protein S15 [Source:HGNC Symbol;Acc:HGNC:14504]	1	36455718	36464384	protein_coding	0.653651	0.0122946
ENSG00000184384	MAML2	mastermind like transcriptional coactivator 2 [Source:HGNC Symbol;Acc:HGNC:16259]	11	95976598	96343195	protein_coding	-1.03638	0.0123981
ENSG00000146072	TNFRSF21	TNF receptor superfamily member 21 [Source:HGNC Symbol;Acc:HGNC:13469]	6	47231532	47309905	protein_coding	1.54067	0.0124495
ENSG00000100292	HMOX1	heme oxygenase 1 [Source:HGNC Symbol;Acc:HGNC:5013]	22	35380361	35394214	protein_coding	0.94371	0.0125453
ENSG00000023330	ALAS1	5'-aminolevulinate synthase 1 [Source:HGNC Symbol;Acc:HGNC:396]	3	52198086	52214327	protein_coding	0.80361	0.0125528
ENSG00000198223	CSF2RA	colony stimulating factor 2 receptor subunit alpha [Source:HGNC Symbol;Acc:HGNC:2435]	X	1268800	1310381	protein_coding	0.851941	0.0127366
ENSG00000184985	SORCS2	sortilin related VPS10 domain containing receptor 2 [Source:HGNC Symbol;Acc:HGNC:16698]	4	7192538	7742836	protein_coding	1.04292	0.0128173
ENSG00000058056	USP13	ubiquitin specific peptidase 13 [Source:HGNC Symbol;Acc:HGNC:12611]	3	179653040	179789401	protein_coding	-0.880941	0.0128827
ENSG00000250516		degenerative spermatocyte homolog 1, lipid desaturase (Drosophila) (DEGS1) pseudogene	8	28225929	28227562	processed_pseudogene	2.09382	0.0129832
ENSG00000124406	ATP8A1	ATPase phospholipid transporting 8A1 [Source:HGNC Symbol;Acc:HGNC:13531]	4	42408373	42657105	protein_coding	-0.857492	0.0131312
ENSG00000182621	PLCB1	phospholipase C beta 1 [Source:HGNC Symbol;Acc:HGNC:15917]	20	8077251	8968360	protein_coding	-0.963983	0.0131555
ENSG00000127954	STEAP4	STEAP4 metalloreductase [Source:HGNC Symbol;Acc:HGNC:21923]	7	88270892	88306894	protein_coding	1.0913	0.0132025
ENSG00000080608	PUM3	pumilio RNA binding family member 3 [Source:HGNC Symbol;Acc:HGNC:29676]	9	2720469	2844095	protein_coding	0.598671	0.01334
ENSG00000156234	CXCL13	C-X-C motif chemokine ligand 13 [Source:HGNC Symbol;Acc:HGNC:10639]	4	77511753	77611834	protein_coding	4.70632	0.01334
ENSG00000152582	SPEF2	sperm flagellar 2 [Source:HGNC Symbol;Acc:HGNC:26293]	5	35617844	35814611	protein_coding	-0.997722	0.0134608
ENSG00000110841	PPFIBP1	PPFIA binding protein 1 [Source:HGNC Symbol;Acc:HGNC:9249]	12	27523431	27695564	protein_coding	-0.740631	0.0134608
ENSG00000123353	ORMDL2	ORMDL sphingolipid biosynthesis regulator 2 [Source:HGNC Symbol;Acc:HGNC:16037]	12	55818041	55821879	protein_coding	0.732287	0.0134608
ENSG00000124787	RPP40	ribonuclease P/MRP subunit p40 [Source:HGNC Symbol;Acc:HGNC:20992]	6	4994717	5004063	protein_coding	0.978052	0.0135358
ENSG00000166126	AMN	amnion associated transmembrane protein [Source:HGNC Symbol;Acc:HGNC:14604]	14	102922663	102933596	protein_coding	1.26443	0.0135534
ENSG00000150471	ADGRL3	adhesion G protein-coupled receptor L3 [Source:HGNC Symbol;Acc:HGNC:20974]	4	61201258	62078335	protein_coding	-1.44221	0.0136567
ENSG00000116984	MTR	5-methyltetrahydrofolate-homocysteine methyltransferase [Source:HGNC Symbol;Acc:HGNC:7468]	1	236795292	236921278	protein_coding	-0.566173	0.0136567
ENSG00000151623	NR3C2	nuclear receptor subfamily 3 group C member 2 [Source:HGNC Symbol;Acc:HGNC:7979]	4	148078762	148444698	protein_coding	-1.31076	0.0137261
ENSG00000224078	SNHG14	small nucleolar RNA host gene 14 [Source:HGNC Symbol;Acc:HGNC:37462]	15	24978583	25420336	lncRNA	-0.685653	0.0137997
ENSG00000037241	RPL26L1	ribosomal protein L26 like 1 [Source:HGNC Symbol;Acc:HGNC:17050]	5	172958729	172969771	protein_coding	0.872657	0.0138435
ENSG00000174951	FUT1	fucosyltransferase 1 (H blood group) [Source:HGNC Symbol;Acc:HGNC:4012]	19	48748011	48755390	protein_coding	0.804754	0.0139328
ENSG00000165949	IFI27	interferon alpha inducible protein 27 [Source:HGNC Symbol;Acc:HGNC:5397]	14	94104836	94116698	protein_coding	2.2906	0.0140465
ENSG00000168259	DNAJC7	DnaJ heat shock protein family (Hsp40) member C7 [Source:HGNC Symbol;Acc:HGNC:12392]	17	41976421	42021376	protein_coding	0.68685	0.0141411
ENSG00000068615	REEP1	receptor accessory protein 1 [Source:HGNC Symbol;Acc:HGNC:25786]	2	86213993	86338083	protein_coding	1.15633	0.0142346
ENSG00000158008	EXTL1	exostosin like glycosyltransferase 1 [Source:HGNC Symbol;Acc:HGNC:3515]	1	26019884	26036464	protein_coding	-1.88853	0.0142608
ENSG00000064205	CCN5	cellular communication network factor 5 [Source:HGNC Symbol;Acc:HGNC:12770]	20	44714844	44728509	protein_coding	-1.5533	0.0142608
ENSG00000087903	RFX2	regulatory factor X2 [Source:HGNC Symbol;Acc:HGNC:9983]	19	5993164	6199572	protein_coding	-1.05381	0.0142608
ENSG00000109572	CLCN3	chloride voltage-gated channel 3 [Source:HGNC Symbol;Acc:HGNC:2021]	4	169612633	169723673	protein_coding	0.640505	0.0142608
ENSG00000132646	PCNA	proliferating cell nuclear antigen [Source:HGNC Symbol;Acc:HGNC:8729]	20	5114953	5126626	protein_coding	0.940169	0.0142608
ENSG00000166855	CLPX	caseinolytic mitochondrial matrix peptidase chaperone subunit X [Source:HGNC Symbol;Acc:HGNC:2088]	15	65148219	65185342	protein_coding	0.821276	0.0143516
ENSG00000198900	TOP1	DNA topoisomerase I [Source:HGNC Symbol;Acc:HGNC:11986]	20	41028822	41124487	protein_coding	0.819348	0.0143848
ENSG00000095637	SORBS1	sorbin and SH3 domain containing 1 [Source:HGNC Symbol;Acc:HGNC:14565]	10	95311771	95561414	protein_coding	-0.910673	0.0144417
ENSG00000133019	CHRM3	cholinergic receptor muscarinic 3 [Source:HGNC Symbol;Acc:HGNC:1952]	1	239386565	239915452	protein_coding	-2.5538	0.0145666
ENSG00000090520	DNAJB11	DnaJ heat shock protein family (Hsp40) member B11 [Source:HGNC Symbol;Acc:HGNC:14889]	3	186567403	186585800	protein_coding	0.718184	0.0145666
ENSG00000163531	NFASC	neurofascin [Source:HGNC Symbol;Acc:HGNC:29866]	1	204828651	205022822	protein_coding	0.868356	0.0147211
ENSG00000197409	H3C4	H3 clustered histone 4 [Source:HGNC Symbol;Acc:HGNC:4767]	6	26196784	26197286	protein_coding	1.51742	0.0147269
ENSG00000189058	APOD	apolipoprotein D [Source:HGNC Symbol;Acc:HGNC:612]	3	195568705	195584033	protein_coding	-1.55718	0.0147972
ENSG00000006432	MAP3K9	mitogen-activated protein kinase kinase kinase 9 [Source:HGNC Symbol;Acc:HGNC:6861]	14	70722526	70809534	protein_coding	1.02446	0.0148246
ENSG00000030110	BAK1	BCL2 antagonist/killer 1 [Source:HGNC Symbol;Acc:HGNC:949]	6	33572547	33580293	protein_coding	0.946918	0.0149375
ENSG00000203930	LINC00632	long intergenic non-protein coding RNA 632 [Source:HGNC Symbol;Acc:HGNC:27865]	X	140709562	140793215	lncRNA	-1.77715	0.0149829
ENSG00000182782	HCAR2	hydroxycarboxylic acid receptor 2 [Source:HGNC Symbol;Acc:HGNC:24827]	12	122701293	122703357	protein_coding	1.04898	0.0151893
ENSG00000099901	RANBP1	RAN binding protein 1 [Source:HGNC Symbol;Acc:HGNC:9847]	22	20115938	20127355	protein_coding	0.750593	0.0152335
ENSG00000142634	EFHD2	EF-hand domain family member D2 [Source:HGNC Symbol;Acc:HGNC:28670]	1	15409888	15430339	protein_coding	0.802995	0.0153743
ENSG00000163053	SLC16A14	solute carrier family 16 member 14 [Source:HGNC Symbol;Acc:HGNC:26417]	2	230034982	230068993	protein_coding	0.875544	0.0154574
ENSG00000163597	SNHG16	small nucleolar RNA host gene 16 [Source:HGNC Symbol;Acc:HGNC:44352]	17	76557764	76565348	lncRNA	0.588281	0.0155622
ENSG00000131686	CA6	carbonic anhydrase 6 [Source:HGNC Symbol;Acc:HGNC:1380]	1	8945867	8975092	protein_coding	-1.56381	0.0156119
ENSG00000071967	CYBRD1	cytochrome b reductase 1 [Source:HGNC Symbol;Acc:HGNC:20797]	2	171522247	171558129	protein_coding	-1.12782	0.0156152
ENSG00000145675	PIK3R1	phosphoinositide-3-kinase regulatory subunit 1 [Source:HGNC Symbol;Acc:HGNC:8979]	5	68215756	68301821	protein_coding	-0.886766	0.0156405
ENSG00000159069	FBXW5	F-box and WD repeat domain containing 5 [Source:HGNC Symbol;Acc:HGNC:13613]	9	136940435	136944738	protein_coding	0.62776	0.0157842
ENSG00000177989	ODF3B	outer dense fiber of sperm tails 3B [Source:HGNC Symbol;Acc:HGNC:34388]	22	50529710	50532580	protein_coding	1.32404	0.0158225
ENSG00000136167	LCP1	lymphocyte cytosolic protein 1 [Source:HGNC Symbol;Acc:HGNC:6528]	13	46125920	46211871	protein_coding	1.21862	0.0159083
ENSG00000121900	TMEM54	transmembrane protein 54 [Source:HGNC Symbol;Acc:HGNC:24143]	1	32894594	32901438	protein_coding	1.20504	0.0159293
ENSG00000183569	SERHL2	serine hydrolase like 2 [Source:HGNC Symbol;Acc:HGNC:29446]	22	42553617	42574382	protein_coding	-1.268	0.0159667
ENSG00000154930	ACSS1	acyl-CoA synthetase short chain family member 1 [Source:HGNC Symbol;Acc:HGNC:16091]	20	25006230	25058980	protein_coding	-0.630397	0.0160032
ENSG00000116260	QSOX1	quiescin sulfhydryl oxidase 1 [Source:HGNC Symbol;Acc:HGNC:9756]	1	180154869	180204030	protein_coding	0.818035	0.0160164
ENSG00000109321	AREG	amphiregulin [Source:HGNC Symbol;Acc:HGNC:651]	4	74445136	74455005	protein_coding	1.63637	0.0160242
ENSG00000156042	CFAP70	cilia and flagella associated protein 70 [Source:HGNC Symbol;Acc:HGNC:30726]	10	73253759	73358859	protein_coding	-0.796581	0.0162223
ENSG00000137691	CFAP300	cilia and flagella associated protein 300 [Source:HGNC Symbol;Acc:HGNC:28188]	11	102047437	102084554	protein_coding	-1.46281	0.0162453
ENSG00000155393	HEATR3	HEAT repeat containing 3 [Source:HGNC Symbol;Acc:HGNC:26087]	16	50065970	50107272	protein_coding	0.662766	0.0162523
ENSG00000142657	PGD	phosphogluconate dehydrogenase [Source:HGNC Symbol;Acc:HGNC:8891]	1	10398592	10420511	protein_coding	0.824285	0.0163349
ENSG00000148154	UGCG	UDP-glucose ceramide glucosyltransferase [Source:HGNC Symbol;Acc:HGNC:12524]	9	111896814	111935369	protein_coding	0.747508	0.0163365
ENSG00000130653	PNPLA7	patatin like phospholipase domain containing 7 [Source:HGNC Symbol;Acc:HGNC:24768]	9	137459952	137550402	protein_coding	-1.13778	0.0164067
ENSG00000171863	RPS7	ribosomal protein S7 [Source:HGNC Symbol;Acc:HGNC:10440]	2	3575260	3580920	protein_coding	1.08801	0.0164067
ENSG00000121005	CRISPLD1	cysteine rich secretory protein LCCL domain containing 1 [Source:HGNC Symbol;Acc:HGNC:18206]	8	74984505	75034558	protein_coding	-1.58303	0.0164631
ENSG00000144857	BOC	BOC cell adhesion associated, oncogene regulated [Source:HGNC Symbol;Acc:HGNC:17173]	3	113211003	113287459	protein_coding	-0.743803	0.0164766
ENSG00000104067	TJP1	tight junction protein 1 [Source:HGNC Symbol;Acc:HGNC:11827]	15	29699367	29968915	protein_coding	0.508252	0.0164766
ENSG00000147044	CASK	calcium/calmodulin dependent serine protein kinase [Source:HGNC Symbol;Acc:HGNC:1497]	X	41514934	41923517	protein_coding	0.708982	0.0165591
ENSG00000101542	CDH20	cadherin 20 [Source:HGNC Symbol;Acc:HGNC:1760]	18	61333430	61555779	protein_coding	-1.59204	0.0165805
ENSG00000163947	ARHGEF3	Rho guanine nucleotide exchange factor 3 [Source:HGNC Symbol;Acc:HGNC:683]	3	56727418	57079329	protein_coding	0.74232	0.0165805
ENSG00000105993	DNAJB6	DnaJ heat shock protein family (Hsp40) member B6 [Source:HGNC Symbol;Acc:HGNC:14888]	7	157335381	157417439	protein_coding	0.743916	0.0166658
ENSG00000188517	COL25A1	collagen type XXV alpha 1 chain [Source:HGNC Symbol;Acc:HGNC:18603]	4	108808725	109302752	protein_coding	-1.75112	0.0167888
ENSG00000167165	UGT1A6	UDP glucuronosyltransferase family 1 member A6 [Source:HGNC Symbol;Acc:HGNC:12538]	2	233691607	233773300	protein_coding	1.04697	0.0168296
ENSG00000147471	PLPBP	pyridoxal phosphate binding protein [Source:HGNC Symbol;Acc:HGNC:9457]	8	37762595	37779768	protein_coding	-0.711142	0.0168327
ENSG00000172201	ID4	inhibitor of DNA binding 4, HLH protein [Source:HGNC Symbol;Acc:HGNC:5363]	6	19837370	19842197	protein_coding	-1.38997	0.0170225
ENSG00000143228	NUF2	NUF2 component of NDC80 kinetochore complex [Source:HGNC Symbol;Acc:HGNC:14621]	1	163266576	163355764	protein_coding	0.961098	0.017168
ENSG00000177602	HASPIN	histone H3 associated protein kinase [Source:HGNC Symbol;Acc:HGNC:19682]	17	3723903	3726699	protein_coding	1.2682	0.017168
ENSG00000184164	CRELD2	cysteine rich with EGF like domains 2 [Source:HGNC Symbol;Acc:HGNC:28150]	22	49918167	49927540	protein_coding	0.733179	0.017256
ENSG00000164919	COX6C	cytochrome c oxidase subunit 6C [Source:HGNC Symbol;Acc:HGNC:2285]	8	99873200	99893707	protein_coding	0.674381	0.0173838
ENSG00000164684	ZNF704	zinc finger protein 704 [Source:HGNC Symbol;Acc:HGNC:32291]	8	80628451	80874781	protein_coding	-0.758772	0.0173936
ENSG00000167863	ATP5PD	ATP synthase peripheral stalk subunit d [Source:HGNC Symbol;Acc:HGNC:845]	17	75038863	75046985	protein_coding	0.616096	0.0174313
ENSG00000178662	CSRNP3	cysteine and serine rich nuclear protein 3 [Source:HGNC Symbol;Acc:HGNC:30729]	2	165469647	165689407	protein_coding	-0.856095	0.0174856
ENSG00000189350	TOGARAM2	TOG array regulator of axonemal microtubules 2 [Source:HGNC Symbol;Acc:HGNC:33715]	2	28956611	29052230	protein_coding	-0.822578	0.0174856
ENSG00000172428	COPS9	COP9 signalosome subunit 9 [Source:HGNC Symbol;Acc:HGNC:21314]	2	240126563	240136807	protein_coding	0.812388	0.0174856
ENSG00000111452	ADGRD1	adhesion G protein-coupled receptor D1 [Source:HGNC Symbol;Acc:HGNC:19893]	12	130953907	131141469	protein_coding	-1.47389	0.0175407
ENSG00000123096	SSPN	sarcospan [Source:HGNC Symbol;Acc:HGNC:11322]	12	26121991	26299290	protein_coding	-1.44055	0.0175722
ENSG00000148180	GSN	gelsolin [Source:HGNC Symbol;Acc:HGNC:4620]	9	121207794	121332843	protein_coding	-1.13894	0.0175987
ENSG00000124882	EREG	epiregulin [Source:HGNC Symbol;Acc:HGNC:3443]	4	74365145	74388749	protein_coding	1.11978	0.0175987
ENSG00000186446	ZNF501	zinc finger protein 501 [Source:HGNC Symbol;Acc:HGNC:23717]	3	44729596	44737083	protein_coding	-1.16208	0.0177111
ENSG00000165637	VDAC2	voltage dependent anion channel 2 [Source:HGNC Symbol;Acc:HGNC:12672]	10	75210154	75231448	protein_coding	0.575953	0.0178086
ENSG00000186212	SOWAHB	sosondowah ankyrin repeat domain family member B [Source:HGNC Symbol;Acc:HGNC:32958]	4	76894152	76898144	protein_coding	-2.0436	0.0179692
ENSG00000254122	PCDHGB7	protocadherin gamma subfamily B, 7 [Source:HGNC Symbol;Acc:HGNC:8714]	5	141417645	141512975	protein_coding	-0.817882	0.0181994
ENSG00000107554	DNMBP	dynamin binding protein [Source:HGNC Symbol;Acc:HGNC:30373]	10	99875577	100009947	protein_coding	-0.578234	0.0182411
ENSG00000111639	MRPL51	mitochondrial ribosomal protein L51 [Source:HGNC Symbol;Acc:HGNC:14044]	12	6491886	6493841	protein_coding	0.890397	0.0182411
ENSG00000197353	LYPD2	LY6/PLAUR domain containing 2 [Source:HGNC Symbol;Acc:HGNC:25215]	8	142750150	142752532	protein_coding	2.98948	0.0182717
ENSG00000011009	LYPLA2	lysophospholipase 2 [Source:HGNC Symbol;Acc:HGNC:6738]	1	23791145	23795539	protein_coding	0.748655	0.0184048
ENSG00000170743	SYT9	synaptotagmin 9 [Source:HGNC Symbol;Acc:HGNC:19265]	11	7238778	7469043	protein_coding	-2.064	0.0184906
ENSG00000125538	IL1B	interleukin 1 beta [Source:HGNC Symbol;Acc:HGNC:5992]	2	112829751	112836816	protein_coding	2.45936	0.0184906
ENSG00000154451	GBP5	guanylate binding protein 5 [Source:HGNC Symbol;Acc:HGNC:19895]	1	89258950	89272804	protein_coding	2.05913	0.0185682
ENSG00000255398	HCAR3	hydroxycarboxylic acid receptor 3 [Source:HGNC Symbol;Acc:HGNC:16824]	12	122714756	122716811	protein_coding	1.36516	0.0185938
ENSG00000104824	HNRNPL	heterogeneous nuclear ribonucleoprotein L [Source:HGNC Symbol;Acc:HGNC:5045]	19	38836388	38852347	protein_coding	0.612748	0.018763
ENSG00000172175	MALT1	MALT1 paracaspase [Source:HGNC Symbol;Acc:HGNC:6819]	18	58671465	58754477	protein_coding	0.775947	0.0188762
ENSG00000150753	CCT5	chaperonin containing TCP1 subunit 5 [Source:HGNC Symbol;Acc:HGNC:1618]	5	10249929	10266389	protein_coding	0.797021	0.0189056
ENSG00000139433	GLTP	glycolipid transfer protein [Source:HGNC Symbol;Acc:HGNC:24867]	12	109850945	109880541	protein_coding	1.32973	0.0189056
ENSG00000136950	ARPC5L	actin related protein 2/3 complex subunit 5 like [Source:HGNC Symbol;Acc:HGNC:23366]	9	124862130	124877733	protein_coding	1.04939	0.0189307
ENSG00000175793	SFN	stratifin [Source:HGNC Symbol;Acc:HGNC:10773]	1	26863149	26864456	protein_coding	1.31769	0.018995
ENSG00000198440	ZNF583	zinc finger protein 583 [Source:HGNC Symbol;Acc:HGNC:26427]	19	56397966	56436035	protein_coding	-1.57352	0.0190088
ENSG00000203760	CENPW	centromere protein W [Source:HGNC Symbol;Acc:HGNC:21488]	6	126340115	126348875	protein_coding	1.43356	0.0192745
ENSG00000255367		novel transcript	11	3481520	3581211	lncRNA	-0.892866	0.0192821
ENSG00000091317	CMTM6	CKLF like MARVEL transmembrane domain containing 6 [Source:HGNC Symbol;Acc:HGNC:19177]	3	32481312	32502852	protein_coding	0.748418	0.0196722
ENSG00000189334	S100A14	S100 calcium binding protein A14 [Source:HGNC Symbol;Acc:HGNC:18901]	1	153614255	153616986	protein_coding	1.16781	0.0196891
ENSG00000109610	SOD3	superoxide dismutase 3 [Source:HGNC Symbol;Acc:HGNC:11181]	4	24789912	24800842	protein_coding	-1.06082	0.0197621
ENSG00000100504	PYGL	glycogen phosphorylase L [Source:HGNC Symbol;Acc:HGNC:9725]	14	50857891	50944483	protein_coding	0.728067	0.0197621
ENSG00000168477	TNXB	tenascin XB [Source:HGNC Symbol;Acc:HGNC:11976]	6	32041153	32115334	protein_coding	-1.21228	0.0198411
ENSG00000156970	BUB1B	BUB1 mitotic checkpoint serine/threonine kinase B [Source:HGNC Symbol;Acc:HGNC:1149]	15	40161023	40221123	protein_coding	1.0024	0.0198411
ENSG00000143384	MCL1	MCL1 apoptosis regulator, BCL2 family member [Source:HGNC Symbol;Acc:HGNC:6943]	1	150560895	150579738	protein_coding	0.603754	0.0198628
ENSG00000072210	ALDH3A2	aldehyde dehydrogenase 3 family member A2 [Source:HGNC Symbol;Acc:HGNC:403]	17	19648136	19685760	protein_coding	-0.748899	0.0198916
ENSG00000064687	ABCA7	ATP binding cassette subfamily A member 7 [Source:HGNC Symbol;Acc:HGNC:37]	19	1039997	1065572	protein_coding	0.737099	0.0199951
ENSG00000143365	RORC	RAR related orphan receptor C [Source:HGNC Symbol;Acc:HGNC:10260]	1	151806071	151831845	protein_coding	-1.06256	0.0201872
ENSG00000164024	METAP1	methionyl aminopeptidase 1 [Source:HGNC Symbol;Acc:HGNC:15789]	4	98995659	99062809	protein_coding	0.580902	0.0201872
ENSG00000188488	SERPINA5	serpin family A member 5 [Source:HGNC Symbol;Acc:HGNC:8723]	14	94561442	94593118	protein_coding	-2.0522	0.0202856
ENSG00000149554	CHEK1	checkpoint kinase 1 [Source:HGNC Symbol;Acc:HGNC:1925]	11	125625665	125676255	protein_coding	0.793509	0.020452
ENSG00000126016	AMOT	angiomotin [Source:HGNC Symbol;Acc:HGNC:17810]	X	112774503	112840889	protein_coding	-1.1227	0.0205332
ENSG00000125445	MRPS7	mitochondrial ribosomal protein S7 [Source:HGNC Symbol;Acc:HGNC:14499]	17	75261674	75266376	protein_coding	0.770946	0.0207348
ENSG00000100350	FOXRED2	FAD dependent oxidoreductase domain containing 2 [Source:HGNC Symbol;Acc:HGNC:26264]	22	36487190	36507043	protein_coding	0.881322	0.0207437
ENSG00000134198	TSPAN2	tetraspanin 2 [Source:HGNC Symbol;Acc:HGNC:20659]	1	115048011	115089503	protein_coding	-1.15963	0.020771
ENSG00000153993	SEMA3D	semaphorin 3D [Source:HGNC Symbol;Acc:HGNC:10726]	7	84995553	85186855	protein_coding	-1.30311	0.020851
ENSG00000005513	SOX8	SRY-box transcription factor 8 [Source:HGNC Symbol;Acc:HGNC:11203]	16	981770	986979	protein_coding	-2.02821	0.0208539
ENSG00000122884	P4HA1	prolyl 4-hydroxylase subunit alpha 1 [Source:HGNC Symbol;Acc:HGNC:8546]	10	73007217	73096974	protein_coding	-0.898237	0.0210818
ENSG00000103647	CORO2B	coronin 2B [Source:HGNC Symbol;Acc:HGNC:2256]	15	68578993	68727806	protein_coding	-1.38175	0.0211839
ENSG00000151892	GFRA1	GDNF family receptor alpha 1 [Source:HGNC Symbol;Acc:HGNC:4243]	10	116056925	116273284	protein_coding	-1.29185	0.0211982
ENSG00000029993	HMGB3	high mobility group box 3 [Source:HGNC Symbol;Acc:HGNC:5004]	X	150980509	150990771	protein_coding	1.16384	0.0212243
ENSG00000198821	CD247	CD247 molecule [Source:HGNC Symbol;Acc:HGNC:1677]	1	167430640	167518610	protein_coding	1.997	0.021279
ENSG00000197249	SERPINA1	serpin family A member 1 [Source:HGNC Symbol;Acc:HGNC:8941]	14	94376747	94390693	protein_coding	2.06159	0.0213136
ENSG00000112146	FBXO9	F-box protein 9 [Source:HGNC Symbol;Acc:HGNC:13588]	6	53051991	53100873	protein_coding	0.606879	0.0215018
ENSG00000169258	GPRIN1	G protein regulated inducer of neurite outgrowth 1 [Source:HGNC Symbol;Acc:HGNC:24835]	5	176595802	176610156	protein_coding	2.47628	0.0215018
ENSG00000039560	RAI14	retinoic acid induced 14 [Source:HGNC Symbol;Acc:HGNC:14873]	5	34656328	34832612	protein_coding	-0.978114	0.0215241
ENSG00000157741	UBN2	ubinuclein 2 [Source:HGNC Symbol;Acc:HGNC:21931]	7	139230356	139308236	protein_coding	-0.70406	0.0215241
ENSG00000164087	POC1A	POC1 centriolar protein A [Source:HGNC Symbol;Acc:HGNC:24488]	3	52075226	52154690	protein_coding	1.19542	0.0215241
ENSG00000241104	CEACAMP10	CEA cell adhesion molecule pseudogene 10 [Source:HGNC Symbol;Acc:HGNC:1822]	19	43211791	43248646	transcribed_processed_pseudogene	1.09916	0.0215292
ENSG00000138092	CENPO	centromere protein O [Source:HGNC Symbol;Acc:HGNC:28152]	2	24793136	24822376	protein_coding	0.84796	0.0215865
ENSG00000150779	TIMM8B	translocase of inner mitochondrial membrane 8 homolog B [Source:HGNC Symbol;Acc:HGNC:11818]	11	112084800	112086798	protein_coding	0.853366	0.0215865
ENSG00000173894	CBX2	chromobox 2 [Source:HGNC Symbol;Acc:HGNC:1552]	17	79778148	79787983	protein_coding	1.2487	0.0215865
ENSG00000260285		novel transcript, antisense to TRMT61A	14	103525010	103529072	lncRNA	-0.85649	0.0215993
ENSG00000141338	ABCA8	ATP binding cassette subfamily A member 8 [Source:HGNC Symbol;Acc:HGNC:38]	17	68867289	68955392	protein_coding	-0.837629	0.0215993
ENSG00000100911	PSME2	proteasome activator subunit 2 [Source:HGNC Symbol;Acc:HGNC:9569]	14	24143362	24147570	protein_coding	1.27254	0.0215993
ENSG00000116690	PRG4	proteoglycan 4 [Source:HGNC Symbol;Acc:HGNC:9364]	1	186296279	186314567	protein_coding	-1.07553	0.021646
ENSG00000120708	TGFBI	transforming growth factor beta induced [Source:HGNC Symbol;Acc:HGNC:11771]	5	136028988	136063818	protein_coding	-0.79835	0.0217504
ENSG00000257797		novel transcript, antisense to PLA2G4E	15	42006132	42010117	lncRNA	1.68238	0.0217504
ENSG00000090316	MAEA	macrophage erythroblast attacher, E3 ubiquitin ligase [Source:HGNC Symbol;Acc:HGNC:13731]	4	1289887	1340147	protein_coding	0.672733	0.0217667
ENSG00000144354	CDCA7	cell division cycle associated 7 [Source:HGNC Symbol;Acc:HGNC:14628]	2	173354820	173368997	protein_coding	0.91093	0.0218394
ENSG00000030582	GRN	granulin precursor [Source:HGNC Symbol;Acc:HGNC:4601]	17	44345246	44353106	protein_coding	0.527004	0.021858
ENSG00000158373	H2BC5	H2B clustered histone 5 [Source:HGNC Symbol;Acc:HGNC:4747]	6	26158146	26171349	protein_coding	0.981744	0.0219588
ENSG00000142065	ZFP14	ZFP14 zinc finger protein [Source:HGNC Symbol;Acc:HGNC:29312]	19	36334453	36379201	protein_coding	-0.593695	0.0219786
ENSG00000118762	PKD2	polycystin 2, transient receptor potential cation channel [Source:HGNC Symbol;Acc:HGNC:9009]	4	88007635	88077777	protein_coding	-0.566692	0.0220242
ENSG00000174514	MFSD4A	major facilitator superfamily domain containing 4A [Source:HGNC Symbol;Acc:HGNC:25433]	1	205568885	205602918	protein_coding	-1.28882	0.0221076
ENSG00000092929	UNC13D	unc-13 homolog D [Source:HGNC Symbol;Acc:HGNC:23147]	17	75827225	75844552	protein_coding	1.12628	0.022144
ENSG00000157483	MYO1E	myosin IE [Source:HGNC Symbol;Acc:HGNC:7599]	15	59132434	59372871	protein_coding	0.815507	0.0221888
ENSG00000168275	COA6	cytochrome c oxidase assembly factor 6 [Source:HGNC Symbol;Acc:HGNC:18025]	1	234373456	234385080	protein_coding	0.819929	0.0221888
ENSG00000105402	NAPA	NSF attachment protein alpha [Source:HGNC Symbol;Acc:HGNC:7641]	19	47487637	47515091	protein_coding	0.760671	0.0222393
ENSG00000196417	ZNF765	zinc finger protein 765 [Source:HGNC Symbol;Acc:HGNC:25092]	19	53389793	53430413	protein_coding	-0.631524	0.0223164
ENSG00000158445	KCNB1	potassium voltage-gated channel subfamily B member 1 [Source:HGNC Symbol;Acc:HGNC:6231]	20	49293394	49484297	protein_coding	-1.61483	0.0223918
ENSG00000105894	PTN	pleiotrophin [Source:HGNC Symbol;Acc:HGNC:9630]	7	137227341	137343774	protein_coding	-1.31799	0.0223918
ENSG00000152104	PTPN14	protein tyrosine phosphatase non-receptor type 14 [Source:HGNC Symbol;Acc:HGNC:9647]	1	214348700	214552449	protein_coding	-0.726299	0.0223918
ENSG00000126351	THRA	thyroid hormone receptor alpha [Source:HGNC Symbol;Acc:HGNC:11796]	17	40058290	40093867	protein_coding	-0.703644	0.0223918
ENSG00000147168	IL2RG	interleukin 2 receptor subunit gamma [Source:HGNC Symbol;Acc:HGNC:6010]	X	71107404	71112108	protein_coding	1.4022	0.0223918
ENSG00000180479	ZNF571	zinc finger protein 571 [Source:HGNC Symbol;Acc:HGNC:25000]	19	37554782	37594792	protein_coding	-0.704503	0.0225983
ENSG00000084444	FAM234B	family with sequence similarity 234 member B [Source:HGNC Symbol;Acc:HGNC:29288]	12	13044381	13142521	protein_coding	-0.955579	0.0226401
ENSG00000183258	DDX41	DEAD-box helicase 41 [Source:HGNC Symbol;Acc:HGNC:18674]	5	177511577	177516961	protein_coding	0.792532	0.0226401
ENSG00000164236	ANKRD33B	ankyrin repeat domain 33B [Source:HGNC Symbol;Acc:HGNC:35240]	5	10564070	10657816	protein_coding	-1.24829	0.0228484
ENSG00000143621	ILF2	interleukin enhancer binding factor 2 [Source:HGNC Symbol;Acc:HGNC:6037]	1	153661788	153671028	protein_coding	0.580654	0.0228484
ENSG00000104660	LEPROTL1	leptin receptor overlapping transcript like 1 [Source:HGNC Symbol;Acc:HGNC:6555]	8	30095408	30177208	protein_coding	0.616718	0.0228484
ENSG00000258376		novel transcript, antisense to PAPLN	14	73242651	73245979	lncRNA	-1.43495	0.0228529
ENSG00000251196		novel pseudogene	5	10652211	10655925	unprocessed_pseudogene	-1.44404	0.0229426
ENSG00000173209	AHSA2P	activator of HSP90 ATPase homolog 2, pseudogene [Source:HGNC Symbol;Acc:HGNC:20437]	2	61177418	61191203	transcribed_unitary_pseudogene	-0.493498	0.0229426
ENSG00000250286		novel transcript, antisense to EPN3	17	50525520	50538761	lncRNA	1.52589	0.023028
ENSG00000172901	LVRN	laeverin [Source:HGNC Symbol;Acc:HGNC:26904]	5	115962454	116027619	protein_coding	-1.94832	0.0230362
ENSG00000136492	BRIP1	BRCA1 interacting protein C-terminal helicase 1 [Source:HGNC Symbol;Acc:HGNC:20473]	17	61679139	61863528	protein_coding	0.974629	0.0230362
ENSG00000150938	CRIM1	cysteine rich transmembrane BMP regulator 1 [Source:HGNC Symbol;Acc:HGNC:2359]	2	36355778	36551135	protein_coding	-0.556444	0.0232141
ENSG00000182054	IDH2	isocitrate dehydrogenase (NADP(+)) 2 [Source:HGNC Symbol;Acc:HGNC:5383]	15	90083045	90102477	protein_coding	0.727442	0.0234351
ENSG00000140368	PSTPIP1	proline-serine-threonine phosphatase interacting protein 1 [Source:HGNC Symbol;Acc:HGNC:9580]	15	76993359	77037475	protein_coding	0.92461	0.0234727
ENSG00000253767	PCDHGA8	protocadherin gamma subfamily A, 8 [Source:HGNC Symbol;Acc:HGNC:8706]	5	141390157	141512979	protein_coding	-1.45805	0.023497
ENSG00000076003	MCM6	minichromosome maintenance complex component 6 [Source:HGNC Symbol;Acc:HGNC:6949]	2	135839626	135876443	protein_coding	0.911831	0.023497
ENSG00000185262	UBALD2	UBA like domain containing 2 [Source:HGNC Symbol;Acc:HGNC:28438]	17	76265348	76271298	protein_coding	0.827188	0.0236345
ENSG00000216490	IFI30	IFI30 lysosomal thiol reductase [Source:HGNC Symbol;Acc:HGNC:5398]	19	18173162	18178117	protein_coding	0.847252	0.0236554
ENSG00000189056	RELN	reelin [Source:HGNC Symbol;Acc:HGNC:9957]	7	103471784	103989658	protein_coding	-1.0071	0.0236888
ENSG00000157601	MX1	MX dynamin like GTPase 1 [Source:HGNC Symbol;Acc:HGNC:7532]	21	41420304	41459214	protein_coding	0.778863	0.0236888
ENSG00000106785	TRIM14	tripartite motif containing 14 [Source:HGNC Symbol;Acc:HGNC:16283]	9	98069275	98119222	protein_coding	0.958483	0.0236888
ENSG00000168079	SCARA5	scavenger receptor class A member 5 [Source:HGNC Symbol;Acc:HGNC:28701]	8	27869883	27992673	protein_coding	-1.81712	0.0237163
ENSG00000170558	CDH2	cadherin 2 [Source:HGNC Symbol;Acc:HGNC:1759]	18	27932879	28177946	protein_coding	-2.22074	0.0237234
ENSG00000204673	AKT1S1	AKT1 substrate 1 [Source:HGNC Symbol;Acc:HGNC:28426]	19	49869033	49878459	protein_coding	0.793056	0.0237234
ENSG00000160633	SAFB	scaffold attachment factor B [Source:HGNC Symbol;Acc:HGNC:10520]	19	5623035	5668478	protein_coding	-0.763709	0.0237762
ENSG00000224566	FAM96AP2	family with sequence similarity 96 member A pseudogene 2 [Source:HGNC Symbol;Acc:HGNC:43862]	1	228114997	228115473	processed_pseudogene	1.5506	0.0238047
ENSG00000072682	P4HA2	prolyl 4-hydroxylase subunit alpha 2 [Source:HGNC Symbol;Acc:HGNC:8547]	5	132190147	132295315	protein_coding	-0.663517	0.02388
ENSG00000149547	EI24	EI24 autophagy associated transmembrane protein [Source:HGNC Symbol;Acc:HGNC:13276]	11	125569280	125584684	protein_coding	0.559568	0.0239021
ENSG00000111737	RAB35	RAB35, member RAS oncogene family [Source:HGNC Symbol;Acc:HGNC:9774]	12	120095099	120117502	protein_coding	0.585726	0.0239885
ENSG00000136425	CIB2	calcium and integrin binding family member 2 [Source:HGNC Symbol;Acc:HGNC:24579]	15	78104606	78131535	protein_coding	1.50597	0.0240716
ENSG00000049283	EPN3	epsin 3 [Source:HGNC Symbol;Acc:HGNC:18235]	17	50532682	50543750	protein_coding	1.20525	0.0242453
ENSG00000138642	HERC6	HECT and RLD domain containing E3 ubiquitin protein ligase family member 6 [Source:HGNC Symbol;Acc:HGNC:26072]	4	88378739	88443097	protein_coding	1.32042	0.0244123
ENSG00000175305	CCNE2	cyclin E2 [Source:HGNC Symbol;Acc:HGNC:1590]	8	94879770	94896678	protein_coding	0.783267	0.024421
ENSG00000173915	ATP5MD	ATP synthase membrane subunit DAPIT [Source:HGNC Symbol;Acc:HGNC:30889]	10	103389041	103396492	protein_coding	0.817136	0.0244493
ENSG00000163472	TMEM79	transmembrane protein 79 [Source:HGNC Symbol;Acc:HGNC:28196]	1	156282935	156293185	protein_coding	1.08161	0.0244493
ENSG00000063244	U2AF2	U2 small nuclear RNA auxiliary factor 2 [Source:HGNC Symbol;Acc:HGNC:23156]	19	55654146	55674716	protein_coding	0.587225	0.0246233
ENSG00000163565	IFI16	interferon gamma inducible protein 16 [Source:HGNC Symbol;Acc:HGNC:5395]	1	158999968	159055155	protein_coding	1.13503	0.0247777
ENSG00000116106	EPHA4	EPH receptor A4 [Source:HGNC Symbol;Acc:HGNC:3388]	2	221418027	221574202	protein_coding	0.716273	0.024794
ENSG00000138356	AOX1	aldehyde oxidase 1 [Source:HGNC Symbol;Acc:HGNC:553]	2	200586014	200677064	protein_coding	-1.49712	0.0248142
ENSG00000140525	FANCI	FA complementation group I [Source:HGNC Symbol;Acc:HGNC:25568]	15	89243945	89317261	protein_coding	0.779124	0.0249283
ENSG00000158258	CLSTN2	calsyntenin 2 [Source:HGNC Symbol;Acc:HGNC:17448]	3	139935185	140577397	protein_coding	-1.30413	0.024949
ENSG00000135766	EGLN1	egl-9 family hypoxia inducible factor 1 [Source:HGNC Symbol;Acc:HGNC:1232]	1	231363751	231422287	protein_coding	0.551467	0.024949
ENSG00000144648	ACKR2	atypical chemokine receptor 2 [Source:HGNC Symbol;Acc:HGNC:1565]	3	42804752	42887974	protein_coding	1.12335	0.024949
ENSG00000187510	PLEKHG7	pleckstrin homology and RhoGEF domain containing G7 [Source:HGNC Symbol;Acc:HGNC:33829]	12	92702843	92772455	protein_coding	2.4239	0.0250034
ENSG00000213967	ZNF726	zinc finger protein 726 [Source:HGNC Symbol;Acc:HGNC:32462]	19	23914876	23945159	protein_coding	-0.627407	0.0253601
ENSG00000106636	YKT6	YKT6 v-SNARE homolog [Source:HGNC Symbol;Acc:HGNC:16959]	7	44200959	44214294	protein_coding	0.662173	0.0253601
ENSG00000183668	PSG9	pregnancy specific beta-1-glycoprotein 9 [Source:HGNC Symbol;Acc:HGNC:9526]	19	43211791	43269530	protein_coding	1.34303	0.0253601
ENSG00000139629	GALNT6	polypeptide N-acetylgalactosaminyltransferase 6 [Source:HGNC Symbol;Acc:HGNC:4128]	12	51351247	51392867	protein_coding	1.17997	0.0253795
ENSG00000171246	NPTX1	neuronal pentraxin 1 [Source:HGNC Symbol;Acc:HGNC:7952]	17	80466834	80477843	protein_coding	-2.21398	0.0254101
ENSG00000081853	PCDHGA2	protocadherin gamma subfamily A, 2 [Source:HGNC Symbol;Acc:HGNC:8700]	5	141338760	141512975	protein_coding	-1.69786	0.0254101
ENSG00000260855		novel transcript	1	246772301	246775772	lncRNA	-0.785861	0.0254101
ENSG00000163584	RPL22L1	ribosomal protein L22 like 1 [Source:HGNC Symbol;Acc:HGNC:27610]	3	170864875	170870208	protein_coding	1.12398	0.0254219
ENSG00000123505	AMD1	adenosylmethionine decarboxylase 1 [Source:HGNC Symbol;Acc:HGNC:457]	6	110874770	110898879	protein_coding	0.626543	0.0254395
ENSG00000111786	SRSF9	serine and arginine rich splicing factor 9 [Source:HGNC Symbol;Acc:HGNC:10791]	12	120461672	120469748	protein_coding	0.562473	0.025637
ENSG00000147813	NAPRT	nicotinate phosphoribosyltransferase [Source:HGNC Symbol;Acc:HGNC:30450]	8	143574785	143578649	protein_coding	0.823476	0.0256415
ENSG00000254221	PCDHGB1	protocadherin gamma subfamily B, 1 [Source:HGNC Symbol;Acc:HGNC:8708]	5	141350102	141512979	protein_coding	-1.25216	0.0256455
ENSG00000169302	STK32A	serine/threonine kinase 32A [Source:HGNC Symbol;Acc:HGNC:28317]	5	147234963	147387855	protein_coding	-1.66395	0.025666
ENSG00000132967	HMGB1P5	high mobility group box 1 pseudogene 5 [Source:HGNC Symbol;Acc:HGNC:4997]	3	22381819	22382929	transcribed_processed_pseudogene	-2.72418	0.0258871
ENSG00000069702	TGFBR3	transforming growth factor beta receptor 3 [Source:HGNC Symbol;Acc:HGNC:11774]	1	91680343	91906335	protein_coding	-0.940921	0.0258871
ENSG00000139173	TMEM117	transmembrane protein 117 [Source:HGNC Symbol;Acc:HGNC:25308]	12	43835967	44389762	protein_coding	0.685717	0.0258871
ENSG00000089195	TRMT6	tRNA methyltransferase 6 [Source:HGNC Symbol;Acc:HGNC:20900]	20	5937228	5950558	protein_coding	0.895513	0.0258871
ENSG00000070190	DAPP1	dual adaptor of phosphotyrosine and 3-phosphoinositides 1 [Source:HGNC Symbol;Acc:HGNC:16500]	4	99816827	99870190	protein_coding	0.897744	0.0258871
ENSG00000205220	PSMB10	proteasome 20S subunit beta 10 [Source:HGNC Symbol;Acc:HGNC:9538]	16	67934506	67936864	protein_coding	0.918072	0.0260793
ENSG00000171791	BCL2	BCL2 apoptosis regulator [Source:HGNC Symbol;Acc:HGNC:990]	18	63123346	63320128	protein_coding	-0.680425	0.0261598
ENSG00000140691	ARMC5	armadillo repeat containing 5 [Source:HGNC Symbol;Acc:HGNC:25781]	16	31458080	31467166	protein_coding	0.858013	0.0261598
ENSG00000164104	HMGB2	high mobility group box 2 [Source:HGNC Symbol;Acc:HGNC:5000]	4	173331376	173334432	protein_coding	0.751352	0.0261645
ENSG00000163932	PRKCD	protein kinase C delta [Source:HGNC Symbol;Acc:HGNC:9399]	3	53156009	53192717	protein_coding	0.606207	0.0264112
ENSG00000177700	POLR2L	RNA polymerase II, I and III subunit L [Source:HGNC Symbol;Acc:HGNC:9199]	11	837356	842529	protein_coding	0.685997	0.0264112
ENSG00000196072	BLOC1S2	biogenesis of lysosomal organelles complex 1 subunit 2 [Source:HGNC Symbol;Acc:HGNC:20984]	10	100273280	100286680	protein_coding	0.660323	0.0264271
ENSG00000227959		novel transcript	1	16155211	16157329	lncRNA	1.73403	0.0264564
ENSG00000248362		novel transcript	5	147886086	147886878	lncRNA	-1.93822	0.0265319
ENSG00000123119	NECAB1	N-terminal EF-hand calcium binding protein 1 [Source:HGNC Symbol;Acc:HGNC:20983]	8	90791741	90959393	protein_coding	-1.35937	0.0265319
ENSG00000117984	CTSD	cathepsin D [Source:HGNC Symbol;Acc:HGNC:2529]	11	1752752	1764573	protein_coding	0.880523	0.0265632
ENSG00000165113	GKAP1	G kinase anchoring protein 1 [Source:HGNC Symbol;Acc:HGNC:17496]	9	83739425	83829516	protein_coding	-1.43108	0.0266633
ENSG00000173540	GMPPB	GDP-mannose pyrophosphorylase B [Source:HGNC Symbol;Acc:HGNC:22932]	3	49716844	49723973	protein_coding	0.674538	0.0266996
ENSG00000134375	TIMM17A	translocase of inner mitochondrial membrane 17A [Source:HGNC Symbol;Acc:HGNC:17315]	1	201955503	201970664	protein_coding	0.67892	0.0266996
ENSG00000148798	INA	internexin neuronal intermediate filament protein alpha [Source:HGNC Symbol;Acc:HGNC:6057]	10	103277138	103290346	protein_coding	2.20733	0.0267062
ENSG00000151491	EPS8	epidermal growth factor receptor pathway substrate 8 [Source:HGNC Symbol;Acc:HGNC:3420]	12	15620134	15882329	protein_coding	-0.671923	0.0267983
ENSG00000162641	AKNAD1	AKNA domain containing 1 [Source:HGNC Symbol;Acc:HGNC:28398]	1	108815898	108963484	protein_coding	-1.49476	0.0270006
ENSG00000187837	H1-2	H1.2 linker histone, cluster member [Source:HGNC Symbol;Acc:HGNC:4716]	6	26055740	26056470	protein_coding	0.707082	0.0270899
ENSG00000153291	SLC25A27	solute carrier family 25 member 27 [Source:HGNC Symbol;Acc:HGNC:21065]	6	46652915	46678190	protein_coding	-0.704616	0.0271607
ENSG00000109674	NEIL3	nei like DNA glycosylase 3 [Source:HGNC Symbol;Acc:HGNC:24573]	4	177309874	177362936	protein_coding	0.965246	0.0271607
ENSG00000182575	NXPH3	neurexophilin 3 [Source:HGNC Symbol;Acc:HGNC:8077]	17	49575871	49583827	protein_coding	-1.11225	0.0272733
ENSG00000165092	ALDH1A1	aldehyde dehydrogenase 1 family member A1 [Source:HGNC Symbol;Acc:HGNC:402]	9	72900671	73080442	protein_coding	-1.08479	0.0272733
ENSG00000135709	KIAA0513	KIAA0513 [Source:HGNC Symbol;Acc:HGNC:29058]	16	85027751	85094230	protein_coding	0.762051	0.0272733
ENSG00000112242	E2F3	E2F transcription factor 3 [Source:HGNC Symbol;Acc:HGNC:3115]	6	20401879	20493714	protein_coding	0.929538	0.0272733
ENSG00000174371	EXO1	exonuclease 1 [Source:HGNC Symbol;Acc:HGNC:3511]	1	241847967	241895148	protein_coding	0.978713	0.0272733
ENSG00000112299	VNN1	vanin 1 [Source:HGNC Symbol;Acc:HGNC:12705]	6	132680849	132714055	protein_coding	1.18954	0.0272733
ENSG00000183908	LRRC55	leucine rich repeat containing 55 [Source:HGNC Symbol;Acc:HGNC:32324]	11	57181747	57191717	protein_coding	1.46076	0.0272733
ENSG00000148053	NTRK2	neurotrophic receptor tyrosine kinase 2 [Source:HGNC Symbol;Acc:HGNC:8032]	9	84668551	85027054	protein_coding	-0.936584	0.0273515
ENSG00000197128	ZNF772	zinc finger protein 772 [Source:HGNC Symbol;Acc:HGNC:33106]	19	57466663	57477570	protein_coding	-0.886443	0.0273515
ENSG00000198668	CALM1	calmodulin 1 [Source:HGNC Symbol;Acc:HGNC:1442]	14	90396502	90408268	protein_coding	0.665713	0.0273515
ENSG00000127948	POR	cytochrome p450 oxidoreductase [Source:HGNC Symbol;Acc:HGNC:9208]	7	75899200	75986855	protein_coding	0.844286	0.0273515
ENSG00000011426	ANLN	anillin actin binding protein [Source:HGNC Symbol;Acc:HGNC:14082]	7	36389821	36453791	protein_coding	1.03562	0.0273556
ENSG00000109762	SNX25	sorting nexin 25 [Source:HGNC Symbol;Acc:HGNC:21883]	4	185204237	185370185	protein_coding	-0.806417	0.0274562
ENSG00000251247	ZNF345	zinc finger protein 345 [Source:HGNC Symbol;Acc:HGNC:16367]	19	36850361	36913029	protein_coding	-0.710553	0.0274562
ENSG00000104774	MAN2B1	mannosidase alpha class 2B member 1 [Source:HGNC Symbol;Acc:HGNC:6826]	19	12646511	12666742	protein_coding	0.508943	0.0274884
ENSG00000145431	PDGFC	platelet derived growth factor C [Source:HGNC Symbol;Acc:HGNC:8801]	4	156760454	156971799	protein_coding	-1.06864	0.0275834
ENSG00000108932	SLC16A6	solute carrier family 16 member 6 [Source:HGNC Symbol;Acc:HGNC:10927]	17	68267026	68291267	protein_coding	0.74815	0.0276146
ENSG00000156860	FBRS	fibrosin [Source:HGNC Symbol;Acc:HGNC:20442]	16	30658431	30670810	protein_coding	0.595077	0.0278553
ENSG00000214706	IFRD2	interferon related developmental regulator 2 [Source:HGNC Symbol;Acc:HGNC:5457]	3	50287732	50292918	protein_coding	1.14422	0.0278553
ENSG00000123607	TTC21B	tetratricopeptide repeat domain 21B [Source:HGNC Symbol;Acc:HGNC:25660]	2	165857475	165953816	protein_coding	-0.710875	0.0278639
ENSG00000255471		novel transcript	11	86892214	86925037	lncRNA	-1.09692	0.0280351
ENSG00000169976	SF3B5	splicing factor 3b subunit 5 [Source:HGNC Symbol;Acc:HGNC:21083]	6	144094884	144095573	protein_coding	0.62174	0.0280351
ENSG00000100902	PSMA6	proteasome 20S subunit alpha 6 [Source:HGNC Symbol;Acc:HGNC:9535]	14	35278633	35317493	protein_coding	0.721423	0.0280458
ENSG00000165272	AQP3	aquaporin 3 (Gill blood group) [Source:HGNC Symbol;Acc:HGNC:636]	9	33441156	33447596	protein_coding	0.927174	0.0280769
ENSG00000163347	CLDN1	claudin 1 [Source:HGNC Symbol;Acc:HGNC:2032]	3	190305707	190322446	protein_coding	-1.11108	0.0281284
ENSG00000117410	ATP6V0B	ATPase H+ transporting V0 subunit b [Source:HGNC Symbol;Acc:HGNC:861]	1	43974487	43978295	protein_coding	0.601297	0.0281284
ENSG00000115616	SLC9A2	solute carrier family 9 member A2 [Source:HGNC Symbol;Acc:HGNC:11072]	2	102619553	102711355	protein_coding	-1.98857	0.0281527
ENSG00000183098	GPC6	glypican 6 [Source:HGNC Symbol;Acc:HGNC:4454]	13	93226807	94408020	protein_coding	-1.25152	0.0282368
ENSG00000134532	SOX5	SRY-box transcription factor 5 [Source:HGNC Symbol;Acc:HGNC:11201]	12	23529504	24562544	protein_coding	-1.13435	0.0283198
ENSG00000189433	GJB4	gap junction protein beta 4 [Source:HGNC Symbol;Acc:HGNC:4286]	1	34759740	34762327	protein_coding	-1.96797	0.0283285
ENSG00000131979	GCH1	GTP cyclohydrolase 1 [Source:HGNC Symbol;Acc:HGNC:4193]	14	54842008	54902826	protein_coding	1.15268	0.0283285
ENSG00000130766	SESN2	sestrin 2 [Source:HGNC Symbol;Acc:HGNC:20746]	1	28259518	28282491	protein_coding	0.829885	0.0284194
ENSG00000123179	EBPL	EBP like [Source:HGNC Symbol;Acc:HGNC:18061]	13	49660674	49691486	protein_coding	0.839314	0.0284194
ENSG00000063241	ISOC2	isochorismatase domain containing 2 [Source:HGNC Symbol;Acc:HGNC:26278]	19	55452985	55462343	protein_coding	0.900593	0.0284194
ENSG00000140534	TICRR	TOPBP1 interacting checkpoint and replication regulator [Source:HGNC Symbol;Acc:HGNC:28704]	15	89575469	89631056	protein_coding	0.945223	0.0284194
ENSG00000069020	MAST4	microtubule associated serine/threonine kinase family member 4 [Source:HGNC Symbol;Acc:HGNC:19037]	5	66596361	67169595	protein_coding	1.08584	0.0284194
ENSG00000128626	MRPS12	mitochondrial ribosomal protein S12 [Source:HGNC Symbol;Acc:HGNC:10380]	19	38930944	38933168	protein_coding	0.827166	0.0284196
ENSG00000183814	LIN9	lin-9 DREAM MuvB core complex component [Source:HGNC Symbol;Acc:HGNC:30830]	1	226231149	226309869	protein_coding	0.908953	0.0284759
ENSG00000128039	SRD5A3	steroid 5 alpha-reductase 3 [Source:HGNC Symbol;Acc:HGNC:25812]	4	55346242	55373100	protein_coding	0.914192	0.0284759
ENSG00000237522	NONOP2	non-POU domain containing, octamer-binding pseudogene 2 [Source:HGNC Symbol;Acc:HGNC:42032]	2	60936819	60938049	processed_pseudogene	0.919462	0.0285163
ENSG00000108106	UBE2S	ubiquitin conjugating enzyme E2 S [Source:HGNC Symbol;Acc:HGNC:17895]	19	55399745	55407788	protein_coding	1.00884	0.0285163
ENSG00000239672	NME1	NME/NM23 nucleoside diphosphate kinase 1 [Source:HGNC Symbol;Acc:HGNC:7849]	17	51153559	51162428	protein_coding	1.07538	0.0285163
ENSG00000196109	ZNF676	zinc finger protein 676 [Source:HGNC Symbol;Acc:HGNC:20429]	19	22179089	22215801	protein_coding	-2.76025	0.028552
ENSG00000137801	THBS1	thrombospondin 1 [Source:HGNC Symbol;Acc:HGNC:11785]	15	39581079	39599466	protein_coding	-0.943837	0.028552
ENSG00000211772	TRBC2	T cell receptor beta constant 2 [Source:HGNC Symbol;Acc:HGNC:12157]	7	142801041	142802748	TR_C_gene	2.1761	0.028575
ENSG00000143870	PDIA6	protein disulfide isomerase family A member 6 [Source:HGNC Symbol;Acc:HGNC:30168]	2	10783391	10837977	protein_coding	0.633856	0.0287094
ENSG00000172159	FRMD3	FERM domain containing 3 [Source:HGNC Symbol;Acc:HGNC:24125]	9	83242990	83538546	protein_coding	-0.96394	0.0288242
ENSG00000135932	CAB39	calcium binding protein 39 [Source:HGNC Symbol;Acc:HGNC:20292]	2	230712842	230821075	protein_coding	0.556278	0.0288242
ENSG00000170185	USP38	ubiquitin specific peptidase 38 [Source:HGNC Symbol;Acc:HGNC:20067]	4	143184917	143223874	protein_coding	0.590455	0.0288242
ENSG00000114738	MAPKAPK3	MAPK activated protein kinase 3 [Source:HGNC Symbol;Acc:HGNC:6888]	3	50611520	50649291	protein_coding	1.0573	0.0288242
ENSG00000105063	PPP6R1	protein phosphatase 6 regulatory subunit 1 [Source:HGNC Symbol;Acc:HGNC:29195]	19	55229779	55259017	protein_coding	0.689075	0.0288371
ENSG00000112096	SOD2	superoxide dismutase 2 [Source:HGNC Symbol;Acc:HGNC:11180]	6	159669069	159762529	protein_coding	1.51917	0.0289306
ENSG00000137070	IL11RA	interleukin 11 receptor subunit alpha [Source:HGNC Symbol;Acc:HGNC:5967]	9	34650702	34661902	protein_coding	-0.837554	0.0289834
ENSG00000106028	SSBP1	single stranded DNA binding protein 1 [Source:HGNC Symbol;Acc:HGNC:11317]	7	141738334	141787922	protein_coding	0.604753	0.0289834
ENSG00000160691	SHC1	SHC adaptor protein 1 [Source:HGNC Symbol;Acc:HGNC:10840]	1	154962298	154974395	protein_coding	0.79287	0.0290159
ENSG00000196268	ZNF493	zinc finger protein 493 [Source:HGNC Symbol;Acc:HGNC:23708]	19	21397119	21427577	protein_coding	-0.757763	0.0290479
ENSG00000027697	IFNGR1	interferon gamma receptor 1 [Source:HGNC Symbol;Acc:HGNC:5439]	6	137197485	137219449	protein_coding	0.726663	0.0290479
ENSG00000186207	LCE5A	late cornified envelope 5A [Source:HGNC Symbol;Acc:HGNC:16614]	1	152510803	152512177	protein_coding	-2.03916	0.0290747
ENSG00000082153	BZW1	basic leucine zipper and W2 domains 1 [Source:HGNC Symbol;Acc:HGNC:18380]	2	200810594	200827338	protein_coding	0.825516	0.0290747
ENSG00000166634	SERPINB12	serpin family B member 12 [Source:HGNC Symbol;Acc:HGNC:14220]	18	63556160	63567011	protein_coding	1.25899	0.0290747
ENSG00000084070	SMAP2	small ArfGAP2 [Source:HGNC Symbol;Acc:HGNC:25082]	1	40344850	40423326	protein_coding	0.728767	0.0292573
ENSG00000100664	EIF5	eukaryotic translation initiation factor 5 [Source:HGNC Symbol;Acc:HGNC:3299]	14	103333544	103345025	protein_coding	0.586839	0.0293471
ENSG00000178607	ERN1	endoplasmic reticulum to nucleus signaling 1 [Source:HGNC Symbol;Acc:HGNC:3449]	17	64039142	64130819	protein_coding	0.647608	0.0294031
ENSG00000263155	MYZAP	myocardial zonula adherens protein [Source:HGNC Symbol;Acc:HGNC:43444]	15	57591904	57685364	protein_coding	1.95421	0.0294031
ENSG00000197780	TAF13	TATA-box binding protein associated factor 13 [Source:HGNC Symbol;Acc:HGNC:11546]	1	109062486	109076003	protein_coding	0.677419	0.0294133
ENSG00000178741	COX5A	cytochrome c oxidase subunit 5A [Source:HGNC Symbol;Acc:HGNC:2267]	15	74919791	74938083	protein_coding	0.805772	0.0294133
ENSG00000134001	EIF2S1	eukaryotic translation initiation factor 2 subunit alpha [Source:HGNC Symbol;Acc:HGNC:3265]	14	67360328	67386516	protein_coding	0.738998	0.029588
ENSG00000137727	ARHGAP20	Rho GTPase activating protein 20 [Source:HGNC Symbol;Acc:HGNC:18357]	11	110577042	110713189	protein_coding	-1.24082	0.0296398
ENSG00000128739	SNRPN	small nuclear ribonucleoprotein polypeptide N [Source:HGNC Symbol;Acc:HGNC:11164]	15	24823637	24978723	protein_coding	-1.08896	0.0296398
ENSG00000010438	PRSS3	serine protease 3 [Source:HGNC Symbol;Acc:HGNC:9486]	9	33750679	33799231	protein_coding	1.60528	0.0296458
ENSG00000261664	TTC39A-AS1	TTC39A antisense RNA 1 [Source:HGNC Symbol;Acc:HGNC:40851]	1	51329654	51335324	lncRNA	1.57682	0.0298021
ENSG00000172348	RCAN2	regulator of calcineurin 2 [Source:HGNC Symbol;Acc:HGNC:3041]	6	46220736	46491972	protein_coding	-1.12901	0.0300508
ENSG00000087191	PSMC5	proteasome 26S subunit, ATPase 5 [Source:HGNC Symbol;Acc:HGNC:9552]	17	63827152	63832026	protein_coding	0.634965	0.0302351
ENSG00000147684	NDUFB9	NADH:ubiquinone oxidoreductase subunit B9 [Source:HGNC Symbol;Acc:HGNC:7704]	8	124539101	124580648	protein_coding	0.59178	0.0303586
ENSG00000108561	C1QBP	complement C1q binding protein [Source:HGNC Symbol;Acc:HGNC:1243]	17	5432777	5448830	protein_coding	0.735315	0.0303731
ENSG00000100368	CSF2RB	colony stimulating factor 2 receptor subunit beta [Source:HGNC Symbol;Acc:HGNC:2436]	22	36913628	36940439	protein_coding	1.76461	0.0304413
ENSG00000128510	CPA4	carboxypeptidase A4 [Source:HGNC Symbol;Acc:HGNC:15740]	7	130293134	130324180	protein_coding	1.30817	0.030476
ENSG00000107796	ACTA2	actin alpha 2, smooth muscle [Source:HGNC Symbol;Acc:HGNC:130]	10	88935074	88991339	protein_coding	-0.89816	0.0304868
ENSG00000149782	PLCB3	phospholipase C beta 3 [Source:HGNC Symbol;Acc:HGNC:9056]	11	64251530	64269150	protein_coding	0.627492	0.0304868
ENSG00000102934	PLLP	plasmolipin [Source:HGNC Symbol;Acc:HGNC:18553]	16	57248547	57284672	protein_coding	-1.2752	0.0307523
ENSG00000185298	CCDC137	coiled-coil domain containing 137 [Source:HGNC Symbol;Acc:HGNC:33451]	17	81666737	81673904	protein_coding	0.808622	0.0307523
ENSG00000111335	OAS2	2'-5'-oligoadenylate synthetase 2 [Source:HGNC Symbol;Acc:HGNC:8087]	12	112978395	113011723	protein_coding	1.26603	0.0307523
ENSG00000138755	CXCL9	C-X-C motif chemokine ligand 9 [Source:HGNC Symbol;Acc:HGNC:7098]	4	76001275	76007509	protein_coding	2.78927	0.0307523
ENSG00000116459	ATP5PB	ATP synthase peripheral stalk-membrane subunit b [Source:HGNC Symbol;Acc:HGNC:840]	1	111448864	111462773	protein_coding	0.630401	0.030911
ENSG00000165731	RET	ret proto-oncogene [Source:HGNC Symbol;Acc:HGNC:9967]	10	43077064	43130351	protein_coding	-1.3184	0.0309834
ENSG00000126522	ASL	argininosuccinate lyase [Source:HGNC Symbol;Acc:HGNC:746]	7	66075800	66094697	protein_coding	0.745897	0.0309834
ENSG00000110318	CEP126	centrosomal protein 126 [Source:HGNC Symbol;Acc:HGNC:29264]	11	101915010	102001062	protein_coding	-0.754307	0.0309906
ENSG00000115414	FN1	fibronectin 1 [Source:HGNC Symbol;Acc:HGNC:3778]	2	215360440	215436073	protein_coding	-0.824142	0.0310049
ENSG00000248449	PCDHGB8P	protocadherin gamma subfamily B, 8 pseudogene [Source:HGNC Symbol;Acc:HGNC:8715]	5	141426286	141429158	transcribed_unitary_pseudogene	-1.11958	0.0310534
ENSG00000184012	TMPRSS2	transmembrane serine protease 2 [Source:HGNC Symbol;Acc:HGNC:11876]	21	41464300	41531116	protein_coding	-2.40906	0.0312203
ENSG00000163145	C1QTNF7	C1q and TNF related 7 [Source:HGNC Symbol;Acc:HGNC:14342]	4	15339818	15446167	protein_coding	-1.36943	0.0312203
ENSG00000100226	GTPBP1	GTP binding protein 1 [Source:HGNC Symbol;Acc:HGNC:4669]	22	38705742	38738299	protein_coding	0.683983	0.0312203
ENSG00000140854	KATNB1	katanin regulatory subunit B1 [Source:HGNC Symbol;Acc:HGNC:6217]	16	57735739	57757244	protein_coding	0.913376	0.0312217
ENSG00000165264	NDUFB6	NADH:ubiquinone oxidoreductase subunit B6 [Source:HGNC Symbol;Acc:HGNC:7701]	9	32553001	32573184	protein_coding	0.597087	0.0312767
ENSG00000111229	ARPC3	actin related protein 2/3 complex subunit 3 [Source:HGNC Symbol;Acc:HGNC:706]	12	110434823	110450422	protein_coding	0.670522	0.0312792
ENSG00000103187	COTL1	coactosin like F-actin binding protein 1 [Source:HGNC Symbol;Acc:HGNC:18304]	16	84565596	84618078	protein_coding	1.0899	0.0313015
ENSG00000242193	CRYZL2P	crystallin zeta like 2, pseudogene [Source:HGNC Symbol;Acc:HGNC:52164]	1	178006136	178037950	transcribed_unitary_pseudogene	-0.600872	0.031306
ENSG00000169439	SDC2	syndecan 2 [Source:HGNC Symbol;Acc:HGNC:10659]	8	96493813	96611790	protein_coding	-1.12576	0.0318532
ENSG00000126878	AIF1L	allograft inflammatory factor 1 like [Source:HGNC Symbol;Acc:HGNC:28904]	9	131096476	131123152	protein_coding	-0.873372	0.031923
ENSG00000108448	TRIM16L	tripartite motif containing 16 like [Source:HGNC Symbol;Acc:HGNC:32670]	17	18697998	18736118	protein_coding	0.702469	0.0319374
ENSG00000124942	AHNAK	AHNAK nucleoprotein [Source:HGNC Symbol;Acc:HGNC:347]	11	62433542	62556235	protein_coding	-0.470956	0.0319541
ENSG00000146834	MEPCE	methylphosphate capping enzyme [Source:HGNC Symbol;Acc:HGNC:20247]	7	100428790	100434118	protein_coding	0.589237	0.03201
ENSG00000163815	CLEC3B	C-type lectin domain family 3 member B [Source:HGNC Symbol;Acc:HGNC:11891]	3	45001548	45036071	protein_coding	-1.66484	0.0320229
ENSG00000136758	YME1L1	YME1 like 1 ATPase [Source:HGNC Symbol;Acc:HGNC:12843]	10	27110111	27155266	protein_coding	0.489915	0.0321792
ENSG00000101365	IDH3B	isocitrate dehydrogenase (NAD(+)) 3 non-catalytic subunit beta [Source:HGNC Symbol;Acc:HGNC:5385]	20	2658395	2664219	protein_coding	0.577138	0.0321843
ENSG00000198585	NUDT16	nudix hydrolase 16 [Source:HGNC Symbol;Acc:HGNC:26442]	3	131381671	131388830	protein_coding	-1.38388	0.0321985
ENSG00000240771	ARHGEF25	Rho guanine nucleotide exchange factor 25 [Source:HGNC Symbol;Acc:HGNC:30275]	12	57610180	57617245	protein_coding	-0.92163	0.0322705
ENSG00000051341	POLQ	DNA polymerase theta [Source:HGNC Symbol;Acc:HGNC:9186]	3	121431427	121546641	protein_coding	0.850753	0.0324641
ENSG00000117090	SLAMF1	signaling lymphocytic activation molecule family member 1 [Source:HGNC Symbol;Acc:HGNC:10903]	1	160608106	160647295	protein_coding	2.11449	0.0325305
ENSG00000136824	SMC2	structural maintenance of chromosomes 2 [Source:HGNC Symbol;Acc:HGNC:14011]	9	104094260	104141419	protein_coding	0.58612	0.0325564
ENSG00000181634	TNFSF15	TNF superfamily member 15 [Source:HGNC Symbol;Acc:HGNC:11931]	9	114784652	114806039	protein_coding	1.44992	0.0325564
ENSG00000278705	H4C2	H4 clustered histone 2 [Source:HGNC Symbol;Acc:HGNC:4789]	6	26026815	26027252	protein_coding	1.11644	0.032638
ENSG00000237440	ZNF737	zinc finger protein 737 [Source:HGNC Symbol;Acc:HGNC:32468]	19	20535825	20565809	protein_coding	-0.88723	0.0326581
ENSG00000229419	RALGAPA1P1	RALGAPA1 pseudogene 1 [Source:HGNC Symbol;Acc:HGNC:23203]	9	105520128	105526359	processed_pseudogene	-0.776478	0.0326941
ENSG00000163406	SLC15A2	solute carrier family 15 member 2 [Source:HGNC Symbol;Acc:HGNC:10921]	3	121894401	121944188	protein_coding	-1.53833	0.0326973
ENSG00000140022	STON2	stonin 2 [Source:HGNC Symbol;Acc:HGNC:30652]	14	81260656	81436465	protein_coding	0.696288	0.032735
ENSG00000256660	CLEC12B	C-type lectin domain family 12 member B [Source:HGNC Symbol;Acc:HGNC:31966]	12	10010627	10018796	protein_coding	-1.61192	0.0327493
ENSG00000175063	UBE2C	ubiquitin conjugating enzyme E2 C [Source:HGNC Symbol;Acc:HGNC:15937]	20	45812576	45816957	protein_coding	0.979215	0.0328151
ENSG00000127418	FGFRL1	fibroblast growth factor receptor like 1 [Source:HGNC Symbol;Acc:HGNC:3693]	4	1009936	1026898	protein_coding	-1.00242	0.032818
ENSG00000167325	RRM1	ribonucleotide reductase catalytic subunit M1 [Source:HGNC Symbol;Acc:HGNC:10451]	11	4094707	4138932	protein_coding	0.5771	0.032818
ENSG00000130164	LDLR	low density lipoprotein receptor [Source:HGNC Symbol;Acc:HGNC:6547]	19	11089462	11133820	protein_coding	0.769248	0.032818
ENSG00000164045	CDC25A	cell division cycle 25A [Source:HGNC Symbol;Acc:HGNC:1725]	3	48157146	48188417	protein_coding	1.14348	0.0329115
ENSG00000057294	PKP2	plakophilin 2 [Source:HGNC Symbol;Acc:HGNC:9024]	12	32790755	32896777	protein_coding	-1.54887	0.0331633
ENSG00000111145	ELK3	ETS transcription factor ELK3 [Source:HGNC Symbol;Acc:HGNC:3325]	12	96194375	96269824	protein_coding	0.5365	0.0331633
ENSG00000185222	TCEAL9	transcription elongation factor A like 9 [Source:HGNC Symbol;Acc:HGNC:30084]	X	103356489	103358462	protein_coding	0.591049	0.0331633
ENSG00000088826	SMOX	spermine oxidase [Source:HGNC Symbol;Acc:HGNC:15862]	20	4120980	4187747	protein_coding	1.54516	0.0331633
ENSG00000250486	FAM218A	family with sequence similarity 218 member A [Source:HGNC Symbol;Acc:HGNC:26466]	4	164956948	164959122	lncRNA	-1.5254	0.0332378
ENSG00000116678	LEPR	leptin receptor [Source:HGNC Symbol;Acc:HGNC:6554]	1	65420652	65641559	protein_coding	-1.69036	0.0333342
ENSG00000104549	SQLE	squalene epoxidase [Source:HGNC Symbol;Acc:HGNC:11279]	8	124998497	125022283	protein_coding	1.08219	0.0334168
ENSG00000230551		novel transcript	5	149494314	149504670	lncRNA	0.609001	0.0335683
ENSG00000175287	PHYHD1	phytanoyl-CoA dioxygenase domain containing 1 [Source:HGNC Symbol;Acc:HGNC:23396]	9	128920966	128942041	protein_coding	-0.908585	0.0336996
ENSG00000167106	FAM102A	family with sequence similarity 102 member A [Source:HGNC Symbol;Acc:HGNC:31419]	9	127940582	127980989	protein_coding	0.722293	0.0338872
ENSG00000118402	ELOVL4	ELOVL fatty acid elongase 4 [Source:HGNC Symbol;Acc:HGNC:14415]	6	79914814	79947553	protein_coding	0.832159	0.0339028
ENSG00000168852	TPTE2P5	transmembrane phosphoinositide 3-phosphatase and tensin homolog 2 pseudogene 5 [Source:HGNC Symbol;Acc:HGNC:42356]	13	40812309	40921749	transcribed_unprocessed_pseudogene	-1.31753	0.0339379
ENSG00000131507	NDFIP1	Nedd4 family interacting protein 1 [Source:HGNC Symbol;Acc:HGNC:17592]	5	142108779	142154440	protein_coding	-0.685788	0.0339379
ENSG00000140105	WARS1	tryptophanyl-tRNA synthetase 1 [Source:HGNC Symbol;Acc:HGNC:12729]	14	100333790	100376805	protein_coding	0.694408	0.0339379
ENSG00000176293	ZNF135	zinc finger protein 135 [Source:HGNC Symbol;Acc:HGNC:12919]	19	58059239	58086310	protein_coding	-1.67164	0.0340191
ENSG00000015133	CCDC88C	coiled-coil domain containing 88C [Source:HGNC Symbol;Acc:HGNC:19967]	14	91271323	91417844	protein_coding	0.5572	0.0340191
ENSG00000133805	AMPD3	adenosine monophosphate deaminase 3 [Source:HGNC Symbol;Acc:HGNC:470]	11	10308313	10507579	protein_coding	0.79981	0.0340191
ENSG00000137309	HMGA1	high mobility group AT-hook 1 [Source:HGNC Symbol;Acc:HGNC:5010]	6	34236873	34246231	protein_coding	0.962915	0.0340191
ENSG00000239665		novel transcript	10	13631143	13668445	lncRNA	-0.585555	0.0341419
ENSG00000064309	CDON	cell adhesion associated, oncogene regulated [Source:HGNC Symbol;Acc:HGNC:17104]	11	125955796	126063335	protein_coding	-0.774027	0.0341971
ENSG00000097096	SYDE2	synapse defective Rho GTPase homolog 2 [Source:HGNC Symbol;Acc:HGNC:25841]	1	85156889	85201016	protein_coding	-0.812537	0.0344678
ENSG00000255319	ENPP7P8	ectonucleotide pyrophosphatase/phosphodiesterase 7 pseudogene 8 [Source:HGNC Symbol;Acc:HGNC:48691]	11	71711740	71781183	transcribed_unprocessed_pseudogene	-1.06984	0.0344813
ENSG00000242485	MRPL20	mitochondrial ribosomal protein L20 [Source:HGNC Symbol;Acc:HGNC:14478]	1	1401909	1407293	protein_coding	0.617319	0.0345908
ENSG00000110427	KIAA1549L	KIAA1549 like [Source:HGNC Symbol;Acc:HGNC:24836]	11	33376108	33674102	protein_coding	-1.81272	0.0346216
ENSG00000069974	RAB27A	RAB27A, member RAS oncogene family [Source:HGNC Symbol;Acc:HGNC:9766]	15	55202966	55319113	protein_coding	0.895724	0.0346675
ENSG00000160551	TAOK1	TAO kinase 1 [Source:HGNC Symbol;Acc:HGNC:29259]	17	29390363	29551903	protein_coding	0.474085	0.0349568
ENSG00000183207	RUVBL2	RuvB like AAA ATPase 2 [Source:HGNC Symbol;Acc:HGNC:10475]	19	48993562	49015970	protein_coding	0.885637	0.0349901
ENSG00000126709	IFI6	interferon alpha inducible protein 6 [Source:HGNC Symbol;Acc:HGNC:4054]	1	27666064	27672198	protein_coding	1.49667	0.0350601
ENSG00000145687	SSBP2	single stranded DNA binding protein 2 [Source:HGNC Symbol;Acc:HGNC:15831]	5	81413021	81751797	protein_coding	-0.441085	0.0351885
ENSG00000188786	MTF1	metal regulatory transcription factor 1 [Source:HGNC Symbol;Acc:HGNC:7428]	1	37809574	37859592	protein_coding	1.02618	0.0351885
ENSG00000186832	KRT16	keratin 16 [Source:HGNC Symbol;Acc:HGNC:6423]	17	41609778	41615899	protein_coding	3.74626	0.0352876
ENSG00000159176	CSRP1	cysteine and glycine rich protein 1 [Source:HGNC Symbol;Acc:HGNC:2469]	1	201483530	201509456	protein_coding	-0.685064	0.035354
ENSG00000110092	CCND1	cyclin D1 [Source:HGNC Symbol;Acc:HGNC:1582]	11	69641156	69654474	protein_coding	-1.15483	0.035576
ENSG00000183421	RIPK4	receptor interacting serine/threonine kinase 4 [Source:HGNC Symbol;Acc:HGNC:496]	21	41739369	41767089	protein_coding	0.876236	0.035576
ENSG00000131504	DIAPH1	diaphanous related formin 1 [Source:HGNC Symbol;Acc:HGNC:2876]	5	141515016	141619055	protein_coding	0.579792	0.0355895
ENSG00000184840	TMED9	transmembrane p24 trafficking protein 9 [Source:HGNC Symbol;Acc:HGNC:24878]	5	177592203	177597242	protein_coding	0.580941	0.0357317
ENSG00000167264	DUS2	dihydrouridine synthase 2 [Source:HGNC Symbol;Acc:HGNC:26014]	16	67987746	68079320	protein_coding	0.742149	0.035798
ENSG00000223745	CCDC18-AS1	CCDC18 antisense RNA 1 [Source:HGNC Symbol;Acc:HGNC:52262]	1	93262186	93346025	lncRNA	-0.540666	0.0359734
ENSG00000171241	SHCBP1	SHC binding and spindle associated 1 [Source:HGNC Symbol;Acc:HGNC:29547]	16	46578591	46621379	protein_coding	0.764734	0.036069
ENSG00000247077	PGAM5	PGAM family member 5, mitochondrial serine/threonine protein phosphatase [Source:HGNC Symbol;Acc:HGNC:28763]	12	132710819	132722734	protein_coding	0.888189	0.0364271
ENSG00000183624	HMCES	5-hydroxymethylcytosine binding, ES cell specific [Source:HGNC Symbol;Acc:HGNC:24446]	3	129278828	129306186	protein_coding	0.573681	0.0364327
ENSG00000125656	CLPP	caseinolytic mitochondrial matrix peptidase proteolytic subunit [Source:HGNC Symbol;Acc:HGNC:2084]	19	6361531	6370242	protein_coding	0.848788	0.0364426
ENSG00000253873	PCDHGA11	protocadherin gamma subfamily A, 11 [Source:HGNC Symbol;Acc:HGNC:8698]	5	141421047	141512975	protein_coding	-0.916485	0.0364535
ENSG00000128283	CDC42EP1	CDC42 effector protein 1 [Source:HGNC Symbol;Acc:HGNC:17014]	22	37560480	37569405	protein_coding	0.913781	0.0364587
ENSG00000147606	SLC26A7	solute carrier family 26 member 7 [Source:HGNC Symbol;Acc:HGNC:14467]	8	91209494	91398155	protein_coding	-1.44459	0.0365511
ENSG00000184949	FAM227A	family with sequence similarity 227 member A [Source:HGNC Symbol;Acc:HGNC:44197]	22	38578120	38656629	protein_coding	-0.893915	0.0365511
ENSG00000180628	PCGF5	polycomb group ring finger 5 [Source:HGNC Symbol;Acc:HGNC:28264]	10	91163012	91284337	protein_coding	-0.525917	0.0365511
ENSG00000272333	KMT2B	lysine methyltransferase 2B [Source:HGNC Symbol;Acc:HGNC:15840]	19	35717973	35738878	protein_coding	1.06503	0.0365511
ENSG00000185651	UBE2L3	ubiquitin conjugating enzyme E2 L3 [Source:HGNC Symbol;Acc:HGNC:12488]	22	21549447	21624034	protein_coding	0.645572	0.0365528
ENSG00000071539	TRIP13	thyroid hormone receptor interactor 13 [Source:HGNC Symbol;Acc:HGNC:12307]	5	892884	919357	protein_coding	1.22389	0.0372111
ENSG00000204839	MROH6	maestro heat like repeat family member 6 [Source:HGNC Symbol;Acc:HGNC:27814]	8	143566192	143572772	protein_coding	1.21027	0.0373006
ENSG00000058063	ATP11B	ATPase phospholipid transporting 11B (putative) [Source:HGNC Symbol;Acc:HGNC:13553]	3	182793503	182921629	protein_coding	0.708137	0.0373087
ENSG00000092969	TGFB2	transforming growth factor beta 2 [Source:HGNC Symbol;Acc:HGNC:11768]	1	218345336	218444619	protein_coding	-0.754492	0.0374189
ENSG00000248905	FMN1	formin 1 [Source:HGNC Symbol;Acc:HGNC:3768]	15	32765544	33194714	protein_coding	-0.798496	0.0375331
ENSG00000154370	TRIM11	tripartite motif containing 11 [Source:HGNC Symbol;Acc:HGNC:16281]	1	228393673	228406835	protein_coding	0.614939	0.0375331
ENSG00000117016	RIMS3	regulating synaptic membrane exocytosis 3 [Source:HGNC Symbol;Acc:HGNC:21292]	1	40620680	40665682	protein_coding	0.954406	0.0375331
ENSG00000156587	UBE2L6	ubiquitin conjugating enzyme E2 L6 [Source:HGNC Symbol;Acc:HGNC:12490]	11	57551656	57568284	protein_coding	1.29235	0.0376141
ENSG00000130816	DNMT1	DNA methyltransferase 1 [Source:HGNC Symbol;Acc:HGNC:2976]	19	10133342	10231286	protein_coding	0.946707	0.0377098
ENSG00000164934	DCAF13	DDB1 and CUL4 associated factor 13 [Source:HGNC Symbol;Acc:HGNC:24535]	8	103414714	103443453	protein_coding	0.723484	0.0378077
ENSG00000236756	DNAJC9-AS1	DNAJC9 antisense RNA 1 [Source:HGNC Symbol;Acc:HGNC:31432]	10	73247360	73276984	lncRNA	-1.64772	0.0379011
ENSG00000166183	ASPG	asparaginase [Source:HGNC Symbol;Acc:HGNC:20123]	14	104085686	104115582	protein_coding	1.63632	0.0379163
ENSG00000116299	ELAPOR1	endosome-lysosome associated apoptosis and autophagy regulator 1 [Source:HGNC Symbol;Acc:HGNC:29618]	1	109113679	109206781	protein_coding	-1.44859	0.0380461
ENSG00000174428	GTF2IRD2B	GTF2I repeat domain containing 2B [Source:HGNC Symbol;Acc:HGNC:33125]	7	75092573	75149817	protein_coding	-0.695972	0.0381525
ENSG00000087586	AURKA	aurora kinase A [Source:HGNC Symbol;Acc:HGNC:11393]	20	56369389	56392337	protein_coding	1.26278	0.0381525
ENSG00000125818	PSMF1	proteasome inhibitor subunit 1 [Source:HGNC Symbol;Acc:HGNC:9571]	20	1113240	1189415	protein_coding	0.626136	0.0381536
ENSG00000146094	DOK3	docking protein 3 [Source:HGNC Symbol;Acc:HGNC:24583]	5	177501907	177511274	protein_coding	1.09634	0.0381985
ENSG00000120832	MTERF2	mitochondrial transcription termination factor 2 [Source:HGNC Symbol;Acc:HGNC:30779]	12	106977277	106987160	protein_coding	-0.66608	0.0382311
ENSG00000100220	RTCB	RNA 2',3'-cyclic phosphate and 5'-OH ligase [Source:HGNC Symbol;Acc:HGNC:26935]	22	32387582	32412248	protein_coding	0.679947	0.0382311
ENSG00000124762	CDKN1A	cyclin dependent kinase inhibitor 1A [Source:HGNC Symbol;Acc:HGNC:1784]	6	36676460	36687337	protein_coding	0.759145	0.0382311
ENSG00000088386	SLC15A1	solute carrier family 15 member 1 [Source:HGNC Symbol;Acc:HGNC:10920]	13	98683801	98752672	protein_coding	1.06445	0.0382438
ENSG00000198736	MSRB1	methionine sulfoxide reductase B1 [Source:HGNC Symbol;Acc:HGNC:14133]	16	1938229	1943293	protein_coding	0.759822	0.0382741
ENSG00000072803	FBXW11	F-box and WD repeat domain containing 11 [Source:HGNC Symbol;Acc:HGNC:13607]	5	171861549	172006873	protein_coding	0.670438	0.0384105
ENSG00000165997	ARL5B	ADP ribosylation factor like GTPase 5B [Source:HGNC Symbol;Acc:HGNC:23052]	10	18659431	18681639	protein_coding	0.699563	0.0385215
ENSG00000158485	CD1B	CD1b molecule [Source:HGNC Symbol;Acc:HGNC:1635]	1	158327951	158331531	protein_coding	2.76861	0.0386156
ENSG00000125977	EIF2S2	eukaryotic translation initiation factor 2 subunit beta [Source:HGNC Symbol;Acc:HGNC:3266]	20	34088309	34112243	protein_coding	0.612161	0.0386235
ENSG00000127564	PKMYT1	protein kinase, membrane associated tyrosine/threonine 1 [Source:HGNC Symbol;Acc:HGNC:29650]	16	2968024	2980479	protein_coding	1.15125	0.0386235
ENSG00000114030	KPNA1	karyopherin subunit alpha 1 [Source:HGNC Symbol;Acc:HGNC:6394]	3	122421902	122514945	protein_coding	0.50317	0.03876
ENSG00000167286	CD3D	CD3d molecule [Source:HGNC Symbol;Acc:HGNC:1673]	11	118339075	118342705	protein_coding	2.0732	0.0388133
ENSG00000010319	SEMA3G	semaphorin 3G [Source:HGNC Symbol;Acc:HGNC:30400]	3	52433035	52445103	protein_coding	-1.30289	0.0388445
ENSG00000205213	LGR4	leucine rich repeat containing G protein-coupled receptor 4 [Source:HGNC Symbol;Acc:HGNC:13299]	11	27365961	27472790	protein_coding	-0.470957	0.0389522
ENSG00000144867	SRPRB	SRP receptor subunit beta [Source:HGNC Symbol;Acc:HGNC:24085]	3	133784023	133825772	protein_coding	0.826211	0.0390121
ENSG00000247728		novel transcript, antisense to ARHGAP11B	15	30616998	30625773	lncRNA	-0.836728	0.0390395
ENSG00000085415	SEH1L	SEH1 like nucleoporin [Source:HGNC Symbol;Acc:HGNC:30379]	18	12947133	12987536	protein_coding	0.576203	0.0390395
ENSG00000105669	COPE	COPI coat complex subunit epsilon [Source:HGNC Symbol;Acc:HGNC:2234]	19	18899514	18919387	protein_coding	0.545214	0.0391379
ENSG00000187186		uncharacterized LOC730098 [Source:NCBI gene (formerly Entrezgene);Acc:730098]	9	34664163	34666112	protein_coding	-1.71144	0.0391888
ENSG00000075415	SLC25A3	solute carrier family 25 member 3 [Source:HGNC Symbol;Acc:HGNC:10989]	12	98593591	98606379	protein_coding	0.479638	0.0391888
ENSG00000136159	NUDT15	nudix hydrolase 15 [Source:HGNC Symbol;Acc:HGNC:23063]	13	48037726	48047221	protein_coding	0.676216	0.0391888
ENSG00000168490	PHYHIP	phytanoyl-CoA 2-hydroxylase interacting protein [Source:HGNC Symbol;Acc:HGNC:16865]	8	22219703	22232101	protein_coding	-1.45622	0.0392891
ENSG00000005194	CIAPIN1	cytokine induced apoptosis inhibitor 1 [Source:HGNC Symbol;Acc:HGNC:28050]	16	57428187	57447420	protein_coding	0.666002	0.0392988
ENSG00000259726	CSPG4P11	chondroitin sulfate proteoglycan 4 pseudogene 11 [Source:HGNC Symbol;Acc:HGNC:48363]	15	84186752	84197384	transcribed_unprocessed_pseudogene	-0.73842	0.039328
ENSG00000247809	NR2F2-AS1	NR2F2 antisense RNA 1 [Source:HGNC Symbol;Acc:HGNC:44222]	15	96110040	96327361	lncRNA	-1.05353	0.039466
ENSG00000148700	ADD3	adducin 3 [Source:HGNC Symbol;Acc:HGNC:245]	10	109996368	110135565	protein_coding	-0.627564	0.039489
ENSG00000129255	MPDU1	mannose-P-dolichol utilization defect 1 [Source:HGNC Symbol;Acc:HGNC:7207]	17	7583529	7592789	protein_coding	0.64355	0.0395485
ENSG00000137103	TMEM8B	transmembrane protein 8B [Source:HGNC Symbol;Acc:HGNC:21427]	9	35814451	35865518	protein_coding	-1.0045	0.0396024
ENSG00000204219	TCEA3	transcription elongation factor A3 [Source:HGNC Symbol;Acc:HGNC:11615]	1	23380909	23424748	protein_coding	-0.775011	0.0399089
ENSG00000198848	CES1	carboxylesterase 1 [Source:HGNC Symbol;Acc:HGNC:1863]	16	55802851	55833337	protein_coding	-1.83497	0.039912
ENSG00000149499	EML3	EMAP like 3 [Source:HGNC Symbol;Acc:HGNC:26666]	11	62602218	62612775	protein_coding	0.653383	0.0401135
ENSG00000183527	PSMG1	proteasome assembly chaperone 1 [Source:HGNC Symbol;Acc:HGNC:3043]	21	39174769	39183488	protein_coding	0.624599	0.0401141
ENSG00000159479	MED8	mediator complex subunit 8 [Source:HGNC Symbol;Acc:HGNC:19971]	1	43383917	43389808	protein_coding	0.75676	0.0401512
ENSG00000112182	BACH2	BTB domain and CNC homolog 2 [Source:HGNC Symbol;Acc:HGNC:14078]	6	89926528	90296908	protein_coding	-1.07459	0.0402691
ENSG00000109685	NSD2	nuclear receptor binding SET domain protein 2 [Source:HGNC Symbol;Acc:HGNC:12766]	4	1871393	1982207	protein_coding	0.545329	0.0403136
ENSG00000149923	PPP4C	protein phosphatase 4 catalytic subunit [Source:HGNC Symbol;Acc:HGNC:9319]	16	30075978	30085376	protein_coding	0.777745	0.0403136
ENSG00000108479	GALK1	galactokinase 1 [Source:HGNC Symbol;Acc:HGNC:4118]	17	75751594	75765236	protein_coding	1.19536	0.0403136
ENSG00000148572	NRBF2	nuclear receptor binding factor 2 [Source:HGNC Symbol;Acc:HGNC:19692]	10	63133247	63155031	protein_coding	0.707665	0.0403181
ENSG00000260528	FAM157C	family with sequence similarity 157 member C [Source:HGNC Symbol;Acc:HGNC:34081]	16	90102271	90178344	lncRNA	0.582272	0.0403895
ENSG00000147231	RADX	RPA1 related single stranded DNA binding protein, X-linked [Source:HGNC Symbol;Acc:HGNC:25486]	X	106611930	106679439	protein_coding	-0.897163	0.0404672
ENSG00000205978	NYNRIN	NYN domain and retroviral integrase containing [Source:HGNC Symbol;Acc:HGNC:20165]	14	24399003	24419283	protein_coding	-0.727493	0.0405375
ENSG00000124134	KCNS1	potassium voltage-gated channel modifier subfamily S member 1 [Source:HGNC Symbol;Acc:HGNC:6300]	20	45091214	45101127	protein_coding	1.19198	0.0406121
ENSG00000253305	PCDHGB6	protocadherin gamma subfamily B, 6 [Source:HGNC Symbol;Acc:HGNC:8713]	5	141408021	141512979	protein_coding	-0.792062	0.0407357
ENSG00000137809	ITGA11	integrin subunit alpha 11 [Source:HGNC Symbol;Acc:HGNC:6136]	15	68296532	68432163	protein_coding	-1.48065	0.0407424
ENSG00000198934	MAGEE1	MAGE family member E1 [Source:HGNC Symbol;Acc:HGNC:24934]	X	76427710	76431342	protein_coding	-1.11621	0.0408994
ENSG00000226469	ADAM1B	ADAM metallopeptidase domain 1B (pseudogene) [Source:HGNC Symbol;Acc:HGNC:44366]	12	111927018	111929017	unitary_pseudogene	-1.27732	0.0409441
ENSG00000197497	ZNF665	zinc finger protein 665 [Source:HGNC Symbol;Acc:HGNC:25885]	19	53159213	53193386	protein_coding	-1.10347	0.0409441
ENSG00000164466	SFXN1	sideroflexin 1 [Source:HGNC Symbol;Acc:HGNC:16085]	5	175477062	175529742	protein_coding	0.503635	0.0409441
ENSG00000169083	AR	androgen receptor [Source:HGNC Symbol;Acc:HGNC:644]	X	67544021	67730619	protein_coding	-0.869196	0.0409762
ENSG00000185627	PSMD13	proteasome 26S subunit, non-ATPase 13 [Source:HGNC Symbol;Acc:HGNC:9558]	11	236966	252984	protein_coding	0.668256	0.0410225
ENSG00000125430	HS3ST3B1	heparan sulfate-glucosamine 3-sulfotransferase 3B1 [Source:HGNC Symbol;Acc:HGNC:5198]	17	14301081	14349404	protein_coding	1.30987	0.0410225
ENSG00000119705	SLIRP	SRA stem-loop interacting RNA binding protein [Source:HGNC Symbol;Acc:HGNC:20495]	14	77708071	77761104	protein_coding	0.613826	0.041049
ENSG00000134690	CDCA8	cell division cycle associated 8 [Source:HGNC Symbol;Acc:HGNC:14629]	1	37692481	37709719	protein_coding	1.02209	0.0411674
ENSG00000160588	MPZL3	myelin protein zero like 3 [Source:HGNC Symbol;Acc:HGNC:27279]	11	118226690	118252365	protein_coding	1.06482	0.0412335
ENSG00000033178	UBA6	ubiquitin like modifier activating enzyme 6 [Source:HGNC Symbol;Acc:HGNC:25581]	4	67612652	67701155	protein_coding	0.633249	0.0413465
ENSG00000103326	CAPN15	calpain 15 [Source:HGNC Symbol;Acc:HGNC:11182]	16	527712	554636	protein_coding	1.0022	0.0413465
ENSG00000166794	PPIB	peptidylprolyl isomerase B [Source:HGNC Symbol;Acc:HGNC:9255]	15	64155817	64163022	protein_coding	0.716737	0.0413811
ENSG00000122122	SASH3	SAM and SH3 domain containing 3 [Source:HGNC Symbol;Acc:HGNC:15975]	X	129779949	129795201	protein_coding	1.62213	0.0413811
ENSG00000281398	SNHG4	small nucleolar RNA host gene 4 [Source:HGNC Symbol;Acc:HGNC:32964]	5	139274102	139284899	lncRNA	0.790206	0.0414035
ENSG00000233822	H2BC15	H2B clustered histone 15 [Source:HGNC Symbol;Acc:HGNC:4749]	6	27837760	27865798	protein_coding	0.976889	0.0414035
ENSG00000104885	DOT1L	DOT1 like histone lysine methyltransferase [Source:HGNC Symbol;Acc:HGNC:24948]	19	2163933	2232578	protein_coding	0.532239	0.0414754
ENSG00000133835	HSD17B4	hydroxysteroid 17-beta dehydrogenase 4 [Source:HGNC Symbol;Acc:HGNC:5213]	5	119452473	119637199	protein_coding	0.629248	0.0415081
ENSG00000141401	IMPA2	inositol monophosphatase 2 [Source:HGNC Symbol;Acc:HGNC:6051]	18	11981025	12030877	protein_coding	0.871741	0.0415932
ENSG00000082497	SERTAD4	SERTA domain containing 4 [Source:HGNC Symbol;Acc:HGNC:25236]	1	210232796	210246631	protein_coding	0.688753	0.0416617
ENSG00000067191	CACNB1	calcium voltage-gated channel auxiliary subunit beta 1 [Source:HGNC Symbol;Acc:HGNC:1401]	17	39173453	39197703	protein_coding	-0.94181	0.0416649
ENSG00000092010	PSME1	proteasome activator subunit 1 [Source:HGNC Symbol;Acc:HGNC:9568]	14	24136163	24138967	protein_coding	0.680177	0.0416649
ENSG00000101311	FERMT1	fermitin family member 1 [Source:HGNC Symbol;Acc:HGNC:15889]	20	6074845	6123030	protein_coding	1.02018	0.0416759
ENSG00000109472	CPE	carboxypeptidase E [Source:HGNC Symbol;Acc:HGNC:2303]	4	165361194	165498547	protein_coding	-0.897072	0.0417086
ENSG00000155287	SLC25A28	solute carrier family 25 member 28 [Source:HGNC Symbol;Acc:HGNC:23472]	10	99610522	99620609	protein_coding	0.714892	0.0417086
ENSG00000196507	TCEAL3	transcription elongation factor A like 3 [Source:HGNC Symbol;Acc:HGNC:28247]	X	103607451	103629690	protein_coding	-0.87367	0.0417449
ENSG00000123609	NMI	N-myc and STAT interactor [Source:HGNC Symbol;Acc:HGNC:7854]	2	151270470	151289894	protein_coding	0.875374	0.0419936
ENSG00000092203	TOX4	TOX high mobility group box family member 4 [Source:HGNC Symbol;Acc:HGNC:20161]	14	21476597	21499175	protein_coding	0.73682	0.0422441
ENSG00000145794	MEGF10	multiple EGF like domains 10 [Source:HGNC Symbol;Acc:HGNC:29634]	5	127290796	127465737	protein_coding	-1.68902	0.0424258
ENSG00000140968	IRF8	interferon regulatory factor 8 [Source:HGNC Symbol;Acc:HGNC:5358]	16	85899162	85922606	protein_coding	1.46205	0.0424258
ENSG00000174437	ATP2A2	ATPase sarcoplasmic/endoplasmic reticulum Ca2+ transporting 2 [Source:HGNC Symbol;Acc:HGNC:812]	12	110280756	110351093	protein_coding	0.587472	0.0424743
ENSG00000167656	LY6D	lymphocyte antigen 6 family member D [Source:HGNC Symbol;Acc:HGNC:13348]	8	142784882	142786539	protein_coding	1.29479	0.0427325
ENSG00000184983	NDUFA6	NADH:ubiquinone oxidoreductase subunit A6 [Source:HGNC Symbol;Acc:HGNC:7690]	22	42085526	42090884	protein_coding	0.607981	0.042751
ENSG00000243710	CFAP57	cilia and flagella associated protein 57 [Source:HGNC Symbol;Acc:HGNC:26485]	1	43172330	43254358	protein_coding	-1.78612	0.0427719
ENSG00000185924	RTN4RL1	reticulon 4 receptor like 1 [Source:HGNC Symbol;Acc:HGNC:21329]	17	1934677	2025334	protein_coding	-0.993914	0.0427719
ENSG00000114113	RBP2	retinol binding protein 2 [Source:HGNC Symbol;Acc:HGNC:9920]	3	139452884	139480747	protein_coding	-1.61795	0.0428371
ENSG00000131187	F12	coagulation factor XII [Source:HGNC Symbol;Acc:HGNC:3530]	5	177402141	177409564	protein_coding	1.16477	0.0428825
ENSG00000188629	ZNF177	zinc finger protein 177 [Source:HGNC Symbol;Acc:HGNC:12966]	19	9363020	9382617	protein_coding	-1.6265	0.0430309
ENSG00000079459	FDFT1	farnesyl-diphosphate farnesyltransferase 1 [Source:HGNC Symbol;Acc:HGNC:3629]	8	11795573	11839304	protein_coding	0.708765	0.0430309
ENSG00000091490	SEL1L3	SEL1L family member 3 [Source:HGNC Symbol;Acc:HGNC:29108]	4	25747433	25863760	protein_coding	0.945369	0.0430309
ENSG00000153246	PLA2R1	phospholipase A2 receptor 1 [Source:HGNC Symbol;Acc:HGNC:9042]	2	159932006	160062615	protein_coding	-1.02186	0.0430482
ENSG00000124374	PAIP2B	poly(A) binding protein interacting protein 2B [Source:HGNC Symbol;Acc:HGNC:29200]	2	71182738	71227103	protein_coding	-0.703291	0.0430482
ENSG00000182263	FIGN	fidgetin, microtubule severing factor [Source:HGNC Symbol;Acc:HGNC:13285]	2	163593396	163736012	protein_coding	-1.32535	0.0431767
ENSG00000121579	NAA50	N-alpha-acetyltransferase 50, NatE catalytic subunit [Source:HGNC Symbol;Acc:HGNC:29533]	3	113716458	113746300	protein_coding	0.557285	0.0431817
ENSG00000196781	TLE1	TLE family member 1, transcriptional corepressor [Source:HGNC Symbol;Acc:HGNC:11837]	9	81583683	81689547	protein_coding	-0.651544	0.0432059
ENSG00000196821	ILRUN	inflammation and lipid regulator with UBA-like and NBR1-like domains [Source:HGNC Symbol;Acc:HGNC:21215]	6	34587288	34696859	protein_coding	0.494499	0.043307
ENSG00000124766	SOX4	SRY-box transcription factor 4 [Source:HGNC Symbol;Acc:HGNC:11200]	6	21593751	21598619	protein_coding	-0.599948	0.043328
ENSG00000155099	PIP4P2	phosphatidylinositol-4,5-bisphosphate 4-phosphatase 2 [Source:HGNC Symbol;Acc:HGNC:25452]	8	90993802	91040872	protein_coding	-0.772697	0.0433305
ENSG00000166348	USP54	ubiquitin specific peptidase 54 [Source:HGNC Symbol;Acc:HGNC:23513]	10	73497538	73625953	protein_coding	-0.703455	0.0433305
ENSG00000185946	RNPC3	RNA binding region (RNP1, RRM) containing 3 [Source:HGNC Symbol;Acc:HGNC:18666]	1	103525691	103555239	protein_coding	-0.47983	0.043546
ENSG00000173846	PLK3	polo like kinase 3 [Source:HGNC Symbol;Acc:HGNC:2154]	1	44800377	44805990	protein_coding	0.889796	0.043609
ENSG00000174442	ZWILCH	zwilch kinetochore protein [Source:HGNC Symbol;Acc:HGNC:25468]	15	66504959	66550130	protein_coding	0.791995	0.0436187
ENSG00000198205	ZXDA	zinc finger X-linked duplicated A [Source:HGNC Symbol;Acc:HGNC:13198]	X	57906708	57910820	protein_coding	-0.739536	0.043678
ENSG00000162063	CCNF	cyclin F [Source:HGNC Symbol;Acc:HGNC:1591]	16	2429394	2458854	protein_coding	0.588826	0.043678
ENSG00000138613	APH1B	aph-1 homolog B, gamma-secretase subunit [Source:HGNC Symbol;Acc:HGNC:24080]	15	63276018	63309126	protein_coding	-0.866156	0.0437052
ENSG00000135960	EDAR	ectodysplasin A receptor [Source:HGNC Symbol;Acc:HGNC:2895]	2	108894471	108989372	protein_coding	-1.84806	0.0437915
ENSG00000145020	AMT	aminomethyltransferase [Source:HGNC Symbol;Acc:HGNC:473]	3	49416778	49422685	protein_coding	-0.659813	0.0439011
ENSG00000171051	FPR1	formyl peptide receptor 1 [Source:HGNC Symbol;Acc:HGNC:3826]	19	51745172	51804110	protein_coding	2.78503	0.0439011
ENSG00000174547	MRPL11	mitochondrial ribosomal protein L11 [Source:HGNC Symbol;Acc:HGNC:14042]	11	66435075	66466738	protein_coding	0.728925	0.0441327
ENSG00000141084	RANBP10	RAN binding protein 10 [Source:HGNC Symbol;Acc:HGNC:29285]	16	67723070	67806652	protein_coding	0.818556	0.044258
ENSG00000023445	BIRC3	baculoviral IAP repeat containing 3 [Source:HGNC Symbol;Acc:HGNC:591]	11	102317450	102339403	protein_coding	1.06924	0.044258
ENSG00000171357	LURAP1	leucine rich adaptor protein 1 [Source:HGNC Symbol;Acc:HGNC:32327]	1	46203334	46221256	protein_coding	-0.84499	0.0446403
ENSG00000065534	MYLK	myosin light chain kinase [Source:HGNC Symbol;Acc:HGNC:7590]	3	123610049	123884332	protein_coding	-0.749518	0.0446403
ENSG00000101412	E2F1	E2F transcription factor 1 [Source:HGNC Symbol;Acc:HGNC:3113]	20	33675477	33686385	protein_coding	0.978574	0.0446403
ENSG00000261488	TBILA	TGF-beta induced lncRNA [Source:HGNC Symbol;Acc:HGNC:53943]	3	112133423	112135359	lncRNA	-1.0279	0.0447043
ENSG00000125848	FLRT3	fibronectin leucine rich transmembrane protein 3 [Source:HGNC Symbol;Acc:HGNC:3762]	20	14322985	14337614	protein_coding	-0.853117	0.0447668
ENSG00000197892	KIF13B	kinesin family member 13B [Source:HGNC Symbol;Acc:HGNC:14405]	8	29067278	29263124	protein_coding	0.581999	0.0447668
ENSG00000177628	GBA	glucosylceramidase beta [Source:HGNC Symbol;Acc:HGNC:4177]	1	155234452	155244699	protein_coding	1.01696	0.0447668
ENSG00000131089	ARHGEF9	Cdc42 guanine nucleotide exchange factor 9 [Source:HGNC Symbol;Acc:HGNC:14561]	X	63634967	63809274	protein_coding	-0.566235	0.044786
ENSG00000159166	LAD1	ladinin 1 [Source:HGNC Symbol;Acc:HGNC:6472]	1	201380833	201399915	protein_coding	1.10598	0.0448128
ENSG00000010292	NCAPD2	non-SMC condensin I complex subunit D2 [Source:HGNC Symbol;Acc:HGNC:24305]	12	6493356	6531955	protein_coding	0.544395	0.0449236
ENSG00000169635	HIC2	HIC ZBTB transcriptional repressor 2 [Source:HGNC Symbol;Acc:HGNC:18595]	22	21417371	21451463	protein_coding	-0.781927	0.044952
ENSG00000154914	USP43	ubiquitin specific peptidase 43 [Source:HGNC Symbol;Acc:HGNC:20072]	17	9644698	9729687	protein_coding	0.925277	0.0451321
ENSG00000170624	SGCD	sarcoglycan delta [Source:HGNC Symbol;Acc:HGNC:10807]	5	155870344	156767788	protein_coding	-1.09921	0.0452769
ENSG00000113657	DPYSL3	dihydropyrimidinase like 3 [Source:HGNC Symbol;Acc:HGNC:3015]	5	147390808	147510068	protein_coding	-0.961566	0.0452769
ENSG00000132963	POMP	proteasome maturation protein [Source:HGNC Symbol;Acc:HGNC:20330]	13	28659104	28678959	protein_coding	0.621984	0.0452848
ENSG00000176946	THAP4	THAP domain containing 4 [Source:HGNC Symbol;Acc:HGNC:23187]	2	241584405	241637158	protein_coding	0.638353	0.0452848
ENSG00000174950	CD164L2	CD164 molecule like 2 [Source:HGNC Symbol;Acc:HGNC:32043]	1	27379176	27383333	protein_coding	1.36957	0.0453001
ENSG00000166451	CENPN	centromere protein N [Source:HGNC Symbol;Acc:HGNC:30873]	16	81006498	81033114	protein_coding	0.921302	0.0454039
ENSG00000114547	ROPN1B	rhophilin associated tail protein 1B [Source:HGNC Symbol;Acc:HGNC:31927]	3	125969160	125983454	protein_coding	-1.79091	0.0455165
ENSG00000158710	TAGLN2	transgelin 2 [Source:HGNC Symbol;Acc:HGNC:11554]	1	159918107	159925507	protein_coding	0.729469	0.0456025
ENSG00000100297	MCM5	minichromosome maintenance complex component 5 [Source:HGNC Symbol;Acc:HGNC:6948]	22	35400134	35425431	protein_coding	0.606028	0.0458594
ENSG00000197785	ATAD3A	ATPase family AAA domain containing 3A [Source:HGNC Symbol;Acc:HGNC:25567]	1	1512162	1534685	protein_coding	0.733669	0.0458967
ENSG00000120328	PCDHB12	protocadherin beta 12 [Source:HGNC Symbol;Acc:HGNC:8683]	5	141208697	141212571	protein_coding	-1.48759	0.0459281
ENSG00000084623	EIF3I	eukaryotic translation initiation factor 3 subunit I [Source:HGNC Symbol;Acc:HGNC:3272]	1	32221077	32245397	protein_coding	0.672263	0.0459369
ENSG00000253537	PCDHGA7	protocadherin gamma subfamily A, 7 [Source:HGNC Symbol;Acc:HGNC:8705]	5	141382739	141512975	protein_coding	-1.17815	0.0459691
ENSG00000171346	KRT15	keratin 15 [Source:HGNC Symbol;Acc:HGNC:6421]	17	41513745	41522529	protein_coding	-1.14867	0.0459719
ENSG00000237654		novel transcript	11	131502735	131540867	lncRNA	-1.46243	0.0461964
ENSG00000141098	GFOD2	glucose-fructose oxidoreductase domain containing 2 [Source:HGNC Symbol;Acc:HGNC:28159]	16	67674531	67719339	protein_coding	1.08692	0.0463019
ENSG00000170054	SERPINA9	serpin family A member 9 [Source:HGNC Symbol;Acc:HGNC:15995]	14	94462717	94479689	protein_coding	-2.09196	0.0463558
ENSG00000050628	PTGER3	prostaglandin E receptor 3 [Source:HGNC Symbol;Acc:HGNC:9595]	1	70852353	71047808	protein_coding	0.762732	0.0463558
ENSG00000166851	PLK1	polo like kinase 1 [Source:HGNC Symbol;Acc:HGNC:9077]	16	23677656	23690367	protein_coding	1.02852	0.0463558
ENSG00000005059	MCUB	mitochondrial calcium uniporter dominant negative subunit beta [Source:HGNC Symbol;Acc:HGNC:26076]	4	109560209	109688719	protein_coding	0.893183	0.0463851
ENSG00000179447	SLC24A3-AS1	SLC24A3 antisense RNA 1 [Source:HGNC Symbol;Acc:HGNC:40540]	20	19242302	19284596	lncRNA	1.07264	0.0464572
ENSG00000139117	CPNE8	copine 8 [Source:HGNC Symbol;Acc:HGNC:23498]	12	38646822	38907430	protein_coding	-0.750846	0.0464964
ENSG00000137941	TTLL7	tubulin tyrosine ligase like 7 [Source:HGNC Symbol;Acc:HGNC:26242]	1	83865024	83999150	protein_coding	-0.986668	0.0466107
ENSG00000177600	RPLP2	ribosomal protein lateral stalk subunit P2 [Source:HGNC Symbol;Acc:HGNC:10377]	11	809965	812880	protein_coding	0.541109	0.0466635
ENSG00000131016	AKAP12	A-kinase anchoring protein 12 [Source:HGNC Symbol;Acc:HGNC:370]	6	151239967	151358559	protein_coding	-1.00409	0.0467803
ENSG00000112149	CD83	CD83 molecule [Source:HGNC Symbol;Acc:HGNC:1703]	6	14117256	14136918	protein_coding	1.61599	0.0467803
ENSG00000178031	ADAMTSL1	ADAMTS like 1 [Source:HGNC Symbol;Acc:HGNC:14632]	9	17906563	18910950	protein_coding	-1.36091	0.0468498
ENSG00000113758	DBN1	drebrin 1 [Source:HGNC Symbol;Acc:HGNC:2695]	5	177456608	177474401	protein_coding	-1.12809	0.0468498
ENSG00000100300	TSPO	translocator protein [Source:HGNC Symbol;Acc:HGNC:1158]	22	43151547	43163242	protein_coding	0.713696	0.0468498
ENSG00000177556	ATOX1	antioxidant 1 copper chaperone [Source:HGNC Symbol;Acc:HGNC:798]	5	151742316	151772532	protein_coding	0.714635	0.0468498
ENSG00000107020	PLGRKT	plasminogen receptor with a C-terminal lysine [Source:HGNC Symbol;Acc:HGNC:23633]	9	5357971	5437925	protein_coding	0.869205	0.0468498
ENSG00000164107	HAND2	heart and neural crest derivatives expressed 2 [Source:HGNC Symbol;Acc:HGNC:4808]	4	173524969	173530229	protein_coding	-1.82154	0.0471211
ENSG00000116478	HDAC1	histone deacetylase 1 [Source:HGNC Symbol;Acc:HGNC:4852]	1	32292083	32333635	protein_coding	0.719747	0.0471211
ENSG00000205726	ITSN1	intersectin 1 [Source:HGNC Symbol;Acc:HGNC:6183]	21	33642400	33899861	protein_coding	-0.708737	0.0472553
ENSG00000127184	COX7C	cytochrome c oxidase subunit 7C [Source:HGNC Symbol;Acc:HGNC:2292]	5	86617928	86620962	protein_coding	0.659807	0.0473921
ENSG00000164211	STARD4	StAR related lipid transfer domain containing 4 [Source:HGNC Symbol;Acc:HGNC:18058]	5	111496033	111512590	protein_coding	1.00123	0.0475155
ENSG00000148110	MFSD14B	major facilitator superfamily domain containing 14B [Source:HGNC Symbol;Acc:HGNC:23376]	9	94374569	94461042	protein_coding	0.566126	0.047609
ENSG00000167244	IGF2	insulin like growth factor 2 [Source:HGNC Symbol;Acc:HGNC:5466]	11	2129112	2141238	protein_coding	-1.08628	0.0477643
ENSG00000240224	UGT1A5	UDP glucuronosyltransferase family 1 member A5 [Source:HGNC Symbol;Acc:HGNC:12537]	2	233712992	233773299	protein_coding	1.49791	0.0477643
ENSG00000156411	ATP5MPL	ATP synthase membrane subunit 6.8PL [Source:HGNC Symbol;Acc:HGNC:1188]	14	103912288	103928269	protein_coding	0.646042	0.0478377
ENSG00000110237	ARHGEF17	Rho guanine nucleotide exchange factor 17 [Source:HGNC Symbol;Acc:HGNC:21726]	11	73308276	73369388	protein_coding	-0.646442	0.0478402
ENSG00000183166	CALN1	calneuron 1 [Source:HGNC Symbol;Acc:HGNC:13248]	7	71779491	72447151	protein_coding	0.858327	0.0480048
ENSG00000242550	SERPINB10	serpin family B member 10 [Source:HGNC Symbol;Acc:HGNC:8942]	18	63897174	63936111	protein_coding	0.936563	0.0481525
ENSG00000165443	PHYHIPL	phytanoyl-CoA 2-hydroxylase interacting protein like [Source:HGNC Symbol;Acc:HGNC:29378]	10	59176643	59247774	protein_coding	-1.27314	0.0484185
ENSG00000152818	UTRN	utrophin [Source:HGNC Symbol;Acc:HGNC:12635]	6	144285701	144853034	protein_coding	-0.436889	0.0484185
ENSG00000117399	CDC20	cell division cycle 20 [Source:HGNC Symbol;Acc:HGNC:1723]	1	43358981	43363203	protein_coding	1.02405	0.0484185
ENSG00000100418	DESI1	desumoylating isopeptidase 1 [Source:HGNC Symbol;Acc:HGNC:24577]	22	41598028	41621043	protein_coding	0.61091	0.0484906
ENSG00000177694	NAALADL2	N-acetylated alpha-linked acidic dipeptidase like 2 [Source:HGNC Symbol;Acc:HGNC:23219]	3	174438573	175810548	protein_coding	-0.74981	0.0486758
ENSG00000135940	COX5B	cytochrome c oxidase subunit 5B [Source:HGNC Symbol;Acc:HGNC:2269]	2	97646062	97648383	protein_coding	0.533904	0.0486758
ENSG00000133275	CSNK1G2	casein kinase 1 gamma 2 [Source:HGNC Symbol;Acc:HGNC:2455]	19	1941172	1981338	protein_coding	0.595666	0.0486758
ENSG00000173482	PTPRM	protein tyrosine phosphatase receptor type M [Source:HGNC Symbol;Acc:HGNC:9675]	18	7566782	8406861	protein_coding	-0.760066	0.0487174
ENSG00000163082	SGPP2	sphingosine-1-phosphate phosphatase 2 [Source:HGNC Symbol;Acc:HGNC:19953]	2	222424543	222562621	protein_coding	0.636943	0.0487174
ENSG00000027075	PRKCH	protein kinase C eta [Source:HGNC Symbol;Acc:HGNC:9403]	14	61187559	61550976	protein_coding	0.633185	0.0487342
ENSG00000005844	ITGAL	integrin subunit alpha L [Source:HGNC Symbol;Acc:HGNC:6148]	16	30472658	30523567	protein_coding	1.12327	0.0487342
ENSG00000112062	MAPK14	mitogen-activated protein kinase 14 [Source:HGNC Symbol;Acc:HGNC:6876]	6	36027677	36111236	protein_coding	0.590099	0.0489489
ENSG00000157111	TMEM171	transmembrane protein 171 [Source:HGNC Symbol;Acc:HGNC:27031]	5	73120569	73131809	protein_coding	2.10596	0.0490029
ENSG00000139910	NOVA1	NOVA alternative splicing regulator 1 [Source:HGNC Symbol;Acc:HGNC:7886]	14	26443090	26598033	protein_coding	-1.33163	0.0491065
ENSG00000258461		novel transcript	15	42348103	42412317	protein_coding	-0.604454	0.0491975
ENSG00000174373	RALGAPA1	Ral GTPase activating protein catalytic subunit alpha 1 [Source:HGNC Symbol;Acc:HGNC:17770]	14	35538352	35809304	protein_coding	-0.456482	0.0492162
ENSG00000075618	FSCN1	fascin actin-bundling protein 1 [Source:HGNC Symbol;Acc:HGNC:11148]	7	5592816	5606655	protein_coding	1.05993	0.0492162
ENSG00000135821	GLUL	glutamate-ammonia ligase [Source:HGNC Symbol;Acc:HGNC:4341]	1	182378098	182392206	protein_coding	1.186	0.0492162
ENSG00000127022	CANX	calnexin [Source:HGNC Symbol;Acc:HGNC:1473]	5	179678628	179731641	protein_coding	0.470238	0.0492722
ENSG00000256351		chromosome 8 open reading frame 59 (C8orf59) pseudogene	12	109859767	109860420	processed_pseudogene	0.926148	0.0492722
ENSG00000158528	PPP1R9A	protein phosphatase 1 regulatory subunit 9A [Source:HGNC Symbol;Acc:HGNC:14946]	7	94907202	95296415	protein_coding	-1.54534	0.0493648
ENSG00000153930	ANKFN1	ankyrin repeat and fibronectin type III domain containing 1 [Source:HGNC Symbol;Acc:HGNC:26766]	17	55882301	56511659	protein_coding	-0.859069	0.0494833
ENSG00000163961	RNF168	ring finger protein 168 [Source:HGNC Symbol;Acc:HGNC:26661]	3	196468783	196503768	protein_coding	0.56895	0.0494833
ENSG00000166484	MAPK7	mitogen-activated protein kinase 7 [Source:HGNC Symbol;Acc:HGNC:6880]	17	19377721	19383544	protein_coding	0.644261	0.0494833
ENSG00000144118	RALB	RAS like proto-oncogene B [Source:HGNC Symbol;Acc:HGNC:9840]	2	120240064	120294710	protein_coding	0.671618	0.0494833
ENSG00000255833	TIFAB	TIFA inhibitor [Source:HGNC Symbol;Acc:HGNC:34024]	5	135444226	135452351	protein_coding	2.04552	0.0494833
ENSG00000102226	USP11	ubiquitin specific peptidase 11 [Source:HGNC Symbol;Acc:HGNC:12609]	X	47232866	47248328	protein_coding	-0.675414	0.0497418
ENSG00000173227	SYT12	synaptotagmin 12 [Source:HGNC Symbol;Acc:HGNC:18381]	11	67006778	67050863	protein_coding	1.10816	0.0498344
ENSG00000129455	KLK8	kallikrein related peptidase 8 [Source:HGNC Symbol;Acc:HGNC:6369]	19	50996007	51002711	protein_coding	1.30797	0.0499527
ENSG00000171345	KRT19	keratin 19 [Source:HGNC Symbol;Acc:HGNC:6436]	17	41523617	41528308	protein_coding	-1.73908	0.0501292
ENSG00000135617	PRADC1	protease associated domain containing 1 [Source:HGNC Symbol;Acc:HGNC:16047]	2	73228010	73233239	protein_coding	0.725971	0.0501976
ENSG00000237556	KCND3-AS1	KCND3 antisense RNA 1 [Source:HGNC Symbol;Acc:HGNC:40317]	1	111909336	111910931	lncRNA	1.13942	0.0501976
ENSG00000206538	VGLL3	vestigial like family member 3 [Source:HGNC Symbol;Acc:HGNC:24327]	3	86876388	86991149	protein_coding	-0.809971	0.0502364
ENSG00000128578	STRIP2	striatin interacting protein 2 [Source:HGNC Symbol;Acc:HGNC:22209]	7	129434432	129488399	protein_coding	0.991963	0.0502647
ENSG00000164920	OSR2	odd-skipped related transciption factor 2 [Source:HGNC Symbol;Acc:HGNC:15830]	8	98944403	98952104	protein_coding	-1.1278	0.0504662
ENSG00000131018	SYNE1	spectrin repeat containing nuclear envelope protein 1 [Source:HGNC Symbol;Acc:HGNC:17089]	6	152121684	152637801	protein_coding	-0.676597	0.0504713
ENSG00000043143	JADE2	jade family PHD finger 2 [Source:HGNC Symbol;Acc:HGNC:22984]	5	134524312	134583230	protein_coding	-0.635054	0.0504713
ENSG00000213246	SUPT4H1	SPT4 homolog, DSIF elongation factor subunit [Source:HGNC Symbol;Acc:HGNC:11467]	17	58345175	58353093	protein_coding	0.555633	0.0504713
ENSG00000118680	MYL12B	myosin light chain 12B [Source:HGNC Symbol;Acc:HGNC:29827]	18	3261479	3278461	protein_coding	0.521002	0.0505453
ENSG00000071127	WDR1	WD repeat domain 1 [Source:HGNC Symbol;Acc:HGNC:12754]	4	10074339	10116949	protein_coding	0.462966	0.0505701
ENSG00000241790	ENO1P4	enolase 1 pseudogene 4 [Source:HGNC Symbol;Acc:HGNC:37945]	2	201621646	201623430	processed_pseudogene	-1.02095	0.0507523
ENSG00000169567	HINT1	histidine triad nucleotide binding protein 1 [Source:HGNC Symbol;Acc:HGNC:4912]	5	131155383	131224468	protein_coding	0.491499	0.0507701
ENSG00000197937	ZNF347	zinc finger protein 347 [Source:HGNC Symbol;Acc:HGNC:16447]	19	53124072	53159075	protein_coding	-0.700159	0.0507887
ENSG00000103769	RAB11A	RAB11A, member RAS oncogene family [Source:HGNC Symbol;Acc:HGNC:9760]	15	65726054	65891989	protein_coding	0.759522	0.0507887
ENSG00000121621	KIF18A	kinesin family member 18A [Source:HGNC Symbol;Acc:HGNC:29441]	11	28020619	28108156	protein_coding	0.796951	0.0508417
ENSG00000151948	GLT1D1	glycosyltransferase 1 domain containing 1 [Source:HGNC Symbol;Acc:HGNC:26483]	12	128853427	128984968	protein_coding	1.9365	0.0513174
ENSG00000011028	MRC2	mannose receptor C type 2 [Source:HGNC Symbol;Acc:HGNC:16875]	17	62627670	62693597	protein_coding	-0.857996	0.0515056
ENSG00000163235	TGFA	transforming growth factor alpha [Source:HGNC Symbol;Acc:HGNC:11765]	2	70447284	70554193	protein_coding	0.926479	0.0515056
ENSG00000169282	KCNAB1	potassium voltage-gated channel subfamily A member regulatory beta subunit 1 [Source:HGNC Symbol;Acc:HGNC:6228]	3	156037701	156539138	protein_coding	-0.791215	0.0515316
ENSG00000118520	ARG1	arginase 1 [Source:HGNC Symbol;Acc:HGNC:663]	6	131470832	131584332	protein_coding	1.57684	0.0515316
ENSG00000213397	HAUS7	HAUS augmin like complex subunit 7 [Source:HGNC Symbol;Acc:HGNC:32979]	X	153447666	153495516	protein_coding	-0.881035	0.051533
ENSG00000172590	MRPL52	mitochondrial ribosomal protein L52 [Source:HGNC Symbol;Acc:HGNC:16655]	14	22829879	22835037	protein_coding	0.686904	0.051533
ENSG00000070404	FSTL3	follistatin like 3 [Source:HGNC Symbol;Acc:HGNC:3973]	19	676392	683392	protein_coding	-0.99194	0.051546
ENSG00000254750	CASP1P2	caspase 1 pseudogene 2 [Source:HGNC Symbol;Acc:HGNC:43776]	11	105063345	105071541	unprocessed_pseudogene	1.78099	0.051546
ENSG00000182180	MRPS16	mitochondrial ribosomal protein S16 [Source:HGNC Symbol;Acc:HGNC:14048]	10	73248843	73252693	protein_coding	0.576332	0.0515686
ENSG00000140950	MEAK7	MTOR associated protein, eak-7 homolog [Source:HGNC Symbol;Acc:HGNC:29325]	16	84476355	84554033	protein_coding	0.674987	0.0517095
ENSG00000197461	PDGFA	platelet derived growth factor subunit A [Source:HGNC Symbol;Acc:HGNC:8799]	7	497258	520296	protein_coding	-0.675118	0.0518874
ENSG00000161798	AQP5	aquaporin 5 [Source:HGNC Symbol;Acc:HGNC:638]	12	49961872	49965682	protein_coding	-1.85712	0.0519097
ENSG00000167395	ZNF646	zinc finger protein 646 [Source:HGNC Symbol;Acc:HGNC:29004]	16	31074422	31084196	protein_coding	0.615656	0.0519185
ENSG00000170854	RIOX2	ribosomal oxygenase 2 [Source:HGNC Symbol;Acc:HGNC:19441]	3	97941818	97972457	protein_coding	0.551188	0.0520424
ENSG00000175866	BAIAP2	BAR/IMD domain containing adaptor protein 2 [Source:HGNC Symbol;Acc:HGNC:947]	17	81035122	81117432	protein_coding	0.682774	0.0520424
ENSG00000099624	ATP5F1D	ATP synthase F1 subunit delta [Source:HGNC Symbol;Acc:HGNC:837]	19	1241746	1244825	protein_coding	0.827327	0.0520424
ENSG00000138778	CENPE	centromere protein E [Source:HGNC Symbol;Acc:HGNC:1856]	4	103105349	103198445	protein_coding	1.02453	0.0521184
ENSG00000162377	COA7	cytochrome c oxidase assembly factor 7 (putative) [Source:HGNC Symbol;Acc:HGNC:25716]	1	52684449	52698347	protein_coding	0.674056	0.0521314
ENSG00000108439	PNPO	pyridoxamine 5'-phosphate oxidase [Source:HGNC Symbol;Acc:HGNC:30260]	17	47941506	47949308	protein_coding	0.711194	0.0521462
ENSG00000224110	MTRF1LP2	mitochondrial translational release factor 1 like pseudogene 2 [Source:HGNC Symbol;Acc:HGNC:50612]	8	129728744	129730445	processed_pseudogene	1.24204	0.0522053
ENSG00000151224	MAT1A	methionine adenosyltransferase 1A [Source:HGNC Symbol;Acc:HGNC:6903]	10	80271820	80289658	protein_coding	-2.6803	0.0523552
ENSG00000151693	ASAP2	ArfGAP with SH3 domain, ankyrin repeat and PH domain 2 [Source:HGNC Symbol;Acc:HGNC:2721]	2	9206765	9405683	protein_coding	-0.650419	0.0524781
ENSG00000157954	WIPI2	WD repeat domain, phosphoinositide interacting 2 [Source:HGNC Symbol;Acc:HGNC:32225]	7	5190196	5233840	protein_coding	0.563105	0.0525041
ENSG00000151465	CDC123	cell division cycle 123 [Source:HGNC Symbol;Acc:HGNC:16827]	10	12195965	12250589	protein_coding	0.641086	0.0526516
ENSG00000228716	DHFR	dihydrofolate reductase [Source:HGNC Symbol;Acc:HGNC:2861]	5	80626226	80654983	protein_coding	0.692833	0.0527901
ENSG00000101938	CHRDL1	chordin like 1 [Source:HGNC Symbol;Acc:HGNC:29861]	X	110673856	110795819	protein_coding	-1.55927	0.052931
ENSG00000226887	ERVMER34-1	endogenous retrovirus group MER34 member 1, envelope [Source:HGNC Symbol;Acc:HGNC:42970]	4	52722618	52751586	protein_coding	0.870015	0.052931
ENSG00000197614	MFAP5	microfibril associated protein 5 [Source:HGNC Symbol;Acc:HGNC:29673]	12	8637346	8662888	protein_coding	-0.950305	0.0529818
ENSG00000100526	CDKN3	cyclin dependent kinase inhibitor 3 [Source:HGNC Symbol;Acc:HGNC:1791]	14	54396849	54420218	protein_coding	1.14683	0.0530649
ENSG00000243627	SMIM34A	small integral membrane protein 34A [Source:HGNC Symbol;Acc:HGNC:39601]	21	34418715	34423951	protein_coding	2.0794	0.0530649
ENSG00000187609	EXD3	exonuclease 3'-5' domain containing 3 [Source:HGNC Symbol;Acc:HGNC:26023]	9	137306896	137423211	protein_coding	-0.678753	0.0531135
ENSG00000122367	LDB3	LIM domain binding 3 [Source:HGNC Symbol;Acc:HGNC:15710]	10	86668507	86736072	protein_coding	-1.713	0.0531419
ENSG00000147912	FBXO10	F-box protein 10 [Source:HGNC Symbol;Acc:HGNC:13589]	9	37510892	37576380	protein_coding	0.819795	0.0531419
ENSG00000165724	ZMYND19	zinc finger MYND-type containing 19 [Source:HGNC Symbol;Acc:HGNC:21146]	9	137582081	137590512	protein_coding	0.753747	0.053347
ENSG00000223839	FAM95B1	family with sequence similarity 95 member B1 [Source:HGNC Symbol;Acc:HGNC:32318]	9	40321299	40329221	transcribed_unprocessed_pseudogene	-0.819691	0.0534744
ENSG00000222009	BTBD19	BTB domain containing 19 [Source:HGNC Symbol;Acc:HGNC:27145]	1	44808482	44815585	protein_coding	0.77195	0.0534744
ENSG00000160191	PDE9A	phosphodiesterase 9A [Source:HGNC Symbol;Acc:HGNC:8795]	21	42653621	42775509	protein_coding	-1.70208	0.0534832
ENSG00000009790	TRAF3IP3	TRAF3 interacting protein 3 [Source:HGNC Symbol;Acc:HGNC:30766]	1	209756032	209782320	protein_coding	0.770825	0.0535462
ENSG00000187151	ANGPTL5	angiopoietin like 5 [Source:HGNC Symbol;Acc:HGNC:19705]	11	101890674	101916522	protein_coding	-1.4848	0.0535757
ENSG00000089057	SLC23A2	solute carrier family 23 member 2 [Source:HGNC Symbol;Acc:HGNC:10973]	20	4852356	5010293	protein_coding	1.12233	0.0535882
ENSG00000052344	PRSS8	serine protease 8 [Source:HGNC Symbol;Acc:HGNC:9491]	16	31131433	31135727	protein_coding	0.958142	0.0537361
ENSG00000142910	TINAGL1	tubulointerstitial nephritis antigen like 1 [Source:HGNC Symbol;Acc:HGNC:19168]	1	31576485	31587686	protein_coding	-0.851869	0.053787
ENSG00000115042	FAHD2A	fumarylacetoacetate hydrolase domain containing 2A [Source:HGNC Symbol;Acc:HGNC:24252]	2	95402708	95416616	protein_coding	-0.532415	0.0537891
ENSG00000114796	KLHL24	kelch like family member 24 [Source:HGNC Symbol;Acc:HGNC:25947]	3	183635610	183684519	protein_coding	-0.496323	0.0538544
ENSG00000183751	TBL3	transducin beta like 3 [Source:HGNC Symbol;Acc:HGNC:11587]	16	1972053	1982929	protein_coding	0.561154	0.0539219
ENSG00000119812	FAM98A	family with sequence similarity 98 member A [Source:HGNC Symbol;Acc:HGNC:24520]	2	33583660	33599382	protein_coding	0.685573	0.0540187
ENSG00000065268	WDR18	WD repeat domain 18 [Source:HGNC Symbol;Acc:HGNC:17956]	19	984332	998438	protein_coding	0.784678	0.054197
ENSG00000149289	ZC3H12C	zinc finger CCCH-type containing 12C [Source:HGNC Symbol;Acc:HGNC:29362]	11	110093392	110171841	protein_coding	0.752104	0.0542486
ENSG00000072571	HMMR	hyaluronan mediated motility receptor [Source:HGNC Symbol;Acc:HGNC:5012]	5	163460203	163491941	protein_coding	1.4204	0.0543855
ENSG00000155158	TTC39B	tetratricopeptide repeat domain 39B [Source:HGNC Symbol;Acc:HGNC:23704]	9	15163622	15307360	protein_coding	0.755632	0.0544237
ENSG00000106803	SEC61B	SEC61 translocon subunit beta [Source:HGNC Symbol;Acc:HGNC:16993]	9	99222064	99230615	protein_coding	0.667089	0.0546127
ENSG00000163636	PSMD6	proteasome 26S subunit, non-ATPase 6 [Source:HGNC Symbol;Acc:HGNC:9564]	3	64010550	64024010	protein_coding	0.602867	0.0546749
ENSG00000114638	UPK1B	uroplakin 1B [Source:HGNC Symbol;Acc:HGNC:12578]	3	119173517	119205143	protein_coding	-1.63868	0.0546827
ENSG00000249863		synaptotagmin binding, cytoplasmic RNA interacting protein (SYNCRIP) pseudogene	4	37868292	37869978	processed_pseudogene	1.02066	0.0547369
ENSG00000147459	DOCK5	dedicator of cytokinesis 5 [Source:HGNC Symbol;Acc:HGNC:23476]	8	25184689	25418082	protein_coding	-0.444399	0.0548671
ENSG00000170421	KRT8	keratin 8 [Source:HGNC Symbol;Acc:HGNC:6446]	12	52897187	52949954	protein_coding	-1.05937	0.0548786
ENSG00000146233	CYP39A1	cytochrome P450 family 39 subfamily A member 1 [Source:HGNC Symbol;Acc:HGNC:17449]	6	46549580	46652830	protein_coding	-0.739414	0.0548786
ENSG00000112118	MCM3	minichromosome maintenance complex component 3 [Source:HGNC Symbol;Acc:HGNC:6945]	6	52264014	52284881	protein_coding	0.603533	0.0548786
ENSG00000132164	SLC6A11	solute carrier family 6 member 11 [Source:HGNC Symbol;Acc:HGNC:11044]	3	10816201	10940714	protein_coding	1.37028	0.0549702
ENSG00000117069	ST6GALNAC5	ST6 N-acetylgalactosaminide alpha-2,6-sialyltransferase 5 [Source:HGNC Symbol;Acc:HGNC:19342]	1	76867480	77067546	protein_coding	-2.09379	0.0550258
ENSG00000111341	MGP	matrix Gla protein [Source:HGNC Symbol;Acc:HGNC:7060]	12	14880864	14885857	protein_coding	-1.27337	0.0552392
ENSG00000162073	PAQR4	progestin and adipoQ receptor family member 4 [Source:HGNC Symbol;Acc:HGNC:26386]	16	2969270	2973484	protein_coding	0.789176	0.05526
ENSG00000180198	RCC1	regulator of chromosome condensation 1 [Source:HGNC Symbol;Acc:HGNC:1913]	1	28505943	28539300	protein_coding	1.04509	0.0553787
ENSG00000196482	ESRRG	estrogen related receptor gamma [Source:HGNC Symbol;Acc:HGNC:3474]	1	216503246	217137755	protein_coding	-1.79152	0.0554133
ENSG00000175354	PTPN2	protein tyrosine phosphatase non-receptor type 2 [Source:HGNC Symbol;Acc:HGNC:9650]	18	12785478	12929643	protein_coding	0.671612	0.0554748
ENSG00000100307	CBX7	chromobox 7 [Source:HGNC Symbol;Acc:HGNC:1557]	22	39120167	39152680	protein_coding	-0.52983	0.0556855
ENSG00000163468	CCT3	chaperonin containing TCP1 subunit 3 [Source:HGNC Symbol;Acc:HGNC:1616]	1	156308968	156367873	protein_coding	0.645528	0.0556855
ENSG00000125571	IL37	interleukin 37 [Source:HGNC Symbol;Acc:HGNC:15563]	2	112912971	112918882	protein_coding	-1.80626	0.0557869
ENSG00000065427	KARS1	lysyl-tRNA synthetase 1 [Source:HGNC Symbol;Acc:HGNC:6215]	16	75627474	75648643	protein_coding	0.47897	0.0559857
ENSG00000067113	PLPP1	phospholipid phosphatase 1 [Source:HGNC Symbol;Acc:HGNC:9228]	5	55424854	55534969	protein_coding	-0.718312	0.0563568
ENSG00000131475	VPS25	vacuolar protein sorting 25 homolog [Source:HGNC Symbol;Acc:HGNC:28122]	17	42773449	42779599	protein_coding	0.650877	0.0563568
ENSG00000007908	SELE	selectin E [Source:HGNC Symbol;Acc:HGNC:10718]	1	169722640	169764705	protein_coding	1.90369	0.0563568
ENSG00000152284	TCF7L1	transcription factor 7 like 1 [Source:HGNC Symbol;Acc:HGNC:11640]	2	85133392	85310387	protein_coding	-0.933163	0.0565054
ENSG00000164197	RNF180	ring finger protein 180 [Source:HGNC Symbol;Acc:HGNC:27752]	5	64165843	64372869	protein_coding	-0.671105	0.0565054
ENSG00000083750	RRAGB	Ras related GTP binding B [Source:HGNC Symbol;Acc:HGNC:19901]	X	55717749	55758774	protein_coding	-0.540646	0.0565054
ENSG00000113387	SUB1	SUB1 regulator of transcription [Source:HGNC Symbol;Acc:HGNC:19985]	5	32531633	32604079	protein_coding	1.00718	0.0565054
ENSG00000163435	ELF3	E74 like ETS transcription factor 3 [Source:HGNC Symbol;Acc:HGNC:3318]	1	202007945	202017183	protein_coding	1.44046	0.0565189
ENSG00000124541	RRP36	ribosomal RNA processing 36 [Source:HGNC Symbol;Acc:HGNC:21374]	6	43021623	43034156	protein_coding	0.590654	0.0565363
ENSG00000109861	CTSC	cathepsin C [Source:HGNC Symbol;Acc:HGNC:2528]	11	88265069	88359684	protein_coding	0.915752	0.0567754
ENSG00000076356	PLXNA2	plexin A2 [Source:HGNC Symbol;Acc:HGNC:9100]	1	208022242	208244384	protein_coding	-0.681779	0.0568442
ENSG00000109182	CWH43	cell wall biogenesis 43 C-terminal homolog [Source:HGNC Symbol;Acc:HGNC:26133]	4	48986275	49062081	protein_coding	0.886885	0.0568442
ENSG00000166411	IDH3A	isocitrate dehydrogenase (NAD(+)) 3 catalytic subunit alpha [Source:HGNC Symbol;Acc:HGNC:5384]	15	78131498	78171945	protein_coding	0.527281	0.0570577
ENSG00000119714	GPR68	G protein-coupled receptor 68 [Source:HGNC Symbol;Acc:HGNC:4519]	14	91232532	91253925	protein_coding	1.08611	0.0577429
ENSG00000232160	RAP2C-AS1	RAP2C antisense RNA 1 [Source:HGNC Symbol;Acc:HGNC:40957]	X	132217053	132432862	lncRNA	-0.652793	0.0578645
ENSG00000155085	AK9	adenylate kinase 9 [Source:HGNC Symbol;Acc:HGNC:33814]	6	109492856	109691217	protein_coding	-0.54143	0.057927
ENSG00000131080	EDA2R	ectodysplasin A2 receptor [Source:HGNC Symbol;Acc:HGNC:17756]	X	66595637	66639298	protein_coding	-1.09888	0.0581743
ENSG00000072506	HSD17B10	hydroxysteroid 17-beta dehydrogenase 10 [Source:HGNC Symbol;Acc:HGNC:4800]	X	53431258	53434370	protein_coding	0.732765	0.0581743
ENSG00000068796	KIF2A	kinesin family member 2A [Source:HGNC Symbol;Acc:HGNC:6318]	5	62306162	62391025	protein_coding	0.570907	0.0581781
ENSG00000169813	HNRNPF	heterogeneous nuclear ribonucleoprotein F [Source:HGNC Symbol;Acc:HGNC:5039]	10	43385617	43409166	protein_coding	0.688686	0.0581781
ENSG00000163913	IFT122	intraflagellar transport 122 [Source:HGNC Symbol;Acc:HGNC:13556]	3	129440036	129520507	protein_coding	-0.568817	0.0581987
ENSG00000156103	MMP16	matrix metallopeptidase 16 [Source:HGNC Symbol;Acc:HGNC:7162]	8	88032011	88328025	protein_coding	-1.38464	0.0582307
ENSG00000018625	ATP1A2	ATPase Na+/K+ transporting subunit alpha 2 [Source:HGNC Symbol;Acc:HGNC:800]	1	160115759	160143591	protein_coding	-1.45206	0.0583043
ENSG00000104765	BNIP3L	BCL2 interacting protein 3 like [Source:HGNC Symbol;Acc:HGNC:1085]	8	26383054	26505636	protein_coding	0.583551	0.0590678
ENSG00000198937	CCDC167	coiled-coil domain containing 167 [Source:HGNC Symbol;Acc:HGNC:21239]	6	37482938	37499893	protein_coding	1.17423	0.0590678
ENSG00000065833	ME1	malic enzyme 1 [Source:HGNC Symbol;Acc:HGNC:6983]	6	83210402	83431051	protein_coding	1.07009	0.0591518
ENSG00000144134	RABL2A	RAB, member of RAS oncogene family like 2A [Source:HGNC Symbol;Acc:HGNC:9799]	2	113627229	113643396	protein_coding	-0.571465	0.0591635
ENSG00000139233	LLPH	LLP homolog, long-term synaptic facilitation factor [Source:HGNC Symbol;Acc:HGNC:28229]	12	66116555	66130750	protein_coding	0.583273	0.0594296
ENSG00000172551	MUCL1	mucin like 1 [Source:HGNC Symbol;Acc:HGNC:30588]	12	54830518	54896008	protein_coding	-0.760516	0.0595044
ENSG00000196091	MYBPC1	myosin binding protein C1 [Source:HGNC Symbol;Acc:HGNC:7549]	12	101568353	101686028	protein_coding	-2.33021	0.0595261
ENSG00000109265	CRACD	capping protein inhibiting regulator of actin dynamics [Source:HGNC Symbol;Acc:HGNC:29219]	4	56049073	56328625	protein_coding	-1.60199	0.0595261
ENSG00000134049	IER3IP1	immediate early response 3 interacting protein 1 [Source:HGNC Symbol;Acc:HGNC:18550]	18	47152834	47176364	protein_coding	0.531394	0.0595261
ENSG00000073910	FRY	FRY microtubule binding protein [Source:HGNC Symbol;Acc:HGNC:20367]	13	31846713	32299125	protein_coding	0.755548	0.0595261
ENSG00000256269	HMBS	hydroxymethylbilane synthase [Source:HGNC Symbol;Acc:HGNC:4982]	11	119084866	119093549	protein_coding	1.0601	0.0595261
ENSG00000153976	HS3ST3A1	heparan sulfate-glucosamine 3-sulfotransferase 3A1 [Source:HGNC Symbol;Acc:HGNC:5196]	17	13494032	13601929	protein_coding	1.72713	0.0595261
ENSG00000167232	ZNF91	zinc finger protein 91 [Source:HGNC Symbol;Acc:HGNC:13166]	19	23304991	23395471	protein_coding	-0.915278	0.0595771
ENSG00000164530	PI16	peptidase inhibitor 16 [Source:HGNC Symbol;Acc:HGNC:21245]	6	36948263	36964837	protein_coding	-1.2219	0.0596375
ENSG00000122786	CALD1	caldesmon 1 [Source:HGNC Symbol;Acc:HGNC:1441]	7	134744252	134970729	protein_coding	-0.700041	0.0596375
ENSG00000166828	SCNN1G	sodium channel epithelial 1 subunit gamma [Source:HGNC Symbol;Acc:HGNC:10602]	16	23182745	23216883	protein_coding	0.746763	0.0596375
ENSG00000169031	COL4A3	collagen type IV alpha 3 chain [Source:HGNC Symbol;Acc:HGNC:2204]	2	227164624	227314792	protein_coding	-1.18555	0.059792
ENSG00000166311	SMPD1	sphingomyelin phosphodiesterase 1 [Source:HGNC Symbol;Acc:HGNC:11120]	11	6390440	6394998	protein_coding	0.836297	0.0598204
ENSG00000106772	PRUNE2	prune homolog 2 with BCH domain [Source:HGNC Symbol;Acc:HGNC:25209]	9	76611376	76906114	protein_coding	-0.719745	0.0599695
ENSG00000170638	TRABD	TraB domain containing [Source:HGNC Symbol;Acc:HGNC:28805]	22	50185913	50199598	protein_coding	0.694904	0.0599695
ENSG00000215105	TTC3P1	tetratricopeptide repeat domain 3 pseudogene 1 [Source:HGNC Symbol;Acc:HGNC:23318]	X	75740831	75746911	processed_pseudogene	-1.03013	0.0600063
ENSG00000174780	SRP72	signal recognition particle 72 [Source:HGNC Symbol;Acc:HGNC:11303]	4	56467617	56503681	protein_coding	0.6074	0.0600619
ENSG00000243135	UGT1A3	UDP glucuronosyltransferase family 1 member A3 [Source:HGNC Symbol;Acc:HGNC:12535]	2	233729108	233773299	protein_coding	0.911766	0.0604273
ENSG00000126945	HNRNPH2	heterogeneous nuclear ribonucleoprotein H2 [Source:HGNC Symbol;Acc:HGNC:5042]	X	101408222	101414133	protein_coding	0.565138	0.0604574
ENSG00000162545	CAMK2N1	calcium/calmodulin dependent protein kinase II inhibitor 1 [Source:HGNC Symbol;Acc:HGNC:24190]	1	20482391	20486210	protein_coding	-1.65702	0.0606799
ENSG00000128383	APOBEC3A	apolipoprotein B mRNA editing enzyme catalytic subunit 3A [Source:HGNC Symbol;Acc:HGNC:17343]	22	38952741	38992778	protein_coding	2.29604	0.0607166
ENSG00000000971	CFH	complement factor H [Source:HGNC Symbol;Acc:HGNC:4883]	1	196652043	196747504	protein_coding	-0.912998	0.0611181
ENSG00000145362	ANK2	ankyrin 2 [Source:HGNC Symbol;Acc:HGNC:493]	4	112818032	113384221	protein_coding	-1.24432	0.0611652
ENSG00000154277	UCHL1	ubiquitin C-terminal hydrolase L1 [Source:HGNC Symbol;Acc:HGNC:12513]	4	41256413	41268455	protein_coding	-1.50277	0.0612866
ENSG00000157445	CACNA2D3	calcium voltage-gated channel auxiliary subunit alpha2delta 3 [Source:HGNC Symbol;Acc:HGNC:15460]	3	54122547	55074557	protein_coding	1.8018	0.0612866
ENSG00000116954	RRAGC	Ras related GTP binding C [Source:HGNC Symbol;Acc:HGNC:19902]	1	38838198	38859772	protein_coding	0.439767	0.0614041
ENSG00000131941	RHPN2	rhophilin Rho GTPase binding protein 2 [Source:HGNC Symbol;Acc:HGNC:19974]	19	32978592	33064888	protein_coding	-1.3395	0.0616594
ENSG00000186310	NAP1L3	nucleosome assembly protein 1 like 3 [Source:HGNC Symbol;Acc:HGNC:7639]	X	93670930	93673578	protein_coding	-1.11192	0.0617589
ENSG00000154518	ATP5MC3	ATP synthase membrane subunit c locus 3 [Source:HGNC Symbol;Acc:HGNC:843]	2	175176258	175181710	protein_coding	0.885349	0.0625645
ENSG00000134107	BHLHE40	basic helix-loop-helix family member e40 [Source:HGNC Symbol;Acc:HGNC:1046]	3	4979437	4985323	protein_coding	0.635247	0.0635632
ENSG00000165899	OTOGL	otogelin like [Source:HGNC Symbol;Acc:HGNC:26901]	12	80099537	80380879	protein_coding	-2.05351	0.0638837
ENSG00000113161	HMGCR	3-hydroxy-3-methylglutaryl-CoA reductase [Source:HGNC Symbol;Acc:HGNC:5006]	5	75336329	75362101	protein_coding	0.671737	0.0638837
ENSG00000134744	TUT4	terminal uridylyl transferase 4 [Source:HGNC Symbol;Acc:HGNC:28981]	1	52408282	52553487	protein_coding	-0.415219	0.0640239
ENSG00000183778	B3GALT5	beta-1,3-galactosyltransferase 5 [Source:HGNC Symbol;Acc:HGNC:920]	21	39556442	39673137	protein_coding	-2.41249	0.0642044
ENSG00000112249	ASCC3	activating signal cointegrator 1 complex subunit 3 [Source:HGNC Symbol;Acc:HGNC:18697]	6	100508194	100881372	protein_coding	0.582265	0.0642044
ENSG00000180879	SSR4	signal sequence receptor subunit 4 [Source:HGNC Symbol;Acc:HGNC:11326]	X	153793516	153798499	protein_coding	0.60177	0.0642044
ENSG00000004961	HCCS	holocytochrome c synthase [Source:HGNC Symbol;Acc:HGNC:4837]	X	11111301	11123086	protein_coding	0.610563	0.0642044
ENSG00000111775	COX6A1	cytochrome c oxidase subunit 6A1 [Source:HGNC Symbol;Acc:HGNC:2277]	12	120438090	120440737	protein_coding	0.647643	0.0642044
ENSG00000250148	KRT8P31	keratin 8 pseudogene 31 [Source:HGNC Symbol;Acc:HGNC:39865]	5	60743563	60744970	processed_pseudogene	1.09522	0.0642044
ENSG00000183066	WBP2NL	WBP2 N-terminal like [Source:HGNC Symbol;Acc:HGNC:28389]	22	41998725	42058456	protein_coding	-0.846244	0.0644062
ENSG00000146918	NCAPG2	non-SMC condensin II complex subunit G2 [Source:HGNC Symbol;Acc:HGNC:21904]	7	158631169	158704804	protein_coding	0.617064	0.0644577
ENSG00000251201	TMED7-TICAM2	TMED7-TICAM2 readthrough [Source:HGNC Symbol;Acc:HGNC:33945]	5	115578642	115626161	protein_coding	-1.35848	0.0645098
ENSG00000165028	NIPSNAP3B	nipsnap homolog 3B [Source:HGNC Symbol;Acc:HGNC:23641]	9	104764129	104777764	protein_coding	-0.913043	0.0645098
ENSG00000102362	SYTL4	synaptotagmin like 4 [Source:HGNC Symbol;Acc:HGNC:15588]	X	100674491	100732123	protein_coding	-0.858882	0.0646156
ENSG00000136628	EPRS1	glutamyl-prolyl-tRNA synthetase 1 [Source:HGNC Symbol;Acc:HGNC:3418]	1	219968600	220046530	protein_coding	0.540018	0.0646156
ENSG00000130813	SHFL	shiftless antiviral inhibitor of ribosomal frameshifting [Source:HGNC Symbol;Acc:HGNC:25649]	19	10086122	10093252	protein_coding	0.596672	0.0646156
ENSG00000134440	NARS1	asparaginyl-tRNA synthetase 1 [Source:HGNC Symbol;Acc:HGNC:7643]	18	57600656	57622213	protein_coding	0.518131	0.0647324
ENSG00000089041	P2RX7	purinergic receptor P2X 7 [Source:HGNC Symbol;Acc:HGNC:8537]	12	121132819	121188032	protein_coding	-0.730632	0.0647502
ENSG00000067445	TRO	trophinin [Source:HGNC Symbol;Acc:HGNC:12326]	X	54920462	54931431	protein_coding	-0.972828	0.0647556
ENSG00000169245	CXCL10	C-X-C motif chemokine ligand 10 [Source:HGNC Symbol;Acc:HGNC:10637]	4	76021118	76023497	protein_coding	2.82335	0.0648489
ENSG00000167766	ZNF83	zinc finger protein 83 [Source:HGNC Symbol;Acc:HGNC:13158]	19	52594060	52690496	protein_coding	-0.964476	0.0650192
ENSG00000136457	CHAD	chondroadherin [Source:HGNC Symbol;Acc:HGNC:1909]	17	50464496	50468906	protein_coding	-0.999769	0.0651432
ENSG00000136286	MYO1G	myosin IG [Source:HGNC Symbol;Acc:HGNC:13880]	7	44962662	44979088	protein_coding	1.0649	0.0652469
ENSG00000144057	ST6GAL2	ST6 beta-galactoside alpha-2,6-sialyltransferase 2 [Source:HGNC Symbol;Acc:HGNC:10861]	2	106801600	106887108	protein_coding	-1.13167	0.0652855
ENSG00000091986	CCDC80	coiled-coil domain containing 80 [Source:HGNC Symbol;Acc:HGNC:30649]	3	112596797	112649530	protein_coding	-0.847531	0.0652855
ENSG00000256802		novel transcript, antisense to TJP1	15	29674990	29680957	lncRNA	1.46539	0.0652855
ENSG00000161298	ZNF382	zinc finger protein 382 [Source:HGNC Symbol;Acc:HGNC:17409]	19	36604817	36634114	protein_coding	-1.06865	0.0653684
ENSG00000259498	TPM1-AS	TPM1 antisense RNA [Source:HGNC Symbol;Acc:HGNC:53635]	15	63046034	63049387	lncRNA	-1.054	0.0653684
ENSG00000164626	KCNK5	potassium two pore domain channel subfamily K member 5 [Source:HGNC Symbol;Acc:HGNC:6280]	6	39188971	39229475	protein_coding	-1.2632	0.0654446
ENSG00000118523	CCN2	cellular communication network factor 2 [Source:HGNC Symbol;Acc:HGNC:2500]	6	131948176	131951372	protein_coding	-0.929527	0.0654446
ENSG00000186866	POFUT2	protein O-fucosyltransferase 2 [Source:HGNC Symbol;Acc:HGNC:14683]	21	45263928	45287898	protein_coding	-0.61728	0.0654446
ENSG00000172172	MRPL13	mitochondrial ribosomal protein L13 [Source:HGNC Symbol;Acc:HGNC:14278]	8	120380761	120445402	protein_coding	0.683779	0.0654446
ENSG00000167112	TRUB2	TruB pseudouridine synthase family member 2 [Source:HGNC Symbol;Acc:HGNC:17170]	9	128305159	128322447	protein_coding	0.715837	0.0654446
ENSG00000100036	SLC35E4	solute carrier family 35 member E4 [Source:HGNC Symbol;Acc:HGNC:17058]	22	30635781	30669016	protein_coding	0.767765	0.0654446
ENSG00000104356	POP1	POP1 homolog, ribonuclease P/MRP subunit [Source:HGNC Symbol;Acc:HGNC:30129]	8	98117293	98159835	protein_coding	0.940372	0.0656964
ENSG00000112214	FHL5	four and a half LIM domains 5 [Source:HGNC Symbol;Acc:HGNC:17371]	6	96562548	96616636	protein_coding	-1.07424	0.0656973
ENSG00000182534	MXRA7	matrix remodeling associated 7 [Source:HGNC Symbol;Acc:HGNC:7541]	17	76672551	76711016	protein_coding	-0.809414	0.0657775
ENSG00000066382	MPPED2	metallophosphoesterase domain containing 2 [Source:HGNC Symbol;Acc:HGNC:1180]	11	30384493	30586872	protein_coding	-1.04836	0.0659107
ENSG00000152413	HOMER1	homer scaffold protein 1 [Source:HGNC Symbol;Acc:HGNC:17512]	5	79372636	79514134	protein_coding	0.784937	0.0659756
ENSG00000144891	AGTR1	angiotensin II receptor type 1 [Source:HGNC Symbol;Acc:HGNC:336]	3	148697784	148743008	protein_coding	-1.52722	0.0661831
ENSG00000163412	EIF4E3	eukaryotic translation initiation factor 4E family member 3 [Source:HGNC Symbol;Acc:HGNC:31837]	3	71675414	71754773	protein_coding	-0.559207	0.0661831
ENSG00000058272	PPP1R12A	protein phosphatase 1 regulatory subunit 12A [Source:HGNC Symbol;Acc:HGNC:7618]	12	79773563	79935460	protein_coding	-0.522331	0.0661831
ENSG00000230650		zinc finger protein 532 (ZNF532) pseudogene	2	110360608	110363737	processed_pseudogene	2.04357	0.0661831
ENSG00000181790	ADGRB1	adhesion G protein-coupled receptor B1 [Source:HGNC Symbol;Acc:HGNC:943]	8	142449430	142545009	protein_coding	-1.26024	0.0662075
ENSG00000256223	ZNF10	zinc finger protein 10 [Source:HGNC Symbol;Acc:HGNC:12879]	12	133130575	133159465	protein_coding	-0.775638	0.0662075
ENSG00000154330	PGM5	phosphoglucomutase 5 [Source:HGNC Symbol;Acc:HGNC:8908]	9	68328308	68531061	protein_coding	-0.728795	0.0662075
ENSG00000009335	UBE3C	ubiquitin protein ligase E3C [Source:HGNC Symbol;Acc:HGNC:16803]	7	157138916	157269370	protein_coding	0.434148	0.0662075
ENSG00000076382	SPAG5	sperm associated antigen 5 [Source:HGNC Symbol;Acc:HGNC:13452]	17	28577565	28599025	protein_coding	0.861025	0.0662455
ENSG00000101333	PLCB4	phospholipase C beta 4 [Source:HGNC Symbol;Acc:HGNC:9059]	20	9068763	9481242	protein_coding	-1.19235	0.0663444
ENSG00000170209	ANKK1	ankyrin repeat and kinase domain containing 1 [Source:HGNC Symbol;Acc:HGNC:21027]	11	113387779	113400416	protein_coding	1.23636	0.0665112
ENSG00000182230	FAM153B	family with sequence similarity 153 member B [Source:HGNC Symbol;Acc:HGNC:27323]	5	176060689	176116015	protein_coding	-1.14977	0.066726
ENSG00000197694	SPTAN1	spectrin alpha, non-erythrocytic 1 [Source:HGNC Symbol;Acc:HGNC:11273]	9	128552558	128633662	protein_coding	-0.674873	0.0669218
ENSG00000134109	EDEM1	ER degradation enhancing alpha-mannosidase like protein 1 [Source:HGNC Symbol;Acc:HGNC:18967]	3	5187646	5219958	protein_coding	0.535426	0.066963
ENSG00000104728	ARHGEF10	Rho guanine nucleotide exchange factor 10 [Source:HGNC Symbol;Acc:HGNC:14103]	8	1823926	1958641	protein_coding	-0.64194	0.0670669
ENSG00000162981	LRATD1	LRAT domain containing 1 [Source:HGNC Symbol;Acc:HGNC:20743]	2	14632700	14650814	protein_coding	0.62927	0.0671195
ENSG00000183087	GAS6	growth arrest specific 6 [Source:HGNC Symbol;Acc:HGNC:4168]	13	113820549	113864076	protein_coding	-0.509009	0.0672665
ENSG00000087269	NOP14	NOP14 nucleolar protein [Source:HGNC Symbol;Acc:HGNC:16821]	4	2937933	2963406	protein_coding	0.512262	0.0672665
ENSG00000155660	PDIA4	protein disulfide isomerase family A member 4 [Source:HGNC Symbol;Acc:HGNC:30167]	7	149003062	149028662	protein_coding	0.623668	0.0672665
ENSG00000136689	IL1RN	interleukin 1 receptor antagonist [Source:HGNC Symbol;Acc:HGNC:6000]	2	113107214	113134016	protein_coding	1.01362	0.0672665
ENSG00000249364		novel transcript	5	67379378	67806600	lncRNA	-1.52119	0.0674939
ENSG00000143321	HDGF	heparin binding growth factor [Source:HGNC Symbol;Acc:HGNC:4856]	1	156742109	156766925	protein_coding	0.76203	0.0674939
ENSG00000138640	FAM13A	family with sequence similarity 13 member A [Source:HGNC Symbol;Acc:HGNC:19367]	4	88725955	89111398	protein_coding	-0.675367	0.0675073
ENSG00000251141	MRPS30-DT	MRPS30 divergent transcript [Source:HGNC Symbol;Acc:HGNC:53420]	5	44742420	44808777	lncRNA	-0.544218	0.0678486
ENSG00000174348	PODN	podocan [Source:HGNC Symbol;Acc:HGNC:23174]	1	53062052	53085501	protein_coding	-1.54235	0.0679083
ENSG00000138336	TET1	tet methylcytosine dioxygenase 1 [Source:HGNC Symbol;Acc:HGNC:29484]	10	68560337	68694487	protein_coding	-1.01057	0.0679083
ENSG00000188177	ZC3H6	zinc finger CCCH-type containing 6 [Source:HGNC Symbol;Acc:HGNC:24762]	2	112275597	112340063	protein_coding	-0.698501	0.0679083
ENSG00000135823	STX6	syntaxin 6 [Source:HGNC Symbol;Acc:HGNC:11441]	1	180972712	181023121	protein_coding	0.558795	0.0679083
ENSG00000121236	TRIM6	tripartite motif containing 6 [Source:HGNC Symbol;Acc:HGNC:16277]	11	5596109	5612958	protein_coding	-1.14724	0.0680809
ENSG00000131711	MAP1B	microtubule associated protein 1B [Source:HGNC Symbol;Acc:HGNC:6836]	5	72107234	72209565	protein_coding	-0.947472	0.0680809
ENSG00000244480		pseudogene similar golgi autoantigen, golgin subfamily a, 8A GOLGA8A	7	30523143	30524535	transcribed_processed_pseudogene	-0.853094	0.0680809
ENSG00000147862	NFIB	nuclear factor I B [Source:HGNC Symbol;Acc:HGNC:7785]	9	14081843	14398983	protein_coding	-0.850941	0.0680809
ENSG00000011304	PTBP1	polypyrimidine tract binding protein 1 [Source:HGNC Symbol;Acc:HGNC:9583]	19	797075	812327	protein_coding	0.588709	0.0680809
ENSG00000103490	PYCARD	PYD and CARD domain containing [Source:HGNC Symbol;Acc:HGNC:16608]	16	31201486	31203450	protein_coding	1.10276	0.0680809
ENSG00000136720	HS6ST1	heparan sulfate 6-O-sulfotransferase 1 [Source:HGNC Symbol;Acc:HGNC:5201]	2	128236716	128318868	protein_coding	0.627621	0.0681161
ENSG00000176105	YES1	YES proto-oncogene 1, Src family tyrosine kinase [Source:HGNC Symbol;Acc:HGNC:12841]	18	721588	812546	protein_coding	0.450397	0.0682457
ENSG00000175727	MLXIP	MLX interacting protein [Source:HGNC Symbol;Acc:HGNC:17055]	12	122078756	122147344	protein_coding	-0.636343	0.0683614
ENSG00000131771	PPP1R1B	protein phosphatase 1 regulatory inhibitor subunit 1B [Source:HGNC Symbol;Acc:HGNC:9287]	17	39626740	39636626	protein_coding	-1.86256	0.0684372
ENSG00000181234	TMEM132C	transmembrane protein 132C [Source:HGNC Symbol;Acc:HGNC:25436]	12	128267403	128707915	protein_coding	-1.53069	0.0685216
ENSG00000180871	CXCR2	C-X-C motif chemokine receptor 2 [Source:HGNC Symbol;Acc:HGNC:6027]	2	218125289	218137251	protein_coding	1.37773	0.0685948
ENSG00000198793	MTOR	mechanistic target of rapamycin kinase [Source:HGNC Symbol;Acc:HGNC:3942]	1	11106535	11262551	protein_coding	0.46177	0.0687546
ENSG00000221963	APOL6	apolipoprotein L6 [Source:HGNC Symbol;Acc:HGNC:14870]	22	35648446	35668404	protein_coding	0.907076	0.0687546
ENSG00000237400		novel transcript	7	36463023	36504513	lncRNA	1.51259	0.0687546
ENSG00000130032	PRRG3	proline rich and Gla domain 3 [Source:HGNC Symbol;Acc:HGNC:30798]	X	151694607	151705924	protein_coding	-1.15959	0.0688266
ENSG00000163938	GNL3	G protein nucleolar 3 [Source:HGNC Symbol;Acc:HGNC:29931]	3	52681156	52694497	protein_coding	0.558501	0.0689788
ENSG00000147155	EBP	EBP cholestenol delta-isomerase [Source:HGNC Symbol;Acc:HGNC:3133]	X	48521799	48528716	protein_coding	0.86411	0.0691263
ENSG00000189045	ANKDD1B	ankyrin repeat and death domain containing 1B [Source:HGNC Symbol;Acc:HGNC:32525]	5	75611182	75681773	protein_coding	-1.2369	0.0691395
ENSG00000248318		novel transcript	8	120761253	120776832	lncRNA	-1.23935	0.0694421
ENSG00000247746	USP51	ubiquitin specific peptidase 51 [Source:HGNC Symbol;Acc:HGNC:23086]	X	55484616	55489202	protein_coding	-1.02522	0.0695524
ENSG00000128311	TST	thiosulfate sulfurtransferase [Source:HGNC Symbol;Acc:HGNC:12388]	22	37010859	37020183	protein_coding	0.794666	0.0696051
ENSG00000136930	PSMB7	proteasome 20S subunit beta 7 [Source:HGNC Symbol;Acc:HGNC:9544]	9	124353465	124415444	protein_coding	0.692633	0.0696347
ENSG00000187210	GCNT1	glucosaminyl (N-acetyl) transferase 1 [Source:HGNC Symbol;Acc:HGNC:4203]	9	76419850	76651203	protein_coding	-0.842915	0.0697143
ENSG00000157259	GATAD1	GATA zinc finger domain containing 1 [Source:HGNC Symbol;Acc:HGNC:29941]	7	92447482	92460075	protein_coding	-0.563714	0.0698366
ENSG00000177156	TALDO1	transaldolase 1 [Source:HGNC Symbol;Acc:HGNC:11559]	11	747415	765012	protein_coding	0.551137	0.0698366
ENSG00000185950	IRS2	insulin receptor substrate 2 [Source:HGNC Symbol;Acc:HGNC:6126]	13	109752695	109786583	protein_coding	-0.617529	0.0699041
ENSG00000187091	PLCD1	phospholipase C delta 1 [Source:HGNC Symbol;Acc:HGNC:9060]	3	38007496	38029642	protein_coding	0.591431	0.070052
ENSG00000112029	FBXO5	F-box protein 5 [Source:HGNC Symbol;Acc:HGNC:13584]	6	152970519	152983579	protein_coding	0.851644	0.070052
ENSG00000143196	DPT	dermatopontin [Source:HGNC Symbol;Acc:HGNC:3011]	1	168695468	168729206	protein_coding	-1.51991	0.0702673
ENSG00000079337	RAPGEF3	Rap guanine nucleotide exchange factor 3 [Source:HGNC Symbol;Acc:HGNC:16629]	12	47734363	47771040	protein_coding	-0.953577	0.0702673
ENSG00000106617	PRKAG2	protein kinase AMP-activated non-catalytic subunit gamma 2 [Source:HGNC Symbol;Acc:HGNC:9386]	7	151556124	151877125	protein_coding	-0.615881	0.0702673
ENSG00000196510	ANAPC7	anaphase promoting complex subunit 7 [Source:HGNC Symbol;Acc:HGNC:17380]	12	110372900	110403730	protein_coding	0.438022	0.0702673
ENSG00000198604	BAZ1A	bromodomain adjacent to zinc finger domain 1A [Source:HGNC Symbol;Acc:HGNC:960]	14	34752731	34875647	protein_coding	0.493643	0.0702673
ENSG00000159231	CBR3	carbonyl reductase 3 [Source:HGNC Symbol;Acc:HGNC:1549]	21	36135079	36146562	protein_coding	0.593737	0.0702673
ENSG00000181163	NPM1	nucleophosmin 1 [Source:HGNC Symbol;Acc:HGNC:7910]	5	171387116	171411810	protein_coding	0.647253	0.0702673
ENSG00000164086	DUSP7	dual specificity phosphatase 7 [Source:HGNC Symbol;Acc:HGNC:3073]	3	52048919	52056571	protein_coding	1.00049	0.0702673
ENSG00000184270	H2AC21	H2A clustered histone 21 [Source:HGNC Symbol;Acc:HGNC:20508]	1	149887469	149887965	protein_coding	0.722293	0.0704984
ENSG00000182836	PLCXD3	phosphatidylinositol specific phospholipase C X domain containing 3 [Source:HGNC Symbol;Acc:HGNC:31822]	5	41306952	41510628	protein_coding	-1.04706	0.0706552
ENSG00000035141	FAM136A	family with sequence similarity 136 member A [Source:HGNC Symbol;Acc:HGNC:25911]	2	70295975	70302090	protein_coding	0.546853	0.0706552
ENSG00000187840	EIF4EBP1	eukaryotic translation initiation factor 4E binding protein 1 [Source:HGNC Symbol;Acc:HGNC:3288]	8	38030534	38060365	protein_coding	1.21948	0.0706736
ENSG00000241837	ATP5PO	ATP synthase peripheral stalk subunit OSCP [Source:HGNC Symbol;Acc:HGNC:850]	21	33903453	33915814	protein_coding	0.543734	0.0707705
ENSG00000140937	CDH11	cadherin 11 [Source:HGNC Symbol;Acc:HGNC:1750]	16	64943753	65126112	protein_coding	-0.753263	0.070972
ENSG00000173153	ESRRA	estrogen related receptor alpha [Source:HGNC Symbol;Acc:HGNC:3471]	11	64305497	64316743	protein_coding	0.572295	0.070972
ENSG00000171316	CHD7	chromodomain helicase DNA binding protein 7 [Source:HGNC Symbol;Acc:HGNC:20626]	8	60678740	60868028	protein_coding	0.634051	0.070972
ENSG00000126934	MAP2K2	mitogen-activated protein kinase kinase 2 [Source:HGNC Symbol;Acc:HGNC:6842]	19	4090321	4124122	protein_coding	0.724155	0.070972
ENSG00000197766	CFD	complement factor D [Source:HGNC Symbol;Acc:HGNC:2771]	19	859664	863641	protein_coding	-1.52314	0.0710841
ENSG00000181458	TMEM45A	transmembrane protein 45A [Source:HGNC Symbol;Acc:HGNC:25480]	3	100492619	100577444	protein_coding	0.725665	0.0715454
ENSG00000112796	ENPP5	ectonucleotide pyrophosphatase/phosphodiesterase family member 5 [Source:HGNC Symbol;Acc:HGNC:13717]	6	46159185	46170980	protein_coding	-1.68854	0.0717041
ENSG00000136261	BZW2	basic leucine zipper and W2 domains 2 [Source:HGNC Symbol;Acc:HGNC:18808]	7	16646131	16706523	protein_coding	0.681853	0.0718614
ENSG00000254154	CRYZL2P-SEC16B	CRYZL2P-SEC16B readthrough [Source:HGNC Symbol;Acc:HGNC:53757]	1	177928788	178038007	lncRNA	-1.04825	0.0720691
ENSG00000104835	SARS2	seryl-tRNA synthetase 2, mitochondrial [Source:HGNC Symbol;Acc:HGNC:17697]	19	38915266	38930763	protein_coding	0.654781	0.0720691
ENSG00000073737	DHRS9	dehydrogenase/reductase 9 [Source:HGNC Symbol;Acc:HGNC:16888]	2	169064789	169096167	protein_coding	1.84909	0.0721079
ENSG00000173418	NAA20	N-alpha-acetyltransferase 20, NatB catalytic subunit [Source:HGNC Symbol;Acc:HGNC:15908]	20	20017310	20033655	protein_coding	0.477226	0.0722641
ENSG00000110697	PITPNM1	phosphatidylinositol transfer protein membrane associated 1 [Source:HGNC Symbol;Acc:HGNC:9003]	11	67491768	67506263	protein_coding	0.813496	0.0722641
ENSG00000096063	SRPK1	SRSF protein kinase 1 [Source:HGNC Symbol;Acc:HGNC:11305]	6	35832966	35921342	protein_coding	0.640656	0.0723074
ENSG00000154188	ANGPT1	angiopoietin 1 [Source:HGNC Symbol;Acc:HGNC:484]	8	107249482	107498055	protein_coding	-0.983399	0.0724494
ENSG00000048405	ZNF800	zinc finger protein 800 [Source:HGNC Symbol;Acc:HGNC:27267]	7	127346790	127431924	protein_coding	0.543616	0.0726315
ENSG00000076258	FMO4	flavin containing dimethylaniline monoxygenase 4 [Source:HGNC Symbol;Acc:HGNC:3772]	1	171314183	171342084	protein_coding	-0.764418	0.072783
ENSG00000120705	ETF1	eukaryotic translation termination factor 1 [Source:HGNC Symbol;Acc:HGNC:3477]	5	138506095	138543236	protein_coding	0.591058	0.0730095
ENSG00000016391	CHDH	choline dehydrogenase [Source:HGNC Symbol;Acc:HGNC:24288]	3	53812335	53846419	protein_coding	-0.942917	0.0733282
ENSG00000198182	ZNF607	zinc finger protein 607 [Source:HGNC Symbol;Acc:HGNC:28192]	19	37696371	37719761	protein_coding	-0.664727	0.0734197
ENSG00000140379	BCL2A1	BCL2 related protein A1 [Source:HGNC Symbol;Acc:HGNC:991]	15	79960892	79971196	protein_coding	1.53256	0.0735122
ENSG00000166546	BEAN1	brain expressed associated with NEDD4 1 [Source:HGNC Symbol;Acc:HGNC:24160]	16	66427295	66493529	protein_coding	-0.664544	0.0736685
ENSG00000113575	PPP2CA	protein phosphatase 2 catalytic subunit alpha [Source:HGNC Symbol;Acc:HGNC:9299]	5	134194332	134226073	protein_coding	0.728062	0.0737725
ENSG00000198931	APRT	adenine phosphoribosyltransferase [Source:HGNC Symbol;Acc:HGNC:626]	16	88809339	88811937	protein_coding	0.803653	0.0737725
ENSG00000170615	SLC26A5	solute carrier family 26 member 5 [Source:HGNC Symbol;Acc:HGNC:9359]	7	103352730	103446207	protein_coding	-1.29977	0.0740742
ENSG00000254391		novel transcript	5	160685351	160692889	lncRNA	1.26634	0.0741759
ENSG00000196616	ADH1B	alcohol dehydrogenase 1B (class I), beta polypeptide [Source:HGNC Symbol;Acc:HGNC:250]	4	99304971	99352760	protein_coding	-1.27051	0.0742784
ENSG00000073111	MCM2	minichromosome maintenance complex component 2 [Source:HGNC Symbol;Acc:HGNC:6944]	3	127598410	127622436	protein_coding	0.884905	0.0742784
ENSG00000152527	PLEKHH2	pleckstrin homology, MyTH4 and FERM domain containing H2 [Source:HGNC Symbol;Acc:HGNC:30506]	2	43637260	43767987	protein_coding	-0.725558	0.0744389
ENSG00000232112	TMA7	translation machinery associated 7 homolog [Source:HGNC Symbol;Acc:HGNC:26932]	3	48440257	48444208	protein_coding	0.495178	0.0744803
ENSG00000162616	DNAJB4	DnaJ heat shock protein family (Hsp40) member B4 [Source:HGNC Symbol;Acc:HGNC:14886]	1	77979175	78017964	protein_coding	-0.584036	0.0745549
ENSG00000172269	DPAGT1	dolichyl-phosphate N-acetylglucosaminephosphotransferase 1 [Source:HGNC Symbol;Acc:HGNC:2995]	11	119096503	119108331	protein_coding	0.771534	0.0745549
ENSG00000125637	PSD4	pleckstrin and Sec7 domain containing 4 [Source:HGNC Symbol;Acc:HGNC:19096]	2	113157325	113209396	protein_coding	0.442828	0.0745775
ENSG00000119314	PTBP3	polypyrimidine tract binding protein 3 [Source:HGNC Symbol;Acc:HGNC:10253]	9	112217716	112333664	protein_coding	0.555668	0.0747521
ENSG00000139144	PIK3C2G	phosphatidylinositol-4-phosphate 3-kinase catalytic subunit type 2 gamma [Source:HGNC Symbol;Acc:HGNC:8973]	12	18242961	18648416	protein_coding	-0.706015	0.0749242
ENSG00000118482	PHF3	PHD finger protein 3 [Source:HGNC Symbol;Acc:HGNC:8921]	6	63635802	63779336	protein_coding	-0.515861	0.0750256
ENSG00000183598	H3C13	H3 clustered histone 13 [Source:HGNC Symbol;Acc:HGNC:25311]	1	149813225	149813693	protein_coding	1.13412	0.0753344
ENSG00000091128	LAMB4	laminin subunit beta 4 [Source:HGNC Symbol;Acc:HGNC:6491]	7	108023548	108130361	protein_coding	-1.07076	0.0753834
ENSG00000099800	TIMM13	translocase of inner mitochondrial membrane 13 [Source:HGNC Symbol;Acc:HGNC:11816]	19	2425625	2427586	protein_coding	0.730147	0.0753834
ENSG00000115165	CYTIP	cytohesin 1 interacting protein [Source:HGNC Symbol;Acc:HGNC:9506]	2	157414619	157488961	protein_coding	1.11351	0.0753834
ENSG00000253250	C8orf88	chromosome 8 open reading frame 88 [Source:HGNC Symbol;Acc:HGNC:44672]	8	90958471	90985238	protein_coding	-0.973585	0.0755768
ENSG00000169398	PTK2	protein tyrosine kinase 2 [Source:HGNC Symbol;Acc:HGNC:9611]	8	140657900	141002216	protein_coding	-0.402178	0.0756468
ENSG00000198851	CD3E	CD3e molecule [Source:HGNC Symbol;Acc:HGNC:1674]	11	118304730	118316175	protein_coding	1.93481	0.0757318
ENSG00000145741	BTF3	basic transcription factor 3 [Source:HGNC Symbol;Acc:HGNC:1125]	5	73498408	73505635	protein_coding	0.607941	0.075806
ENSG00000167767	KRT80	keratin 80 [Source:HGNC Symbol;Acc:HGNC:27056]	12	52168996	52192014	protein_coding	1.1762	0.0758779
ENSG00000162231	NXF1	nuclear RNA export factor 1 [Source:HGNC Symbol;Acc:HGNC:8071]	11	62792123	62806302	protein_coding	0.430275	0.0758875
ENSG00000116863	ADPRS	ADP-ribosylserine hydrolase [Source:HGNC Symbol;Acc:HGNC:21304]	1	36088892	36093932	protein_coding	0.700988	0.0760812
ENSG00000178163	ZNF518B	zinc finger protein 518B [Source:HGNC Symbol;Acc:HGNC:29365]	4	10439880	10457426	protein_coding	0.584799	0.0761972
ENSG00000127080	IPPK	inositol-pentakisphosphate 2-kinase [Source:HGNC Symbol;Acc:HGNC:14645]	9	92613183	92670131	protein_coding	0.838509	0.0761972
ENSG00000136158	SPRY2	sprouty RTK signaling antagonist 2 [Source:HGNC Symbol;Acc:HGNC:11270]	13	80335976	80341126	protein_coding	-0.937802	0.0764062
ENSG00000189057	FAM111B	family with sequence similarity 111 member B [Source:HGNC Symbol;Acc:HGNC:24200]	11	59107185	59127412	protein_coding	0.575368	0.0764551
ENSG00000169627	BOLA2B	bolA family member 2B [Source:HGNC Symbol;Acc:HGNC:32479]	16	30192932	30194306	protein_coding	1.03319	0.0765098
ENSG00000124613	ZNF391	zinc finger protein 391 [Source:HGNC Symbol;Acc:HGNC:18779]	6	27374615	27403904	protein_coding	-1.1714	0.0766031
ENSG00000151239	TWF1	twinfilin actin binding protein 1 [Source:HGNC Symbol;Acc:HGNC:9620]	12	43793723	43806328	protein_coding	0.855347	0.0766327
ENSG00000104435	STMN2	stathmin 2 [Source:HGNC Symbol;Acc:HGNC:10577]	8	79611117	79666158	protein_coding	-1.03681	0.077237
ENSG00000147697	GSDMC	gasdermin C [Source:HGNC Symbol;Acc:HGNC:7151]	8	129748196	129786624	protein_coding	0.881038	0.0773818
ENSG00000157404	KIT	KIT proto-oncogene, receptor tyrosine kinase [Source:HGNC Symbol;Acc:HGNC:6342]	4	54657918	54740715	protein_coding	-0.928806	0.0774394
ENSG00000069849	ATP1B3	ATPase Na+/K+ transporting subunit beta 3 [Source:HGNC Symbol;Acc:HGNC:806]	3	141876124	141926549	protein_coding	0.712963	0.0775158
ENSG00000097021	ACOT7	acyl-CoA thioesterase 7 [Source:HGNC Symbol;Acc:HGNC:24157]	1	6264269	6393767	protein_coding	0.799585	0.077595
ENSG00000196660	SLC30A10	solute carrier family 30 member 10 [Source:HGNC Symbol;Acc:HGNC:25355]	1	219685427	219958647	protein_coding	-1.08065	0.0776431
ENSG00000205808	PLPP6	phospholipid phosphatase 6 [Source:HGNC Symbol;Acc:HGNC:23682]	9	4662294	4665258	protein_coding	0.575383	0.0777332
ENSG00000242607	RPS3AP34	RPS3A pseudogene 34 [Source:HGNC Symbol;Acc:HGNC:36293]	8	12570350	12571130	processed_pseudogene	-1.03621	0.0779057
ENSG00000197299	BLM	BLM RecQ like helicase [Source:HGNC Symbol;Acc:HGNC:1058]	15	90717346	90816166	protein_coding	1.17106	0.0779057
ENSG00000010932	FMO1	flavin containing dimethylaniline monoxygenase 1 [Source:HGNC Symbol;Acc:HGNC:3769]	1	171248471	171285978	protein_coding	1.38607	0.0779057
ENSG00000136810	TXN	thioredoxin [Source:HGNC Symbol;Acc:HGNC:12435]	9	110243810	110256507	protein_coding	0.702824	0.0780857
ENSG00000092607	TBX15	T-box transcription factor 15 [Source:HGNC Symbol;Acc:HGNC:11594]	1	118883046	118989556	protein_coding	-1.0846	0.078293
ENSG00000148488	ST8SIA6	ST8 alpha-N-acetyl-neuraminide alpha-2,8-sialyltransferase 6 [Source:HGNC Symbol;Acc:HGNC:23317]	10	17315421	17454595	protein_coding	-0.930793	0.0783021
ENSG00000065518	NDUFB4	NADH:ubiquinone oxidoreductase subunit B4 [Source:HGNC Symbol;Acc:HGNC:7699]	3	120596328	120602507	protein_coding	0.574464	0.0783781
ENSG00000174156	GSTA3	glutathione S-transferase alpha 3 [Source:HGNC Symbol;Acc:HGNC:4628]	6	52896639	52909698	protein_coding	-1.58652	0.0785915
ENSG00000158882	TOMM40L	translocase of outer mitochondrial membrane 40 like [Source:HGNC Symbol;Acc:HGNC:25756]	1	161225939	161230746	protein_coding	0.654402	0.0785915
ENSG00000164182	NDUFAF2	NADH:ubiquinone oxidoreductase complex assembly factor 2 [Source:HGNC Symbol;Acc:HGNC:28086]	5	60945177	61154531	protein_coding	0.704087	0.0785915
ENSG00000117501	MROH9	maestro heat like repeat family member 9 [Source:HGNC Symbol;Acc:HGNC:26287]	1	170935471	171064765	protein_coding	1.09237	0.0787163
ENSG00000111321	LTBR	lymphotoxin beta receptor [Source:HGNC Symbol;Acc:HGNC:6718]	12	6375045	6391571	protein_coding	0.52575	0.0787352
ENSG00000163431	LMOD1	leiomodin 1 [Source:HGNC Symbol;Acc:HGNC:6647]	1	201896456	201946588	protein_coding	-0.858616	0.0787559
ENSG00000169100	SLC25A6	solute carrier family 25 member 6 [Source:HGNC Symbol;Acc:HGNC:10992]	X	1386152	1392113	protein_coding	0.516557	0.0787898
ENSG00000186193	SAPCD2	suppressor APC domain containing 2 [Source:HGNC Symbol;Acc:HGNC:28055]	9	137062127	137070557	protein_coding	0.637487	0.0787898
ENSG00000133119	RFC3	replication factor C subunit 3 [Source:HGNC Symbol;Acc:HGNC:9971]	13	33818069	33966558	protein_coding	0.599269	0.0792732
ENSG00000148671	ADIRF	adipogenesis regulatory factor [Source:HGNC Symbol;Acc:HGNC:24043]	10	86968432	86983934	protein_coding	-0.883	0.0792767
ENSG00000065717	TLE2	TLE family member 2, transcriptional corepressor [Source:HGNC Symbol;Acc:HGNC:11838]	19	2997639	3047635	protein_coding	-1.54195	0.0793455
ENSG00000100519	PSMC6	proteasome 26S subunit, ATPase 6 [Source:HGNC Symbol;Acc:HGNC:9553]	14	52707178	52728590	protein_coding	0.422187	0.0793594
ENSG00000100505	TRIM9	tripartite motif containing 9 [Source:HGNC Symbol;Acc:HGNC:16288]	14	50975262	51096061	protein_coding	-1.05509	0.0793839
ENSG00000196912	ANKRD36B	ankyrin repeat domain 36B [Source:HGNC Symbol;Acc:HGNC:29333]	2	97492663	97589965	protein_coding	-0.681503	0.0794285
ENSG00000188959	C9orf152	chromosome 9 open reading frame 152 [Source:HGNC Symbol;Acc:HGNC:31455]	9	110190048	110208189	protein_coding	-1.19821	0.0795242
ENSG00000154265	ABCA5	ATP binding cassette subfamily A member 5 [Source:HGNC Symbol;Acc:HGNC:35]	17	69244311	69327244	protein_coding	-0.53561	0.079535
ENSG00000177363	LRRN4CL	LRRN4 C-terminal like [Source:HGNC Symbol;Acc:HGNC:33724]	11	62686406	62689530	protein_coding	-1.01462	0.0795553
ENSG00000104522	GFUS	GDP-L-fucose synthase [Source:HGNC Symbol;Acc:HGNC:12390]	8	143612618	143618048	protein_coding	1.01588	0.0795821
ENSG00000115163	CENPA	centromere protein A [Source:HGNC Symbol;Acc:HGNC:1851]	2	26764289	26801067	protein_coding	1.08175	0.0795821
ENSG00000232709	MARK2P9	microtubule affinity regulating kinase 2 pseudogene 9 [Source:HGNC Symbol;Acc:HGNC:39800]	10	92418667	92420875	processed_pseudogene	1.53393	0.0795821
ENSG00000044574	HSPA5	heat shock protein family A (Hsp70) member 5 [Source:HGNC Symbol;Acc:HGNC:5238]	9	125234853	125241343	protein_coding	0.79076	0.0796459
ENSG00000185052	SLC24A3	solute carrier family 24 member 3 [Source:HGNC Symbol;Acc:HGNC:10977]	20	19212642	19722926	protein_coding	0.871538	0.0798719
ENSG00000149328	GLB1L2	galactosidase beta 1 like 2 [Source:HGNC Symbol;Acc:HGNC:25129]	11	134331874	134378341	protein_coding	1.28433	0.0799221
ENSG00000155760	FZD7	frizzled class receptor 7 [Source:HGNC Symbol;Acc:HGNC:4045]	2	202034587	202038445	protein_coding	-0.845911	0.0800851
ENSG00000180447	GAS1	growth arrest specific 1 [Source:HGNC Symbol;Acc:HGNC:4165]	9	86944362	86947506	protein_coding	-0.815021	0.0800851
ENSG00000182197	EXT1	exostosin glycosyltransferase 1 [Source:HGNC Symbol;Acc:HGNC:3512]	8	117794490	118111826	protein_coding	0.507663	0.0802334
ENSG00000196954	CASP4	caspase 4 [Source:HGNC Symbol;Acc:HGNC:1505]	11	104942866	104969366	protein_coding	0.66034	0.0802334
ENSG00000134308	YWHAQ	tyrosine 3-monooxygenase/tryptophan 5-monooxygenase activation protein theta [Source:HGNC Symbol;Acc:HGNC:12854]	2	9583967	9630997	protein_coding	0.590174	0.0803797
ENSG00000011465	DCN	decorin [Source:HGNC Symbol;Acc:HGNC:2705]	12	91140484	91183217	protein_coding	-1.33741	0.0805101
ENSG00000038295	TLL1	tolloid like 1 [Source:HGNC Symbol;Acc:HGNC:11843]	4	165873237	166104457	protein_coding	-0.930427	0.0805101
ENSG00000082397	EPB41L3	erythrocyte membrane protein band 4.1 like 3 [Source:HGNC Symbol;Acc:HGNC:3380]	18	5392381	5630700	protein_coding	-0.522884	0.0805101
ENSG00000166986	MARS1	methionyl-tRNA synthetase 1 [Source:HGNC Symbol;Acc:HGNC:6898]	12	57475445	57517569	protein_coding	0.449203	0.0805101
ENSG00000132463	GRSF1	G-rich RNA sequence binding factor 1 [Source:HGNC Symbol;Acc:HGNC:4610]	4	70815783	70839897	protein_coding	0.441918	0.0806895
ENSG00000121335	PRB2	proline rich protein BstNI subfamily 2 [Source:HGNC Symbol;Acc:HGNC:9338]	12	11391540	11501041	protein_coding	-3.94246	0.0807487
ENSG00000173947	PIFO	primary cilia formation [Source:HGNC Symbol;Acc:HGNC:27009]	1	111346600	111353013	protein_coding	-1.44664	0.0807768
ENSG00000151632	AKR1C2	aldo-keto reductase family 1 member C2 [Source:HGNC Symbol;Acc:HGNC:385]	10	4987400	5018031	protein_coding	-0.765327	0.0808038
ENSG00000188505	NCCRP1	NCCRP1, F-box associated domain containing [Source:HGNC Symbol;Acc:HGNC:33739]	19	39196964	39201884	protein_coding	1.19194	0.0808038
ENSG00000197903	H2BC12	H2B clustered histone 12 [Source:HGNC Symbol;Acc:HGNC:13954]	6	27146361	27146855	protein_coding	1.08367	0.080807
ENSG00000256797	KLRF2	killer cell lectin like receptor F2 [Source:HGNC Symbol;Acc:HGNC:37646]	12	9881489	9895833	protein_coding	-1.90947	0.0808471
ENSG00000170542	SERPINB9	serpin family B member 9 [Source:HGNC Symbol;Acc:HGNC:8955]	6	2887270	2903309	protein_coding	0.948967	0.0809332
ENSG00000161638	ITGA5	integrin subunit alpha 5 [Source:HGNC Symbol;Acc:HGNC:6141]	12	54395261	54419266	protein_coding	-0.745954	0.0810252
ENSG00000127616	SMARCA4	SWI/SNF related, matrix associated, actin dependent regulator of chromatin, subfamily a, member 4 [Source:HGNC Symbol;Acc:HGNC:11100]	19	10960932	11079426	protein_coding	0.557583	0.0814001
ENSG00000114767	RRP9	ribosomal RNA processing 9, U3 small nucleolar RNA binding protein [Source:HGNC Symbol;Acc:HGNC:16829]	3	51933429	51941904	protein_coding	0.751126	0.0815362
ENSG00000101224	CDC25B	cell division cycle 25B [Source:HGNC Symbol;Acc:HGNC:1726]	20	3786772	3806121	protein_coding	1.21201	0.0815362
ENSG00000151914	DST	dystonin [Source:HGNC Symbol;Acc:HGNC:1090]	6	56457987	56954649	protein_coding	-0.577398	0.0815863
ENSG00000178033	CALHM5	calcium homeostasis modulator family member 5 [Source:HGNC Symbol;Acc:HGNC:21568]	6	116511639	116524788	protein_coding	-1.16888	0.0815977
ENSG00000133488	SEC14L4	SEC14 like lipid binding 4 [Source:HGNC Symbol;Acc:HGNC:20627]	22	30488902	30505711	protein_coding	-1.59098	0.08163
ENSG00000185825	BCAP31	B cell receptor associated protein 31 [Source:HGNC Symbol;Acc:HGNC:16695]	X	153700492	153724565	protein_coding	0.64864	0.0816409
ENSG00000165801	ARHGEF40	Rho guanine nucleotide exchange factor 40 [Source:HGNC Symbol;Acc:HGNC:25516]	14	21070273	21090248	protein_coding	-0.637211	0.0817116
ENSG00000143179	UCK2	uridine-cytidine kinase 2 [Source:HGNC Symbol;Acc:HGNC:12562]	1	165827614	165911618	protein_coding	0.700879	0.0817116
ENSG00000105677	TMEM147	transmembrane protein 147 [Source:HGNC Symbol;Acc:HGNC:30414]	19	35545600	35547526	protein_coding	0.543049	0.0818396
ENSG00000138182	KIF20B	kinesin family member 20B [Source:HGNC Symbol;Acc:HGNC:7212]	10	89701590	89774939	protein_coding	1.00818	0.0818396
ENSG00000162409	PRKAA2	protein kinase AMP-activated catalytic subunit alpha 2 [Source:HGNC Symbol;Acc:HGNC:9377]	1	56645314	56715335	protein_coding	-1.00428	0.0818703
ENSG00000122705	CLTA	clathrin light chain A [Source:HGNC Symbol;Acc:HGNC:2090]	9	36190856	36304781	protein_coding	0.456189	0.0818703
ENSG00000271880	AGAP11	ArfGAP with GTPase domain, ankyrin repeat and PH domain 11 [Source:HGNC Symbol;Acc:HGNC:29421]	10	86970741	87010126	lncRNA	-1.26399	0.0821809
ENSG00000120457	KCNJ5	potassium inwardly rectifying channel subfamily J member 5 [Source:HGNC Symbol;Acc:HGNC:6266]	11	128891356	128921163	protein_coding	-0.627792	0.0821967
ENSG00000213903	LTB4R	leukotriene B4 receptor [Source:HGNC Symbol;Acc:HGNC:6713]	14	24311450	24318036	protein_coding	0.948587	0.0822768
ENSG00000166963	MAP1A	microtubule associated protein 1A [Source:HGNC Symbol;Acc:HGNC:6835]	15	43510958	43531620	protein_coding	-1.63013	0.082467
ENSG00000171714	ANO5	anoctamin 5 [Source:HGNC Symbol;Acc:HGNC:27337]	11	21799934	22283357	protein_coding	-1.6061	0.082467
ENSG00000174501	ANKRD36C	ankyrin repeat domain 36C [Source:HGNC Symbol;Acc:HGNC:32946]	2	95836919	95991831	protein_coding	-0.655596	0.082467
ENSG00000116688	MFN2	mitofusin 2 [Source:HGNC Symbol;Acc:HGNC:16877]	1	11980181	12015211	protein_coding	0.462251	0.082467
ENSG00000257181		novel transcript	12	68841288	68843237	lncRNA	1.36333	0.0827526
ENSG00000087152	ATXN7L3	ataxin 7 like 3 [Source:HGNC Symbol;Acc:HGNC:25416]	17	44191805	44200113	protein_coding	0.577026	0.0827712
ENSG00000131386	GALNT15	polypeptide N-acetylgalactosaminyltransferase 15 [Source:HGNC Symbol;Acc:HGNC:21531]	3	16174680	16231992	protein_coding	-1.00859	0.0829362
ENSG00000198626	RYR2	ryanodine receptor 2 [Source:HGNC Symbol;Acc:HGNC:10484]	1	237042184	237833988	protein_coding	-0.799437	0.0829362
ENSG00000196139	AKR1C3	aldo-keto reductase family 1 member C3 [Source:HGNC Symbol;Acc:HGNC:386]	10	5035354	5107686	protein_coding	-0.731621	0.0829362
ENSG00000166069	TMCO5A	transmembrane and coiled-coil domains 5A [Source:HGNC Symbol;Acc:HGNC:28558]	15	37921939	37967724	protein_coding	-1.97909	0.0830983
ENSG00000115112	TFCP2L1	transcription factor CP2 like 1 [Source:HGNC Symbol;Acc:HGNC:17925]	2	121216587	121285202	protein_coding	-1.0372	0.0830983
ENSG00000142864	SERBP1	SERPINE1 mRNA binding protein 1 [Source:HGNC Symbol;Acc:HGNC:17860]	1	67407810	67430415	protein_coding	0.546896	0.0830983
ENSG00000197622	CDC42SE1	CDC42 small effector 1 [Source:HGNC Symbol;Acc:HGNC:17719]	1	151050971	151070325	protein_coding	0.590027	0.0830983
ENSG00000118407	FILIP1	filamin A interacting protein 1 [Source:HGNC Symbol;Acc:HGNC:21015]	6	75291859	75493800	protein_coding	-1.06371	0.0830995
ENSG00000099864	PALM	paralemmin [Source:HGNC Symbol;Acc:HGNC:8594]	19	708935	748329	protein_coding	-1.03719	0.0836306
ENSG00000225937	PCA3	prostate cancer associated 3 [Source:HGNC Symbol;Acc:HGNC:8637]	9	76691980	76863307	lncRNA	-0.823407	0.0836306
ENSG00000165806	CASP7	caspase 7 [Source:HGNC Symbol;Acc:HGNC:1508]	10	113679162	113730907	protein_coding	0.899179	0.0836306
ENSG00000135074	ADAM19	ADAM metallopeptidase domain 19 [Source:HGNC Symbol;Acc:HGNC:197]	5	157395534	157575775	protein_coding	1.40712	0.0836306
ENSG00000166226	CCT2	chaperonin containing TCP1 subunit 2 [Source:HGNC Symbol;Acc:HGNC:1615]	12	69585426	69601570	protein_coding	0.595277	0.0837692
ENSG00000132182	NUP210	nucleoporin 210 [Source:HGNC Symbol;Acc:HGNC:30052]	3	13316235	13420322	protein_coding	0.837818	0.083997
ENSG00000134363	FST	follistatin [Source:HGNC Symbol;Acc:HGNC:3971]	5	53480626	53487134	protein_coding	-0.949225	0.0840556
ENSG00000100335	MIEF1	mitochondrial elongation factor 1 [Source:HGNC Symbol;Acc:HGNC:25979]	22	39499432	39518132	protein_coding	0.457255	0.0840556
ENSG00000108826	MRPL27	mitochondrial ribosomal protein L27 [Source:HGNC Symbol;Acc:HGNC:14483]	17	50367857	50373207	protein_coding	0.576253	0.0840556
ENSG00000134285	FKBP11	FKBP prolyl isomerase 11 [Source:HGNC Symbol;Acc:HGNC:18624]	12	48921518	48926474	protein_coding	0.600145	0.0842473
ENSG00000134716	CYP2J2	cytochrome P450 family 2 subfamily J member 2 [Source:HGNC Symbol;Acc:HGNC:2634]	1	59893308	59926773	protein_coding	-1.45951	0.0844482
ENSG00000122756	CNTFR	ciliary neurotrophic factor receptor [Source:HGNC Symbol;Acc:HGNC:2170]	9	34551432	34590140	protein_coding	-1.44124	0.0844482
ENSG00000187942	LDLRAD2	low density lipoprotein receptor class A domain containing 2 [Source:HGNC Symbol;Acc:HGNC:32071]	1	21812265	21825225	protein_coding	-1.26459	0.0844482
ENSG00000280165	PCDH20	protocadherin 20 [Source:HGNC Symbol;Acc:HGNC:14257]	13	61409685	61415522	protein_coding	-1.0176	0.0844482
ENSG00000218739	CEBPZOS	CEBPZ opposite strand [Source:HGNC Symbol;Acc:HGNC:49288]	2	37196488	37216193	protein_coding	-0.493428	0.0844482
ENSG00000141646	SMAD4	SMAD family member 4 [Source:HGNC Symbol;Acc:HGNC:6770]	18	51028394	51085045	protein_coding	-0.407875	0.0844482
ENSG00000197324	LRP10	LDL receptor related protein 10 [Source:HGNC Symbol;Acc:HGNC:14553]	14	22871740	22881713	protein_coding	0.730863	0.0844482
ENSG00000078902	TOLLIP	toll interacting protein [Source:HGNC Symbol;Acc:HGNC:16476]	11	1274371	1309654	protein_coding	0.80143	0.0844482
ENSG00000058262	SEC61A1	SEC61 translocon subunit alpha 1 [Source:HGNC Symbol;Acc:HGNC:18276]	3	128051641	128071683	protein_coding	0.425882	0.084451
ENSG00000108405	P2RX1	purinergic receptor P2X 1 [Source:HGNC Symbol;Acc:HGNC:8533]	17	3896592	3916476	protein_coding	-1.22075	0.0844741
ENSG00000143850	PLEKHA6	pleckstrin homology domain containing A6 [Source:HGNC Symbol;Acc:HGNC:17053]	1	204218853	204377665	protein_coding	-0.991469	0.0844741
ENSG00000170017	ALCAM	activated leukocyte cell adhesion molecule [Source:HGNC Symbol;Acc:HGNC:400]	3	105366909	105576900	protein_coding	-0.675516	0.0844841
ENSG00000147465	STAR	steroidogenic acute regulatory protein [Source:HGNC Symbol;Acc:HGNC:11359]	8	38142700	38150992	protein_coding	-1.16572	0.084535
ENSG00000232024	LSM12P1	LSM12 pseudogene 1 [Source:HGNC Symbol;Acc:HGNC:32453]	8	35525176	35525763	processed_pseudogene	0.936736	0.0845628
ENSG00000136153	LMO7	LIM domain 7 [Source:HGNC Symbol;Acc:HGNC:6646]	13	75620434	75859870	protein_coding	0.702017	0.0851073
ENSG00000167600	CYP2S1	cytochrome P450 family 2 subfamily S member 1 [Source:HGNC Symbol;Acc:HGNC:15654]	19	41193210	41207539	protein_coding	2.54889	0.0851073
ENSG00000175756	AURKAIP1	aurora kinase A interacting protein 1 [Source:HGNC Symbol;Acc:HGNC:24114]	1	1373730	1375495	protein_coding	0.617646	0.085248
ENSG00000164741	DLC1	DLC1 Rho GTPase activating protein [Source:HGNC Symbol;Acc:HGNC:2897]	8	13083361	13604610	protein_coding	-0.872386	0.0853802
ENSG00000138685	FGF2	fibroblast growth factor 2 [Source:HGNC Symbol;Acc:HGNC:3676]	4	122826708	122898236	protein_coding	-0.819201	0.0858706
ENSG00000162777	DENND2D	DENN domain containing 2D [Source:HGNC Symbol;Acc:HGNC:26192]	1	111185969	111204535	protein_coding	0.558264	0.0858832
ENSG00000073067	CYP2W1	cytochrome P450 family 2 subfamily W member 1 [Source:HGNC Symbol;Acc:HGNC:20243]	7	983181	989640	protein_coding	-1.8334	0.0859718
ENSG00000183011	NAA38	N-alpha-acetyltransferase 38, NatC auxiliary subunit [Source:HGNC Symbol;Acc:HGNC:28212]	17	7856685	7885238	protein_coding	0.586662	0.0861192
ENSG00000091483	FH	fumarate hydratase [Source:HGNC Symbol;Acc:HGNC:3700]	1	241497603	241519755	protein_coding	0.526983	0.086255
ENSG00000064601	CTSA	cathepsin A [Source:HGNC Symbol;Acc:HGNC:9251]	20	45890144	45898824	protein_coding	0.685452	0.086255
ENSG00000168071	CCDC88B	coiled-coil domain containing 88B [Source:HGNC Symbol;Acc:HGNC:26757]	11	64340204	64357534	protein_coding	0.700704	0.086255
ENSG00000182938	OTOP3	otopetrin 3 [Source:HGNC Symbol;Acc:HGNC:19658]	17	74935898	74949992	protein_coding	2.0038	0.086255
ENSG00000170465	KRT6C	keratin 6C [Source:HGNC Symbol;Acc:HGNC:20406]	12	52468516	52473805	protein_coding	4.27578	0.086255
ENSG00000175556	LONRF3	LON peptidase N-terminal domain and ring finger 3 [Source:HGNC Symbol;Acc:HGNC:21152]	X	118974614	119018355	protein_coding	-1.36436	0.0862652
ENSG00000114648	KLHL18	kelch like family member 18 [Source:HGNC Symbol;Acc:HGNC:29120]	3	47282917	47346816	protein_coding	0.99671	0.0862652
ENSG00000112984	KIF20A	kinesin family member 20A [Source:HGNC Symbol;Acc:HGNC:9787]	5	138178719	138187723	protein_coding	0.853836	0.0863877
ENSG00000122025	FLT3	fms related receptor tyrosine kinase 3 [Source:HGNC Symbol;Acc:HGNC:3765]	13	28003274	28100592	protein_coding	1.44079	0.0863877
ENSG00000174740	PABPC5	poly(A) binding protein cytoplasmic 5 [Source:HGNC Symbol;Acc:HGNC:13629]	X	91434595	91438584	protein_coding	-1.97335	0.0864434
ENSG00000174080	CTSF	cathepsin F [Source:HGNC Symbol;Acc:HGNC:2531]	11	66563464	66568879	protein_coding	-0.847392	0.08658
ENSG00000102178	UBL4A	ubiquitin like 4A [Source:HGNC Symbol;Acc:HGNC:12505]	X	154483717	154486615	protein_coding	0.554825	0.08658
ENSG00000118322	ATP10B	ATPase phospholipid transporting 10B (putative) [Source:HGNC Symbol;Acc:HGNC:13543]	5	160563120	160852214	protein_coding	0.963869	0.08658
ENSG00000185189	NRBP2	nuclear receptor binding protein 2 [Source:HGNC Symbol;Acc:HGNC:19339]	8	143833583	143840973	protein_coding	-0.644993	0.0866879
ENSG00000185567	AHNAK2	AHNAK nucleoprotein 2 [Source:HGNC Symbol;Acc:HGNC:20125]	14	104937244	104978374	protein_coding	-0.635291	0.0868103
ENSG00000145864	GABRB2	gamma-aminobutyric acid type A receptor subunit beta2 [Source:HGNC Symbol;Acc:HGNC:4082]	5	161288429	161549044	protein_coding	-1.76407	0.0868616
ENSG00000236083	OR13E1P	olfactory receptor family 13 subfamily E member 1 pseudogene [Source:HGNC Symbol;Acc:HGNC:15107]	9	35859055	35859980	unitary_pseudogene	-1.57826	0.0868616
ENSG00000151655	ITIH2	inter-alpha-trypsin inhibitor heavy chain 2 [Source:HGNC Symbol;Acc:HGNC:6167]	10	7703316	7749520	protein_coding	-1.42097	0.0868616
ENSG00000154263	ABCA10	ATP binding cassette subfamily A member 10 [Source:HGNC Symbol;Acc:HGNC:30]	17	69147214	69244846	protein_coding	-0.839797	0.0868616
ENSG00000255872		novel transcript	9	37588413	38068687	protein_coding	1.34524	0.0868616
ENSG00000165730	STOX1	storkhead box 1 [Source:HGNC Symbol;Acc:HGNC:23508]	10	68827531	68895432	protein_coding	1.12254	0.0869412
ENSG00000123329	ARHGAP9	Rho GTPase activating protein 9 [Source:HGNC Symbol;Acc:HGNC:14130]	12	57472264	57488814	protein_coding	1.33343	0.0869412
ENSG00000173267	SNCG	synuclein gamma [Source:HGNC Symbol;Acc:HGNC:11141]	10	86958599	86963258	protein_coding	-1.11706	0.0874016
ENSG00000110104	CCDC86	coiled-coil domain containing 86 [Source:HGNC Symbol;Acc:HGNC:28359]	11	60842113	60851081	protein_coding	0.610178	0.0874016
ENSG00000179403	VWA1	von Willebrand factor A domain containing 1 [Source:HGNC Symbol;Acc:HGNC:30910]	1	1434861	1442882	protein_coding	0.656135	0.087413
ENSG00000100311	PDGFB	platelet derived growth factor subunit B [Source:HGNC Symbol;Acc:HGNC:8800]	22	39223359	39244982	protein_coding	-0.808838	0.0875546
ENSG00000163617	CCDC191	coiled-coil domain containing 191 [Source:HGNC Symbol;Acc:HGNC:29272]	3	113964137	114056594	protein_coding	-0.50269	0.0875546
ENSG00000124177	CHD6	chromodomain helicase DNA binding protein 6 [Source:HGNC Symbol;Acc:HGNC:19057]	20	41402083	41618384	protein_coding	-0.416923	0.0875546
ENSG00000116701	NCF2	neutrophil cytosolic factor 2 [Source:HGNC Symbol;Acc:HGNC:7661]	1	183555562	183590876	protein_coding	0.723008	0.0875546
ENSG00000224260		novel transcript	1	209528455	209567673	lncRNA	1.42686	0.0875722
ENSG00000164879	CA3	carbonic anhydrase 3 [Source:HGNC Symbol;Acc:HGNC:1374]	8	85373436	85449040	protein_coding	-1.12117	0.0876333
ENSG00000108424	KPNB1	karyopherin subunit beta 1 [Source:HGNC Symbol;Acc:HGNC:6400]	17	47649476	47685505	protein_coding	0.577964	0.0878533
ENSG00000234943		novel transcript	2	54545368	54546677	lncRNA	-1.1219	0.0878609
ENSG00000173281	PPP1R3B	protein phosphatase 1 regulatory subunit 3B [Source:HGNC Symbol;Acc:HGNC:14942]	8	9136255	9151574	protein_coding	-0.695633	0.0881815
ENSG00000197776	KLHDC1	kelch domain containing 1 [Source:HGNC Symbol;Acc:HGNC:19836]	14	49693105	49753150	protein_coding	-0.808395	0.088434
ENSG00000214456	PLIN5	perilipin 5 [Source:HGNC Symbol;Acc:HGNC:33196]	19	4522531	4535224	protein_coding	1.52949	0.088434
ENSG00000143776	CDC42BPA	CDC42 binding protein kinase alpha [Source:HGNC Symbol;Acc:HGNC:1737]	1	226989865	227318474	protein_coding	-0.570241	0.0884531
ENSG00000113300	CNOT6	CCR4-NOT transcription complex subunit 6 [Source:HGNC Symbol;Acc:HGNC:14099]	5	180494379	180578358	protein_coding	0.596694	0.0884635
ENSG00000080644	CHRNA3	cholinergic receptor nicotinic alpha 3 subunit [Source:HGNC Symbol;Acc:HGNC:1957]	15	78593052	78621295	protein_coding	1.49237	0.0884635
ENSG00000244242	IFITM10	interferon induced transmembrane protein 10 [Source:HGNC Symbol;Acc:HGNC:40022]	11	1732406	1750595	protein_coding	1.55904	0.0886221
ENSG00000111837	MAK	male germ cell associated kinase [Source:HGNC Symbol;Acc:HGNC:6816]	6	10762723	10838553	protein_coding	-0.833362	0.0892915
ENSG00000130203	APOE	apolipoprotein E [Source:HGNC Symbol;Acc:HGNC:613]	19	44905791	44909393	protein_coding	-1.07814	0.0893719
ENSG00000179271	GADD45GIP1	GADD45G interacting protein 1 [Source:HGNC Symbol;Acc:HGNC:29996]	19	12953119	12957223	protein_coding	0.772472	0.0893719
ENSG00000168003	SLC3A2	solute carrier family 3 member 2 [Source:HGNC Symbol;Acc:HGNC:11026]	11	62856102	62888875	protein_coding	0.487161	0.0895053
ENSG00000183605	SFXN4	sideroflexin 4 [Source:HGNC Symbol;Acc:HGNC:16088]	10	119140767	119165714	protein_coding	0.868854	0.0895053
ENSG00000163251	FZD5	frizzled class receptor 5 [Source:HGNC Symbol;Acc:HGNC:4043]	2	207762598	207769906	protein_coding	0.911796	0.0895053
ENSG00000113249	HAVCR1	hepatitis A virus cellular receptor 1 [Source:HGNC Symbol;Acc:HGNC:17866]	5	157029413	157059119	protein_coding	-1.42482	0.0898228
ENSG00000149591	TAGLN	transgelin [Source:HGNC Symbol;Acc:HGNC:11553]	11	117199370	117207464	protein_coding	-0.865898	0.0898228
ENSG00000019144	PHLDB1	pleckstrin homology like domain family B member 1 [Source:HGNC Symbol;Acc:HGNC:23697]	11	118606440	118658031	protein_coding	-0.700119	0.0898228
ENSG00000107104	KANK1	KN motif and ankyrin repeat domains 1 [Source:HGNC Symbol;Acc:HGNC:19309]	9	470291	746106	protein_coding	-0.448401	0.0898228
ENSG00000110536	PTPMT1	protein tyrosine phosphatase mitochondrial 1 [Source:HGNC Symbol;Acc:HGNC:26965]	11	47565430	47573461	protein_coding	0.54131	0.0898228
ENSG00000115540	MOB4	MOB family member 4, phocein [Source:HGNC Symbol;Acc:HGNC:17261]	2	197515571	197553699	protein_coding	0.633201	0.0898228
ENSG00000146477	SLC22A3	solute carrier family 22 member 3 [Source:HGNC Symbol;Acc:HGNC:10967]	6	160348378	160452577	protein_coding	0.852158	0.0898228
ENSG00000164181	ELOVL7	ELOVL fatty acid elongase 7 [Source:HGNC Symbol;Acc:HGNC:26292]	5	60751791	60844274	protein_coding	1.09242	0.0898228
ENSG00000128815	WDFY4	WDFY family member 4 [Source:HGNC Symbol;Acc:HGNC:29323]	10	48684876	48982956	protein_coding	1.42233	0.0898228
ENSG00000144476	ACKR3	atypical chemokine receptor 3 [Source:HGNC Symbol;Acc:HGNC:23692]	2	236567787	236582354	protein_coding	-0.999323	0.0898667
ENSG00000245680	ZNF585B	zinc finger protein 585B [Source:HGNC Symbol;Acc:HGNC:30948]	19	37181579	37218153	protein_coding	-0.846264	0.0899166
ENSG00000165322	ARHGAP12	Rho GTPase activating protein 12 [Source:HGNC Symbol;Acc:HGNC:16348]	10	31805398	31928876	protein_coding	-0.582069	0.089932
ENSG00000256462		novel transcript	10	5524976	5525742	lncRNA	1.60154	0.089932
ENSG00000064651	SLC12A2	solute carrier family 12 member 2 [Source:HGNC Symbol;Acc:HGNC:10911]	5	128083766	128189677	protein_coding	-1.28029	0.090038
ENSG00000198168	SVIP	small VCP interacting protein [Source:HGNC Symbol;Acc:HGNC:25238]	11	22813799	22830299	protein_coding	-0.678358	0.090038
ENSG00000241769	LINC00893	long intergenic non-protein coding RNA 893 [Source:HGNC Symbol;Acc:HGNC:44265]	X	149527591	149540959	lncRNA	-0.64879	0.090038
ENSG00000130726	TRIM28	tripartite motif containing 28 [Source:HGNC Symbol;Acc:HGNC:16384]	19	58544064	58550722	protein_coding	0.487406	0.0901155
ENSG00000100228	RAB36	RAB36, member RAS oncogene family [Source:HGNC Symbol;Acc:HGNC:9775]	22	23145326	23164350	protein_coding	1.01008	0.0901402
ENSG00000074590	NUAK1	NUAK family kinase 1 [Source:HGNC Symbol;Acc:HGNC:14311]	12	106063340	106140033	protein_coding	-0.793406	0.090192
ENSG00000166710	B2M	beta-2-microglobulin [Source:HGNC Symbol;Acc:HGNC:914]	15	44711487	44718851	protein_coding	0.641174	0.0908525
ENSG00000165794	SLC39A2	solute carrier family 39 member 2 [Source:HGNC Symbol;Acc:HGNC:17127]	14	20999255	21001871	protein_coding	1.04764	0.0912074
ENSG00000143319	ISG20L2	interferon stimulated exonuclease gene 20 like 2 [Source:HGNC Symbol;Acc:HGNC:25745]	1	156721891	156728766	protein_coding	0.589091	0.0912472
ENSG00000083223	TUT7	terminal uridylyl transferase 7 [Source:HGNC Symbol;Acc:HGNC:25817]	9	86287733	86354454	protein_coding	0.532205	0.0915132
ENSG00000241553	ARPC4	actin related protein 2/3 complex subunit 4 [Source:HGNC Symbol;Acc:HGNC:707]	3	9792495	9807726	protein_coding	0.536329	0.0915132
ENSG00000100767	PAPLN	papilin, proteoglycan like sulfated glycoprotein [Source:HGNC Symbol;Acc:HGNC:19262]	14	73237497	73274640	protein_coding	-0.869324	0.0915923
ENSG00000170145	SIK2	salt inducible kinase 2 [Source:HGNC Symbol;Acc:HGNC:21680]	11	111602449	111730855	protein_coding	-0.50103	0.0918337
ENSG00000123124	WWP1	WW domain containing E3 ubiquitin protein ligase 1 [Source:HGNC Symbol;Acc:HGNC:17004]	8	86342547	86478420	protein_coding	-0.462621	0.0919812
ENSG00000163701	IL17RE	interleukin 17 receptor E [Source:HGNC Symbol;Acc:HGNC:18439]	3	9902612	9916402	protein_coding	-0.663285	0.0919982
ENSG00000159082	SYNJ1	synaptojanin 1 [Source:HGNC Symbol;Acc:HGNC:11503]	21	32628759	32728040	protein_coding	0.568776	0.0919982
ENSG00000173436	MICOS10	mitochondrial contact site and cristae organizing system subunit 10 [Source:HGNC Symbol;Acc:HGNC:32068]	1	19484403	19629821	protein_coding	0.665115	0.0921506
ENSG00000183833	CFAP91	cilia and flagella associated protein 91 [Source:HGNC Symbol;Acc:HGNC:24010]	3	119703022	119767102	protein_coding	-1.29508	0.0926269
ENSG00000179091	CYC1	cytochrome c1 [Source:HGNC Symbol;Acc:HGNC:2579]	8	144095039	144097525	protein_coding	0.71194	0.0926269
ENSG00000173457	PPP1R14B	protein phosphatase 1 regulatory inhibitor subunit 14B [Source:HGNC Symbol;Acc:HGNC:9057]	11	64244479	64246943	protein_coding	0.494154	0.0927674
ENSG00000077942	FBLN1	fibulin 1 [Source:HGNC Symbol;Acc:HGNC:3600]	22	45502238	45601135	protein_coding	-1.18917	0.0928586
ENSG00000140416	TPM1	tropomyosin 1 [Source:HGNC Symbol;Acc:HGNC:12010]	15	63042632	63071915	protein_coding	-0.950014	0.0928586
ENSG00000172757	CFL1	cofilin 1 [Source:HGNC Symbol;Acc:HGNC:1874]	11	65823022	65862026	protein_coding	0.793278	0.0928586
ENSG00000172548	NIPAL4	NIPA like domain containing 4 [Source:HGNC Symbol;Acc:HGNC:28018]	5	157460019	157474717	protein_coding	1.00791	0.0928586
ENSG00000125740	FOSB	FosB proto-oncogene, AP-1 transcription factor subunit [Source:HGNC Symbol;Acc:HGNC:3797]	19	45467995	45475179	protein_coding	2.51947	0.0928586
ENSG00000151694	ADAM17	ADAM metallopeptidase domain 17 [Source:HGNC Symbol;Acc:HGNC:195]	2	9488486	9556732	protein_coding	0.432235	0.0929915
ENSG00000165072	MAMDC2	MAM domain containing 2 [Source:HGNC Symbol;Acc:HGNC:23673]	9	70043848	70226972	protein_coding	-1.27597	0.0930506
ENSG00000169972	PUSL1	pseudouridine synthase like 1 [Source:HGNC Symbol;Acc:HGNC:26914]	1	1308597	1311677	protein_coding	0.708802	0.0930935
ENSG00000244050	DEFB109F	defensin beta 109F (pseudogene) [Source:HGNC Symbol;Acc:HGNC:38066]	12	8199599	8218911	transcribed_unprocessed_pseudogene	-1.202	0.093187
ENSG00000254999	BRK1	BRICK1 subunit of SCAR/WAVE actin nucleating complex [Source:HGNC Symbol;Acc:HGNC:23057]	3	10115675	10127190	protein_coding	0.424758	0.093187
ENSG00000145649	GZMA	granzyme A [Source:HGNC Symbol;Acc:HGNC:4708]	5	55102646	55110252	protein_coding	1.81136	0.093187
ENSG00000122966	CIT	citron rho-interacting serine/threonine kinase [Source:HGNC Symbol;Acc:HGNC:1985]	12	119685791	119877320	protein_coding	0.684359	0.0933876
ENSG00000113448	PDE4D	phosphodiesterase 4D [Source:HGNC Symbol;Acc:HGNC:8783]	5	58969038	60522120	protein_coding	-0.597408	0.0934555
ENSG00000166803	PCLAF	PCNA clamp associated factor [Source:HGNC Symbol;Acc:HGNC:28961]	15	64364304	64387687	protein_coding	0.566163	0.0934555
ENSG00000143622	RIT1	Ras like without CAAX 1 [Source:HGNC Symbol;Acc:HGNC:10023]	1	155897808	155911404	protein_coding	0.581873	0.0934555
ENSG00000062822	POLD1	DNA polymerase delta 1, catalytic subunit [Source:HGNC Symbol;Acc:HGNC:9175]	19	50384204	50418018	protein_coding	0.74401	0.0934555
ENSG00000136383	ALPK3	alpha kinase 3 [Source:HGNC Symbol;Acc:HGNC:17574]	15	84817356	84873479	protein_coding	1.08721	0.0934555
ENSG00000128272	ATF4	activating transcription factor 4 [Source:HGNC Symbol;Acc:HGNC:786]	22	39519672	39522683	protein_coding	0.470962	0.0935437
ENSG00000109971	HSPA8	heat shock protein family A (Hsp70) member 8 [Source:HGNC Symbol;Acc:HGNC:5241]	11	123057489	123063230	protein_coding	0.914072	0.0935437
ENSG00000233517		novel transcript	7	28987028	28988899	lncRNA	2.17173	0.0936136
ENSG00000172987	HPSE2	heparanase 2 (inactive) [Source:HGNC Symbol;Acc:HGNC:18374]	10	98457077	99235862	protein_coding	-1.54057	0.0937793
ENSG00000246422	DIAPH1-AS1	DIAPH1 antisense RNA 1 [Source:HGNC Symbol;Acc:HGNC:40177]	5	141558311	141565263	lncRNA	0.643365	0.093958
ENSG00000143867	OSR1	odd-skipped related transcription factor 1 [Source:HGNC Symbol;Acc:HGNC:8111]	2	19351485	19358623	protein_coding	-1.18676	0.0940203
ENSG00000230872	MFSD13B	major facilitator superfamily domain containing 13B (pseudogene) [Source:HGNC Symbol;Acc:HGNC:52163]	16	22382436	22407598	transcribed_unitary_pseudogene	-0.752242	0.0940203
ENSG00000104812	GYS1	glycogen synthase 1 [Source:HGNC Symbol;Acc:HGNC:4706]	19	48968130	48993310	protein_coding	0.569142	0.0940203
ENSG00000132432	SEC61G	SEC61 translocon subunit gamma [Source:HGNC Symbol;Acc:HGNC:18277]	7	54752250	54759974	protein_coding	0.86168	0.0940203
ENSG00000115758	ODC1	ornithine decarboxylase 1 [Source:HGNC Symbol;Acc:HGNC:8109]	2	10439968	10448327	protein_coding	0.959083	0.0940203
ENSG00000008277	ADAM22	ADAM metallopeptidase domain 22 [Source:HGNC Symbol;Acc:HGNC:201]	7	87934143	88202889	protein_coding	-0.824603	0.0940336
ENSG00000168398	BDKRB2	bradykinin receptor B2 [Source:HGNC Symbol;Acc:HGNC:1030]	14	96204679	96244166	protein_coding	1.22542	0.0942853
ENSG00000149806	FAU	FAU ubiquitin like and ribosomal protein S30 fusion [Source:HGNC Symbol;Acc:HGNC:3597]	11	65120630	65122177	protein_coding	0.390528	0.0942926
ENSG00000108588	CCDC47	coiled-coil domain containing 47 [Source:HGNC Symbol;Acc:HGNC:24856]	17	63745255	63776351	protein_coding	0.445017	0.0942926
ENSG00000064012	CASP8	caspase 8 [Source:HGNC Symbol;Acc:HGNC:1509]	2	201233443	201287711	protein_coding	0.554271	0.0942926
ENSG00000132840	BHMT2	betaine--homocysteine S-methyltransferase 2 [Source:HGNC Symbol;Acc:HGNC:1048]	5	79069767	79090069	protein_coding	-0.864182	0.0945262
ENSG00000024526	DEPDC1	DEP domain containing 1 [Source:HGNC Symbol;Acc:HGNC:22949]	1	68474152	68497221	protein_coding	0.926335	0.0945281
ENSG00000121858	TNFSF10	TNF superfamily member 10 [Source:HGNC Symbol;Acc:HGNC:11925]	3	172505508	172523475	protein_coding	1.15565	0.0945365
ENSG00000115956	PLEK	pleckstrin [Source:HGNC Symbol;Acc:HGNC:9070]	2	68365282	68397453	protein_coding	1.30031	0.0945365
ENSG00000012171	SEMA3B	semaphorin 3B [Source:HGNC Symbol;Acc:HGNC:10724]	3	50267558	50277546	protein_coding	-1.15952	0.0949293
ENSG00000198455	ZXDB	zinc finger X-linked duplicated B [Source:HGNC Symbol;Acc:HGNC:13199]	X	57591652	57597545	protein_coding	-0.526055	0.0949293
ENSG00000108518	PFN1	profilin 1 [Source:HGNC Symbol;Acc:HGNC:8881]	17	4945652	4949061	protein_coding	0.759296	0.0949293
ENSG00000169857	AVEN	apoptosis and caspase activation inhibitor [Source:HGNC Symbol;Acc:HGNC:13509]	15	33858782	34075155	protein_coding	0.637684	0.0949607
ENSG00000144451	SPAG16	sperm associated antigen 16 [Source:HGNC Symbol;Acc:HGNC:23225]	2	213284379	214410501	protein_coding	-0.634506	0.0949985
ENSG00000071626	DAZAP1	DAZ associated protein 1 [Source:HGNC Symbol;Acc:HGNC:2683]	19	1407569	1435687	protein_coding	0.555892	0.0949985
ENSG00000036672	USP2	ubiquitin specific peptidase 2 [Source:HGNC Symbol;Acc:HGNC:12618]	11	119355215	119381711	protein_coding	1.0528	0.0949985
ENSG00000198040	ZNF84	zinc finger protein 84 [Source:HGNC Symbol;Acc:HGNC:13159]	12	133037292	133063304	protein_coding	-0.541939	0.095384
ENSG00000103966	EHD4	EH domain containing 4 [Source:HGNC Symbol;Acc:HGNC:3245]	15	41895933	41972557	protein_coding	0.452112	0.095384
ENSG00000186767	SPIN4	spindlin family member 4 [Source:HGNC Symbol;Acc:HGNC:27040]	X	63347228	63351332	protein_coding	0.692256	0.095384
ENSG00000146701	MDH2	malate dehydrogenase 2 [Source:HGNC Symbol;Acc:HGNC:6971]	7	76048051	76067508	protein_coding	0.535146	0.0954812
ENSG00000214022	REPIN1	replication initiator 1 [Source:HGNC Symbol;Acc:HGNC:17922]	7	150368189	150374044	protein_coding	0.543038	0.0955266
ENSG00000230074		novel transcript	9	34665607	34681981	lncRNA	-0.731964	0.0956013
ENSG00000153046	CDYL	chromodomain Y like [Source:HGNC Symbol;Acc:HGNC:1811]	6	4706159	4955551	protein_coding	0.480247	0.0956476
ENSG00000114942	EEF1B2	eukaryotic translation elongation factor 1 beta 2 [Source:HGNC Symbol;Acc:HGNC:3208]	2	206159585	206162928	protein_coding	0.578838	0.0957223
ENSG00000189159	JPT1	Jupiter microtubule associated homolog 1 [Source:HGNC Symbol;Acc:HGNC:14569]	17	75135248	75168281	protein_coding	0.959674	0.0960606
ENSG00000140511	HAPLN3	hyaluronan and proteoglycan link protein 3 [Source:HGNC Symbol;Acc:HGNC:21446]	15	88877294	88895597	protein_coding	0.802935	0.0962598
ENSG00000039537	C6	complement C6 [Source:HGNC Symbol;Acc:HGNC:1339]	5	41142116	41261438	protein_coding	-1.34777	0.0963161
ENSG00000123358	NR4A1	nuclear receptor subfamily 4 group A member 1 [Source:HGNC Symbol;Acc:HGNC:7980]	12	52022832	52059507	protein_coding	-1.1898	0.0963161
ENSG00000185880	TRIM69	tripartite motif containing 69 [Source:HGNC Symbol;Acc:HGNC:17857]	15	44728988	44767829	protein_coding	0.652116	0.0963161
ENSG00000178177	LCORL	ligand dependent nuclear receptor corepressor like [Source:HGNC Symbol;Acc:HGNC:30776]	4	17841199	18021876	protein_coding	-0.548632	0.0963292
ENSG00000197093	GAL3ST4	galactose-3-O-sulfotransferase 4 [Source:HGNC Symbol;Acc:HGNC:24145]	7	100159244	100168617	protein_coding	-0.95517	0.0964585
ENSG00000258659	TRIM34	tripartite motif containing 34 [Source:HGNC Symbol;Acc:HGNC:10063]	11	5619764	5644398	protein_coding	-0.670778	0.0964585
ENSG00000160075	SSU72	SSU72 homolog, RNA polymerase II CTD phosphatase [Source:HGNC Symbol;Acc:HGNC:25016]	1	1541673	1574863	protein_coding	0.531726	0.0965098
ENSG00000099783	HNRNPM	heterogeneous nuclear ribonucleoprotein M [Source:HGNC Symbol;Acc:HGNC:5046]	19	8444767	8489114	protein_coding	0.674424	0.0965098
ENSG00000129128	SPCS3	signal peptidase complex subunit 3 [Source:HGNC Symbol;Acc:HGNC:26212]	4	176319966	176332245	protein_coding	0.429507	0.0966426
ENSG00000124203	ZNF831	zinc finger protein 831 [Source:HGNC Symbol;Acc:HGNC:16167]	20	59123381	59259113	protein_coding	1.90775	0.0966426
ENSG00000100764	PSMC1	proteasome 26S subunit, ATPase 1 [Source:HGNC Symbol;Acc:HGNC:9547]	14	90256527	90275429	protein_coding	0.499262	0.0968466
ENSG00000198890	PRMT6	protein arginine methyltransferase 6 [Source:HGNC Symbol;Acc:HGNC:18241]	1	107056674	107067636	protein_coding	0.754018	0.0969348
ENSG00000080546	SESN1	sestrin 1 [Source:HGNC Symbol;Acc:HGNC:21595]	6	108986437	109094819	protein_coding	-0.510377	0.0970176
ENSG00000137267	TUBB2A	tubulin beta 2A class IIa [Source:HGNC Symbol;Acc:HGNC:12412]	6	3153666	3157544	protein_coding	0.967559	0.097021
ENSG00000075213	SEMA3A	semaphorin 3A [Source:HGNC Symbol;Acc:HGNC:10723]	7	83955777	84492724	protein_coding	-1.1564	0.097113
ENSG00000162706	CADM3	cell adhesion molecule 3 [Source:HGNC Symbol;Acc:HGNC:17601]	1	159171609	159203313	protein_coding	-1.65218	0.0971423
ENSG00000164904	ALDH7A1	aldehyde dehydrogenase 7 family member A1 [Source:HGNC Symbol;Acc:HGNC:877]	5	126531200	126595362	protein_coding	0.508752	0.0971987
ENSG00000178381	ZFAND2A	zinc finger AN1-type containing 2A [Source:HGNC Symbol;Acc:HGNC:28073]	7	1152071	1160759	protein_coding	0.710009	0.097247
ENSG00000170423	KRT78	keratin 78 [Source:HGNC Symbol;Acc:HGNC:28926]	12	52837804	52849092	protein_coding	1.506	0.097472
ENSG00000168703	WFDC12	WAP four-disulfide core domain 12 [Source:HGNC Symbol;Acc:HGNC:16115]	20	45123425	45124465	protein_coding	2.5411	0.097472
ENSG00000282728	PGR-AS1	PGR antisense RNA 1 [Source:HGNC Symbol;Acc:HGNC:52650]	11	101129077	101209591	lncRNA	-0.94676	0.0976401
ENSG00000094755	GABRP	gamma-aminobutyric acid type A receptor subunit pi [Source:HGNC Symbol;Acc:HGNC:4089]	5	170763350	170814047	protein_coding	-0.787526	0.0976401
ENSG00000235852		novel transcript	2	190880797	190882059	lncRNA	-0.881437	0.0980966
ENSG00000137871	ZNF280D	zinc finger protein 280D [Source:HGNC Symbol;Acc:HGNC:25953]	15	56630181	56734086	protein_coding	-0.453768	0.0980966
ENSG00000101871	MID1	midline 1 [Source:HGNC Symbol;Acc:HGNC:7095]	X	10445310	10833654	protein_coding	0.633782	0.0980966
ENSG00000148848	ADAM12	ADAM metallopeptidase domain 12 [Source:HGNC Symbol;Acc:HGNC:190]	10	126012381	126388455	protein_coding	1.13957	0.0981649
ENSG00000180549	FUT7	fucosyltransferase 7 [Source:HGNC Symbol;Acc:HGNC:4018]	9	137030174	137032088	protein_coding	2.07514	0.0983235
ENSG00000170606	HSPA4	heat shock protein family A (Hsp70) member 4 [Source:HGNC Symbol;Acc:HGNC:5237]	5	133052013	133106449	protein_coding	0.662391	0.0984573
ENSG00000180096	SEPTIN1	septin 1 [Source:HGNC Symbol;Acc:HGNC:2879]	16	30378133	30395991	protein_coding	0.683893	0.098466
ENSG00000167914	GSDMA	gasdermin A [Source:HGNC Symbol;Acc:HGNC:13311]	17	39953263	39977768	protein_coding	0.934562	0.0985508
ENSG00000072195	SPEG	striated muscle enriched protein kinase [Source:HGNC Symbol;Acc:HGNC:16901]	2	219434843	219493629	protein_coding	-0.727103	0.0985856
ENSG00000119013	NDUFB3	NADH:ubiquinone oxidoreductase subunit B3 [Source:HGNC Symbol;Acc:HGNC:7698]	2	201071433	201085750	protein_coding	0.652486	0.0985856
ENSG00000187838	PLSCR3	phospholipid scramblase 3 [Source:HGNC Symbol;Acc:HGNC:16495]	17	7389727	7394842	protein_coding	0.884734	0.0986467
ENSG00000197808	ZNF461	zinc finger protein 461 [Source:HGNC Symbol;Acc:HGNC:21629]	19	36636618	36666853	protein_coding	-0.77394	0.0986564
ENSG00000176463	SLCO3A1	solute carrier organic anion transporter family member 3A1 [Source:HGNC Symbol;Acc:HGNC:10952]	15	91853708	92172435	protein_coding	-0.676079	0.0987313
ENSG00000117533	VAMP4	vesicle associated membrane protein 4 [Source:HGNC Symbol;Acc:HGNC:12645]	1	171700160	171742074	protein_coding	-0.585786	0.0988219
ENSG00000120539	MASTL	microtubule associated serine/threonine kinase like [Source:HGNC Symbol;Acc:HGNC:19042]	10	27154824	27187953	protein_coding	0.485792	0.0988673
ENSG00000184363	PKP3	plakophilin 3 [Source:HGNC Symbol;Acc:HGNC:9025]	11	392614	404908	protein_coding	1.19984	0.0988692
ENSG00000158163	DZIP1L	DAZ interacting zinc finger protein 1 like [Source:HGNC Symbol;Acc:HGNC:26551]	3	138061990	138115818	protein_coding	-1.05469	0.0989763
ENSG00000251011	TMEM108-AS1	TMEM108 antisense RNA 1 [Source:HGNC Symbol;Acc:HGNC:50307]	3	133245603	133257207	lncRNA	-1.96202	0.0992333
ENSG00000108107	RPL28	ribosomal protein L28 [Source:HGNC Symbol;Acc:HGNC:10330]	19	55385932	55403250	protein_coding	0.668917	0.0992355
ENSG00000142549	IGLON5	IgLON family member 5 [Source:HGNC Symbol;Acc:HGNC:34550]	19	51311848	51330354	protein_coding	1.12118	0.0992355
ENSG00000111670	GNPTAB	N-acetylglucosamine-1-phosphate transferase subunits alpha and beta [Source:HGNC Symbol;Acc:HGNC:29670]	12	101745499	101830959	protein_coding	-0.528245	0.0993312
ENSG00000167461	RAB8A	RAB8A, member RAS oncogene family [Source:HGNC Symbol;Acc:HGNC:7007]	19	16111889	16134234	protein_coding	0.542025	0.0993312
ENSG00000133641	C12orf29	chromosome 12 open reading frame 29 [Source:HGNC Symbol;Acc:HGNC:25322]	12	88033846	88050160	protein_coding	0.648893	0.0993312
ENSG00000133800	LYVE1	lymphatic vessel endothelial hyaluronan receptor 1 [Source:HGNC Symbol;Acc:HGNC:14687]	11	10556966	10611689	protein_coding	-1.05476	0.0993506
ENSG00000163162	RNF149	ring finger protein 149 [Source:HGNC Symbol;Acc:HGNC:23137]	2	101271219	101308701	protein_coding	0.426078	0.0993506
ENSG00000164978	NUDT2	nudix hydrolase 2 [Source:HGNC Symbol;Acc:HGNC:8049]	9	34329506	34343711	protein_coding	0.713716	0.0993758
ENSG00000181649	PHLDA2	pleckstrin homology like domain family A member 2 [Source:HGNC Symbol;Acc:HGNC:12385]	11	2928273	2929420	protein_coding	1.2047	0.0993758
ENSG00000175792	RUVBL1	RuvB like AAA ATPase 1 [Source:HGNC Symbol;Acc:HGNC:10474]	3	128064778	128153914	protein_coding	0.602497	0.0993882
ENSG00000106078	COBL	cordon-bleu WH2 repeat protein [Source:HGNC Symbol;Acc:HGNC:22199]	7	51016212	51316818	protein_coding	-1.0181	0.0994476
[truncated: 34,420 more rows]

## Sheet: Normalized
		Plaque	Control	Plaque	Control	Plaque	Control
ensembl_gene_id	hgnc_symbol	Pso2A	Pso2B	Pso3A	Pso3B	Pso5A	Pso5B
ENSG00000000003	TSPAN6	312.153	448.903	348.214	313.231	279.787	294.775
ENSG00000000005	TNMD	11.9031	14.271	48.0342	46.2556	22.8584	88.2861
ENSG00000000419	DPM1	417.552	280.404	356.521	350.147	369.55	284.482
ENSG00000000457	SCYL3	438.35	376.024	350.309	342.86	373.805	396.931
ENSG00000000460	C1orf112	334.255	284.253	223.788	228.157	203.669	249.348
ENSG00000000938	FGR	94.0884	76.6598	73.7373	24.9177	49.8755	80.0079
ENSG00000000971	CFH	1612.14	4989.98	1686.26	2374.62	1883.67	2392.1
ENSG00000001036	FUCA2	332.579	585.764	328.222	306.06	296.171	298.09
ENSG00000001084	GCLC	487.085	301.747	411.369	314.608	492.856	384.588
ENSG00000001167	NFYA	635.856	505.263	357.529	460.94	411.939	476.861
ENSG00000001460	STPG1	235.716	299.087	281.899	217.147	302.095	280.733
ENSG00000001461	NIPAL3	882.866	1035.59	825.192	912.413	907.224	931.735
ENSG00000001497	LAS1L	498.117	431.895	425.715	430.83	433.247	420.66
ENSG00000001561	ENPP4	129.106	267.512	24.2961	52.6028	65.6843	43.4392
ENSG00000001617	SEMA3F	587.537	361.971	1343.76	1195.89	1108.93	1001.69
ENSG00000001626	CFTR	75.96	127.23	124.096	97.4715	115.509	94.1511
ENSG00000001629	ANKIB1	1166.45	1453.16	1224.69	1673.03	1304.63	1346.59
ENSG00000001630	CYP51A1	1381.87	963.015	923.174	900.758	1289.42	964.916
ENSG00000001631	KRIT1	809.777	949.436	779.365	1084.09	840.233	1123.01
ENSG00000002016	RAD52	300.321	363.49	196.628	344.669	269.953	311.509
ENSG00000002079	MYH16	1.26508	21.9904	25.6386	31.6106	14.0967	44.9561
ENSG00000002330	BAD	142.392	191.288	217.252	183.68	169.864	157.386
ENSG00000002549	LAP3	943.564	574.12	752.981	567.175	938.592	780.607
ENSG00000002586	CD99	1154.97	2018.34	842.222	1128.58	915.415	1110.49
ENSG00000002587	HS3ST1	100.112	69.7707	65.0069	25.5414	33.0892	36.951
ENSG00000002726	AOC1	37.8187	22.3131	12.5298	10.8496	22.7305	9.14181
ENSG00000002745	WNT16	766.331	336.273	701.231	430.874	413.897	601.737
ENSG00000002746	HECW1	10.5098	41.0106	12.7242	11.863	1.39462	5.7769
ENSG00000002822	MAD1L1	397.967	324.838	365.669	420.763	463.555	504.743
ENSG00000002834	LASP1	958.653	1070.24	805.957	819.302	625.282	782.194
ENSG00000002919	SNX11	201.597	142.527	146.331	147.359	204.098	132.577
ENSG00000002933	TMEM176A	103.477	102.285	24.6532	27.241	41.6134	26.0706
ENSG00000003056	M6PR	1235	938.888	1166.69	852.354	1294.61	1093.74
ENSG00000003096	KLHL13	29.716	73.7137	30.9037	30.4205	75.3337	47.952
ENSG00000003137	CYP26B1	429.396	410.074	398.573	351.233	220.979	238.279
ENSG00000003147	ICA1	202.41	345.592	249.482	265.087	281.278	387.319
ENSG00000003249	DBNDD1	24.3382	16.2212	21.3656	22.4531	23.2165	28.0988
ENSG00000003393	ALS2	693.874	822.136	746.882	856.176	733.792	826.499
ENSG00000003400	CASP10	818.693	518.579	523.317	522.624	527.923	477.088
ENSG00000003402	CFLAR	2788.08	2200.51	2038.59	1663.57	2471.74	2125.61
ENSG00000003436	TFPI	3525.43	5393.62	3017.01	3205.8	3071.31	3158.63
ENSG00000003509	NDUFAF7	249.559	290.958	201.73	252.312	242.69	248.124
ENSG00000003756	RBM5	2141.5	2522.24	2676.85	2803.1	2928.96	3250.69
ENSG00000003987	MTMR7	155.368	164.665	213.12	199.388	178.497	245.893
ENSG00000003989	SLC7A2	887.338	946.469	456.102	414.982	532.52	673.6
ENSG00000004059	ARF5	711.265	452.768	708.08	597.163	832.201	691.002
ENSG00000004139	SARM1	0	3.96222	0	4.27894	0	3.57178
ENSG00000004142	POLDIP2	78.365	86.3424	85.9428	71.7956	112.47	88.1243
ENSG00000004399	PLXND1	1335.6	1847.09	756.317	679.876	467.352	568.406
ENSG00000004455	AK2	1435.34	1107.21	1278.68	1171.34	1419.88	1153.55
ENSG00000004468	CD38	13.8553	2.2189	9.4666	6.8666	9.52459	16.0923
ENSG00000004478	FKBP4	1003.63	749.982	768.166	787.868	825.977	701.891
ENSG00000004487	KDM1A	1093.3	869.902	896.57	939.003	1050.45	926.773
ENSG00000004534	RBM6	1433.57	1758.92	1327.45	1457.75	1547.96	1742.82
ENSG00000004660	CAMKK1	342.008	355.666	413.801	258.773	498.493	438.356
ENSG00000004700	RECQL	806.069	707.655	572.972	658.286	750.967	802.572
ENSG00000004766	VPS50	550.401	603.462	583.879	739.509	725.837	728.316
ENSG00000004776	HSPB6	34.895	64.1647	33.239	0	8.1352	101.222
ENSG00000004777	ARHGAP33	55.2108	89.497	129.365	100.072	52.7352	52.7718
ENSG00000004779	NDUFAB1	387.172	236.932	310.444	248.517	388.693	271.054
ENSG00000004799	PDK4	27.6245	249.803	202.298	107.813	271.935	606.43
ENSG00000004809	SLC22A16	33.8762	41.4794	57.2087	45.8658	46.6525	58.9071
ENSG00000004838	ZMYND10	39.1574	40.5485	20.6804	24.9634	22.5149	36.3155
ENSG00000004846	ABCB5	107.834	146.228	43.7512	54.266	39.7914	64.9839
ENSG00000004848	ARX	9.28364	10.922	6.06827	7.50417	5.06308	11.561
ENSG00000004864	SLC25A13	542.959	366.811	566.112	480.177	616.985	550.915
ENSG00000004866	ST7	292.484	248.203	289.958	319.727	293.198	227.812
ENSG00000004897	CDC27	984.515	960.068	1016.3	822.974	848.396	965.859
ENSG00000004939	SLC4A1	67.9594	63.8588	83.8757	68.168	71.198	61.1432
ENSG00000004948	CALCR	1.29193	1.33438	0	0	0.949613	4.48085
ENSG00000004961	HCCS	248.351	155.464	226.646	154.426	204.378	135.298
ENSG00000004975	DVL2	297.218	288.397	367.307	390.581	366.449	335.658
ENSG00000005001	PRSS22	268.932	40.7496	274.788	25.9911	388.022	18.3506
ENSG00000005007	UPF1	1499.04	1024.61	1126.94	1111.4	1230.33	1190.75
ENSG00000005020	SKAP2	506.787	548.235	314.59	364.717	288.711	416.912
ENSG00000005022	SLC25A5	2612.56	858.978	2322.8	1270.6	2272.23	916.845
ENSG00000005059	MCUB	513.092	249.921	264.953	196.828	464.857	221.25
ENSG00000005073	HOXA11	9.44357	30.2924	4.76439	5.4519	6.1999	8.17576
ENSG00000005075	POLR2J	111.332	108.338	154.361	104.418	178.239	183.435
ENSG00000005100	DHX33	464.402	348.43	528.283	403.839	559.481	449.221
ENSG00000005102	MEOX1	96.3562	116.076	45.7471	26.9581	36.708	71.5118
ENSG00000005108	THSD7A	115.853	143.791	67.4351	52.5925	59.0751	100.432
ENSG00000005156	LIG3	497.652	369.672	401.651	442.796	458.531	421.358
ENSG00000005175	RPAP3	320.211	282.478	287.805	339.367	304.065	341.865
ENSG00000005187	ACSM3	158.043	214.589	152.44	137.227	132.412	178.817
ENSG00000005189	REXO5	68.9905	55.7814	43.3767	62.8694	55.2822	88.0434
ENSG00000005194	CIAPIN1	531.299	266.237	390.243	313.116	419.194	264.921
ENSG00000005238	FAM214B	137.489	196.989	192.994	159.983	101.969	124.834
ENSG00000005249	PRKAR2B	200.516	238.692	185.215	93.7345	116.616	251.018
ENSG00000005302	MSL3	494.036	363.783	545.267	476.139	550.276	536.947
ENSG00000005339	CREBBP	1497.88	1709.87	1702.06	1903.38	1533.59	1445.01
ENSG00000005379	TSPOAP1	32.4154	67.9591	74.2399	76.5905	73.9783	27.5429
ENSG00000005381	MPO	3.09373	0.992724	2.02203	0	2.02281	0.887977
ENSG00000005421	PON1	6.09724	10.7187	10.3929	8.71537	19.1462	10.6723
ENSG00000005436	GCFC2	479.281	762.579	510.86	660.372	397.535	530.842
ENSG00000005448	WDR54	71.0783	54.4808	66.083	81.5398	80.4943	50.4213
ENSG00000005469	CROT	1047.58	513.302	972.412	634.141	872.745	628.297
ENSG00000005471	ABCB4	113.063	119.687	138.884	142.206	135.902	118.943
ENSG00000005483	KMT2E	1238.7	1640.81	1244.22	1389.06	1373.48	1502.79
ENSG00000005486	RHBDD2	39.3619	85.4263	82.3491	73.1412	95.3179	62.6784
ENSG00000005513	SOX8	20.1825	81.5222	5.83693	44.6552	12.1271	28.7681
ENSG00000005700	IBTK	1479.16	1276.52	1073.91	1248.9	1027.91	1142.16
ENSG00000005801	ZNF195	404.696	339.174	375.418	415.878	387.279	331.565
ENSG00000005810	MYCBP2	5215	3946.97	9186.4	6937.07	10405.4	7259.99
ENSG00000005812	FBXL3	1301.45	1553.03	1177.64	1489.12	1446.36	1530.6
ENSG00000005844	ITGAL	214.146	112.543	114.129	56.2491	184.781	65.851
ENSG00000005882	PDK2	114.298	168.803	122.221	142.866	126.065	182.361
ENSG00000005884	ITGA3	898.769	512.617	1179.18	933.911	1257.6	922.476
ENSG00000005889	ZFX	796.638	687.603	1002.84	845.918	430.549	680.454
ENSG00000005893	LAMP2	2983.12	2547.31	2477.88	2498.44	2340.06	2261.08
ENSG00000005961	ITGA2B	12.3594	0	0	0	0	10.6385
ENSG00000005981	ASB4	170.249	181.399	156.69	216.411	151.112	175.8
ENSG00000006007	GDE1	743.614	744.936	1202.92	954.207	949.665	742.363
ENSG00000006015	REX1BD	159.792	136.862	142.949	131.467	179.611	148.089
ENSG00000006016	CRLF1	71.0231	66.3526	84.823	99.4684	34.5462	50.9546
ENSG00000006025	OSBPL7	33.4799	34.3095	27.5282	14.1024	20.1188	15.8027
ENSG00000006042	TMEM98	161.671	229.66	126.563	143.642	182.24	176.183
ENSG00000006047	YBX2	27.8217	102.199	36.2783	75.0188	10.9585	23.0767
ENSG00000006059	KRT33A	12.2743	0	0	10.6261	4.06477	0.895936
ENSG00000006062	MAP3K14	376.826	264.029	257.237	207.057	210.401	199.322
ENSG00000006071	ABCC8	0	3.11018	5.25716	2.44936	2.09739	2.761
ENSG00000006116	CACNG3	3.09527	2.97957	9.10397	8.57838	9.11013	9.7768
ENSG00000006118	TMEM132A	114.367	115.923	110.887	86.8325	88.5699	101.746
ENSG00000006128	TAC1	0	6.34276	5.15313	18.6366	3.29393	10.4027
ENSG00000006194	ZNF263	305.243	469.788	374.902	376.669	455.432	505.14
ENSG00000006210	CX3CL1	125.314	203.113	118.995	162.88	83.0034	160.242
ENSG00000006282	SPATA20	91.6915	106.371	131.837	178.781	206.179	164.261
ENSG00000006283	CACNA1G	76.2021	89.6374	95.8208	108.227	107.645	106.02
ENSG00000006327	TNFRSF12A	92.2017	44.4003	113.99	86.4273	88.6719	94.4353
ENSG00000006377	DLX6	22.0462	18.6518	37.8558	20.9181	20.7076	11.604
ENSG00000006432	MAP3K9	1107.99	400.685	1398.41	814.205	1419.15	714.737
ENSG00000006451	RALA	829.865	538.517	564.876	608.892	539.571	466.78
ENSG00000006453	BAIAP2L1	361.213	475.194	368.075	474.297	357.945	345.896
ENSG00000006459	KDM7A	1345.41	1443	1442.87	1353.8	1750.48	1465.74
ENSG00000006468	ETV1	105.868	176.716	43.8438	79.8905	46.8207	73.17
ENSG00000006530	AGK	82.0506	72.7792	67.1637	65.5516	67.1083	63.1285
ENSG00000006534	ALDH3B1	5.99113	16.2589	8.87677	6.539	3.07344	4.10872
ENSG00000006555	TTC22	698.019	248.583	873.161	531.637	757.223	543.871
ENSG00000006576	PHTF2	624.829	489.551	603.562	484.764	567.152	457.096
ENSG00000006606	CCL26	1.04074	0.997357	0	2.69867	1.08017	1.93234
ENSG00000006607	FARP2	814.168	745.015	1014.64	885.069	869.608	737.635
ENSG00000006611	USH1C	0	0	0	0	0	0.882344
ENSG00000006625	GGCT	756.484	279.111	1457.08	818.617	905.473	520.812
ENSG00000006634	DBF4	215.31	159.894	194.843	170.912	182.482	105.543
ENSG00000006638	TBXA2R	28.8719	20.8418	35.3887	33.2196	25.3302	29.3734
ENSG00000006652	IFRD1	564.786	651.564	897.972	705.164	654.612	477.92
ENSG00000006659	LGALS14	7.1747	16.7491	10.0664	12.7757	11.2525	13.549
ENSG00000006695	COX10	261.671	159.822	135.666	150.151	157.338	109.926
ENSG00000006704	GTF2IRD1	202.388	92.4182	254.566	190.798	198.932	155.142
ENSG00000006712	PAF1	233.17	207.545	230.283	176.907	193.967	151.904
ENSG00000006715	VPS41	956.699	1118.83	1145.27	1167.97	1078.59	1273.31
ENSG00000006740	ARHGAP44	40.0569	106.238	45.7448	71.4149	46.1089	46.3954
ENSG00000006744	ELAC2	832.097	573.711	895.073	757.77	1077.2	864.461
ENSG00000006747	SCIN	114.093	133.615	154.08	223.901	159.924	222.738
ENSG00000006756	ARSD	481.169	513.737	608.37	804.225	478.049	561.159
ENSG00000006757	PNPLA4	222.655	251.387	432.341	445.7	292.212	308.056
ENSG00000006788	MYH13	2.68017	6.8822	7.87991	11.7031	0	0
ENSG00000006831	ADIPOR2	1318.65	1248.69	2305.07	1263.43	1910.44	1188.38
ENSG00000006837	CDKL3	10.3806	9.83548	7.63435	10.832	12.3496	18.0781
ENSG00000007001	UPP2	0	0.992394	0	0	1.94558	3.67126
ENSG00000007038	PRSS21	18.2328	7.00562	6.00688	0	8.3966	0.678719
ENSG00000007047	MARK4	206.822	155.329	295.958	339.712	290.327	251.026
ENSG00000007062	PROM1	117.18	146.194	62.6699	92.8148	56.8669	44.8238
ENSG00000007080	CCDC124	179.164	89.5338	164.951	122.283	139.374	123.186
ENSG00000007129	CEACAM21	7.19125	4.90343	2.82147	1.65835	3.19368	8.36935
ENSG00000007168	PAFAH1B1	2950.67	2669.08	3258.4	3606.21	2987	2765.06
ENSG00000007171	NOS2	368.882	0	38.4874	3.22187	119.368	0
ENSG00000007174	DNAH9	57.7938	47.268	72.597	105.211	78.7716	166.579
ENSG00000007202	KIAA0100	767.059	221.989	240.092	374.996	444.286	276.214
ENSG00000007216	SLC13A2	7.94381	33.1696	2.07756	8.32838	1.04253	4.12367
ENSG00000007237	GAS7	1122.77	2270.81	2933.7	2819.81	2847.64	2580.75
ENSG00000007255	TRAPPC6A	45.918	57.8165	65.2164	111.245	134.96	161.635
ENSG00000007264	MATK	17.2473	14.6167	9.67894	7.29278	26.1338	16.1671
ENSG00000007306	CEACAM7	3.98263	45.9012	1.95272	4.13885	0	1.71998
ENSG00000007312	CD79B	22.9135	21.325	7.97856	6.24434	3.11708	4.17489
ENSG00000007314	SCN4A	5.16834	23.8903	20.2585	15.0423	9.08322	17.6961
ENSG00000007341	ST7L	459.744	538.276	508.924	582.225	515.688	642.219
ENSG00000007350	TKTL1	2.00118	1.91773	25.635	18.0475	5.50082	2.93894
ENSG00000007372	PAX6	31.7942	46.4777	40.4545	87.5022	49.7673	58.5054
ENSG00000007376	RPUSD1	114.084	85.3995	136.565	117.277	119.568	86.1888
ENSG00000007384	RHBDF1	303.951	347.775	363.459	317.388	279.745	197.162
ENSG00000007392	LUC7L	789.005	929.853	778.415	848.125	738.368	782.677
ENSG00000007402	CACNA2D2	34.7348	71.2621	72.6934	146.861	55.6847	108.425
ENSG00000007516	BAIAP3	11.1053	26.7602	32.3021	16.7414	8.94019	16.9045
ENSG00000007520	TSR3	274.655	183.392	338.381	267.79	350.684	310.292
ENSG00000007541	PIGQ	211.526	178.783	195.066	253.997	196.834	179.673
ENSG00000007545	CRAMP1	424.32	463.266	550.807	489.317	502.128	514.673
ENSG00000007866	TEAD3	242.436	181.729	412.679	335.588	363.458	276.492
ENSG00000007908	SELE	293.046	79.3967	88.2464	18.1255	75.2856	25.1278
ENSG00000007923	DNAJC11	319.694	219.724	325.914	314.982	395.149	346.784
ENSG00000007933	FMO3	73.7555	31.0974	86.7255	72.607	92.8682	82.9118
ENSG00000007944	MYLIP	621.269	787.456	628.789	522.901	535.085	413.231
ENSG00000007952	NOX1	4.16126	4.23288	14.6629	31.4683	13.7819	14.5904
ENSG00000007968	E2F2	328.027	101.675	361.479	294.188	234.844	192.921
ENSG00000008018	PSMB1	1144.1	623.557	1169.08	689.094	1271.46	871.566
ENSG00000008056	SYN1	2.068	6.88059	6.08238	4.29854	6.0854	1.78099
ENSG00000008083	JARID2	964.638	717.323	1071.98	1175.58	1284.18	1158.86
ENSG00000008086	CDKL5	173.37	154.941	135.604	124.431	151.773	113.701
ENSG00000008118	CAMK1G	12.3098	9.11344	15.4598	10.8245	5.58637	4.90867
ENSG00000008128	CDK11A	264.756	207.741	529.252	421.954	323.022	254.172
ENSG00000008130	NADK	460.824	421.528	447.139	361.461	481.958	344.361
ENSG00000008196	TFAP2B	46.9789	102.27	104.094	194.699	101.317	84.6307
ENSG00000008197	TFAP2D	0	0	0	0	0	0
ENSG00000008226	DLEC1	40.1125	51.9522	60.412	74.5507	51.1925	54.2035
ENSG00000008256	CYTH3	628.399	1029.1	884.688	1003.59	989.215	829.299
ENSG00000008277	ADAM22	144.335	379.248	224.178	221.226	136.53	292.844
ENSG00000008282	SYPL1	1591.54	1113.14	1125.96	1207.06	925.571	938.294
ENSG00000008283	CYB561	519.058	464.479	723.564	604.062	737.279	594.891
ENSG00000008294	SPAG9	2596.23	3113.36	2671.45	2986.95	3072.05	2974.16
ENSG00000008300	CELSR3	72.9374	36.4567	89.9435	112.144	94.6768	47.7272
ENSG00000008311	AASS	990.45	415.212	587.826	262.469	596.195	263.002
ENSG00000008323	PLEKHG6	147.741	193.354	229.463	249.2	308.989	229.667
ENSG00000008324	SS18L2	137.42	80.8972	99.7685	96.4542	92.1689	54.1582
ENSG00000008382	MPND	121.291	104.927	179.435	165.728	178.798	131.944
ENSG00000008394	MGST1	309.437	863.171	229.995	171.66	99.6428	270.197
ENSG00000008405	CRY1	273.852	286.969	210.185	271.073	262.568	311.886
ENSG00000008438	PGLYRP1	12.2792	11.7993	19.1029	13.8157	15.3846	25.3936
ENSG00000008441	NFIX	963.407	1300.41	851.539	1202.87	355.649	523.556
ENSG00000008513	ST3GAL1	262.001	292.419	137.315	123.464	107.121	232.269
ENSG00000008516	MMP25	63.7091	29.6902	16.0615	25.4977	10.4062	11.4111
ENSG00000008517	IL32	384.807	175.514	92.9255	63.4852	168.599	86.6201
ENSG00000008710	PKD1	1386.34	1765.66	1944.64	2315.38	1773.85	2710.5
ENSG00000008735	MAPK8IP2	0	0	0	0	0	1.76469
ENSG00000008838	MED24	361.179	382.107	454.158	394.046	432.057	380.692
ENSG00000008853	RHOBTB2	177.805	221.453	126.563	254.863	98.1888	141.622
ENSG00000008869	HEATR5B	1400.84	1306.8	1704.58	1541.7	1612.81	1711.45
ENSG00000008952	SEC62	993.339	1366.52	1059.48	1082.11	759.61	744.241
ENSG00000008988	RPS20	5617.08	5050.13	5061.19	5150.11	6682.2	6666.29
ENSG00000009307	CSDE1	9860.57	8036.43	9291.22	7959.6	10213.7	9114.46
ENSG00000009335	UBE3C	2273.79	1658.33	2351.52	1904.33	2539.04	1739.75
ENSG00000009413	REV3L	2053.49	2959.59	1909.91	2306.07	1837.6	1947.71
ENSG00000009694	TENM1	149.196	414.993	179.757	534.318	163.935	247.454
ENSG00000009709	PAX7	0	0	0	0	0	0.882344
ENSG00000009724	MASP2	111.93	126.975	153.854	259.824	151.89	145.348
ENSG00000009765	IYD	108.788	322.073	145.368	148.881	173.245	145.602
ENSG00000009780	FAM76A	294.485	346.35	295.734	344.083	327.471	308.211
ENSG00000009790	TRAF3IP3	346.132	215.152	240.297	190.409	376.528	158.903
ENSG00000009830	POMT2	264.115	254.554	278.534	207.697	190.05	216.728
ENSG00000009844	VTA1	828.531	411.584	617.965	508.72	559.609	548.561
ENSG00000009950	MLXIPL	26.6481	41.937	27.4246	27.0676	18.0666	55.0555
ENSG00000009954	BAZ1B	874.954	798.752	570.146	595.74	526.266	535.426
ENSG00000010017	RANBP9	642.255	602.207	1311.87	979.657	1338.42	835.988
ENSG00000010030	ETV7	69.0162	46.4112	60.0857	201.275	55.0424	118.181
ENSG00000010072	SPRTN	332.605	291.187	341.07	355.979	280.413	293.009
ENSG00000010165	EEF1AKNMT	283.481	117.656	167.835	224.185	105.868	205.391
ENSG00000010219	DYRK4	139.938	133.411	111.013	99.2985	88.3223	121.377
ENSG00000010244	ZNF207	5236.17	3622.28	4656.31	4042.84	4442.1	3493.96
ENSG00000010256	UQCRC1	1367.1	833.444	1161.24	830.882	1190.24	809.491
ENSG00000010270	STARD3NL	198.914	185.072	165.047	172.803	201.445	211.831
ENSG00000010278	CD9	1887.04	2106.39	2267.67	2123.93	2722.91	2197.55
ENSG00000010282	HHATL	3.93973	15.1685	1.07203	8.0498	1.41874	3.67387
ENSG00000010292	NCAPD2	798.368	492.491	751.959	619.983	850.166	533.868
ENSG00000010295	IFFO1	180.295	251.445	144.491	123.751	87.2527	117.999
ENSG00000010310	GIPR	27.2119	36.9368	31.8749	38.4725	19.7038	43.4372
ENSG00000010318	PHF7	146.133	137.382	138.74	172.629	139.497	202.106
ENSG00000010319	SEMA3G	159.205	598.151	215.584	191.343	114.511	418.382
ENSG00000010322	NISCH	1278.96	1457.47	1540.37	1750.27	1597.27	1825.12
ENSG00000010327	STAB1	2047.81	2461.11	745.312	604.733	824.875	864.809
ENSG00000010361	FUZ	46.929	76.6589	54.855	52.4383	46.1571	53.3008
ENSG00000010379	SLC6A13	2.5512	2.68916	2.03565	7.1174	0.433638	2.9696
ENSG00000010404	IDS	821.529	1050.28	1297.39	1375.43	1249.45	1295.42
ENSG00000010438	PRSS3	235.498	33.3091	375.582	131.565	406.873	169.006
ENSG00000010539	ZNF200	360.904	362.417	335.902	303.965	329.757	384.473
ENSG00000010610	CD4	521.767	296.349	219.662	129.079	206.587	174.785
ENSG00000010626	LRRC23	30.7089	50.7519	64.7312	38.9384	36.6561	54.2273
ENSG00000010671	BTK	199.234	173.57	141.262	70.6273	75.1044	78.428
ENSG00000010704	HFE	195.385	261.737	140.791	159.417	132.563	160.407
ENSG00000010803	SCMH1	295.258	391.38	228.94	348.953	219.533	309.971
ENSG00000010810	FYN	598.272	955.985	540.822	703.414	637.488	651.435
ENSG00000010818	HIVEP2	1694.5	1435.88	1292.59	1976.92	1263.43	1810.64
ENSG00000010932	FMO1	319.978	99.3332	99.5088	44.0077	116.363	62.6072
ENSG00000011007	ELOA	823.075	629.599	918.989	793.617	907.132	902.595
ENSG00000011009	LYPLA2	243.315	143.958	259.499	180.516	264.729	135.021
ENSG00000011021	CLCN6	273.156	316.432	390.9	323.156	336.385	304.014
ENSG00000011028	MRC2	1564.87	2965.27	1235.89	1811.01	902.848	1936.44
ENSG00000011052	NME1-NME2	60.2916	30.1824	29.0976	22.6574	47.0323	42.3073
ENSG00000011083	SLC6A7	12.2138	1.26106	2.56984	0.864082	2.57681	1.42968
ENSG00000011105	TSPAN9	417.584	447.71	686.195	704.477	524.5	651.835
ENSG00000011114	BTBD7	1195.33	1293.11	1277.14	1262.68	1339.63	977.762
ENSG00000011132	APBA3	83.4552	58.4983	88.925	55.6747	85.2186	64.2129
ENSG00000011143	MKS1	144.115	84.1395	117.28	111.192	157.573	151.106
ENSG00000011198	ABHD5	813.571	1051.44	1172.43	998.644	1088.91	770.214
ENSG00000011201	ANOS1	289.163	146.341	258.857	277.906	260.357	289.663
ENSG00000011243	AKAP8L	362.633	364.826	528.459	490.313	448.484	446.923
ENSG00000011258	MBTD1	905.08	824.988	1046.69	1228.57	1158.82	1259.82
ENSG00000011260	UTP18	501.192	363.896	519.805	499.267	494.611	518.557
ENSG00000011275	RNF216	816.748	810.894	753.452	702.193	703.568	662.153
ENSG00000011295	TTC19	655.144	758.17	730.435	793.189	788.595	819.266
ENSG00000011304	PTBP1	1983.94	1053.96	2077.76	1498.27	1656.44	1250.4
ENSG00000011332	DPF1	33.5194	47.2413	43.3528	57.1178	41.7576	44.9467
ENSG00000011347	SYT7	44.1181	90.4341	38.5056	77.3626	17.3165	31.2711
ENSG00000011376	LARS2	185.858	238.05	203.619	194.21	203.602	254.534
ENSG00000011405	PIK3C2A	1517.08	1085.82	1699.64	1361.65	1589.78	1480.22
ENSG00000011422	PLAUR	166.525	91.2951	66.6632	62.4498	58.3679	52.8422
ENSG00000011426	ANLN	1017.51	480.73	1010.39	730.815	1067.57	300.318
ENSG00000011451	WIZ	241.212	122.677	245.787	209.512	137.343	133.011
ENSG00000011454	RABGAP1	1353.8	1718.97	1268.59	1593.04	1434.03	1465.76
ENSG00000011465	DCN	10967.6	40034.3	7731.12	13958.3	6132.29	8754.75
ENSG00000011478	QPCTL	71.9716	63.3848	112.855	104.729	82.7158	74.6093
ENSG00000011485	PPP5C	507.028	425.204	515.938	551.767	485.136	568.955
ENSG00000011523	CEP68	823.84	1233.86	799.7	1033.26	638.459	869.253
ENSG00000011566	MAP4K3	708.675	979.375	1191.33	1510.72	1027.16	1172.13
ENSG00000011590	ZBTB32	31.1768	34.0238	24.4876	25.7899	38.041	32.4665
ENSG00000011600	TYROBP	93.0585	62.9746	40.8027	23.0711	49.395	46.5173
ENSG00000011638	TMEM159	696.642	759.247	779.446	980.281	717.402	955.296
ENSG00000011677	GABRA3	20.9376	17.4989	9.75554	18.2997	7.5001	16.4565
ENSG00000012048	BRCA1	381.164	270.87	269.876	241.289	339.452	224.349
ENSG00000012061	ERCC1	511.255	622.324	586.281	713.329	623.531	541.113
ENSG00000012124	CD22	13.6684	21.893	0	11.6925	25.1114	20.3088
ENSG00000012171	SEMA3B	50.0457	182.744	49.2182	73.5298	47.066	70.6303
ENSG00000012174	MBTPS2	310.819	323.08	309.717	338.48	227.607	335.828
ENSG00000012211	PRICKLE3	180.011	89.9463	117.551	150.036	163.507	141.935
ENSG00000012223	LTF	1710.13	30.115	139.025	49.1903	659.438	48.695
ENSG00000012232	EXTL3	701.798	672.365	858.164	770.683	628.191	659.698
ENSG00000012504	NR1H4	1.03485	0	0	0	0	0
ENSG00000012660	ELOVL5	897.627	1323.96	418.523	299.525	549.396	581.618
ENSG00000012779	ALOX5	128.682	117.679	73.4502	85.4055	88.0868	94.7863
ENSG00000012817	KDM5D	796.295	1137.47	47.2109	63.6884	1127.22	1248.41
ENSG00000012822	CALCOCO1	1512.37	1783.9	3030.21	2892	3381.16	2957.26
ENSG00000012963	UBR7	530.701	445.45	511.577	473.192	492.86	307.876
ENSG00000012983	MAP4K5	1205.83	1404.74	1520.37	1713.44	1646.59	1678.12
ENSG00000013016	EHD3	130.137	77.5669	91.109	105.204	89.9397	103.727
ENSG00000013275	PSMC4	733.976	308.594	738.459	445.713	910.712	499.92
ENSG00000013288	MAN2B2	629.999	802.539	640.126	723.628	604.057	734.932
ENSG00000013293	SLC7A14	38.7328	56.9496	50.795	64.3723	59.7036	60.0964
ENSG00000013297	CLDN11	181.119	251.57	94.4933	102.374	93.2018	102.825
ENSG00000013306	SLC25A39	369.658	169.721	425.904	313.535	316.331	207.901
ENSG00000013364	MVP	1349.48	1272.47	1262.56	1026.82	1367.63	1199.49
ENSG00000013374	NUB1	507.621	414.8	345.963	435.875	358.553	356.331
ENSG00000013375	PGM3	837.468	912.301	661.316	770.134	862.765	995.439
ENSG00000013392	RWDD2A	40.0607	50.3807	25.2066	29.8805	29.563	30.5476
ENSG00000013441	CLK1	2149.25	2380.04	1824.15	1604.13	1784	1871.12
ENSG00000013503	POLR3B	580.93	309.232	488.767	483.125	541.911	463.158
ENSG00000013523	ANGEL1	299.151	222.73	282.11	220.704	263.985	325.574
ENSG00000013561	RNF14	482.966	690.998	417.66	519.46	469.437	593.857
ENSG00000013563	DNASE1L1	211.583	148.194	219.521	87.1097	150.125	126.96
ENSG00000013573	DDX11	291.344	154.185	505.376	347.898	382.924	313.838
ENSG00000013583	HEBP1	244.06	294.071	227.637	366.297	160.759	237.58
ENSG00000013588	GPRC5A	189.032	376.163	160.952	251.479	109.127	131.332
ENSG00000013619	MAMLD1	56.9068	80.5112	52.9502	56.2177	41.8869	35.4612
ENSG00000013725	CD6	131.97	93.4301	94.6879	95.0892	119.124	140.896
ENSG00000013810	TACC3	342.328	147.867	251.997	125.846	257.077	95.0534
ENSG00000014123	UFL1	1063.34	937.783	953.201	1241.66	890.126	792.069
ENSG00000014138	POLA2	266.113	204.785	311.673	233.799	281.515	210.714
ENSG00000014164	ZC3H3	188.162	153.56	200.721	173.734	173.244	137.385
ENSG00000014216	CAPN1	1427.06	915.934	1798.94	1439.51	1905.74	1349.36
ENSG00000014257	ACP3	1142.3	511.504	2030.34	756.116	1596.79	567.286
ENSG00000014641	MDH1	596.982	546.189	482.844	544.146	525.672	545.467
ENSG00000014824	SLC30A9	1245.22	1067.39	1055.46	1061.76	1168.24	1046.33
ENSG00000014914	MTMR11	183.223	302.142	253.108	295.467	182.631	232.943
ENSG00000014919	COX15	441.314	399.356	609.939	498.99	462.054	568.547
ENSG00000015133	CCDC88C	535.867	369.417	516.663	401.911	589.284	344.45
ENSG00000015153	YAF2	688.919	582.746	899.017	742.091	641.568	674.034
ENSG00000015171	ZMYND11	884.333	1161.84	758.55	961.329	801.719	888.004
ENSG00000015285	WAS	56.3092	23.4441	12.1776	21.4005	31.319	16.0153
ENSG00000015413	DPEP1	3.61759	1.11381	6.10456	3.02744	1.46108	0
ENSG00000015475	BID	339.946	199.634	243.199	148.497	207.865	179.772
ENSG00000015479	MATR3	4066.11	3969.88	2857.05	3448.66	2870.54	3497.14
ENSG00000015520	NPC1L1	8.2292	16.2537	6.04909	3.20753	6.03622	7.05972
ENSG00000015532	XYLT2	322.724	385.981	396.637	483.19	311.068	383.05
ENSG00000015568	RGPD5	1355.44	1427.65	1691.51	2408.31	1726	2266.83
ENSG00000015592	STMN4	35.5335	56.549	45.9156	27.4998	40.0592	27.286
ENSG00000015676	NUDCD3	1135.25	921.611	1069.95	968.239	1164.03	1135.01
ENSG00000016082	ISL1	13.1142	4.95798	33.5196	33.3387	47.5075	30.4465
ENSG00000016391	CHDH	115.972	273.859	111.632	159.687	75.3186	149.147
ENSG00000016402	IL20RA	270.545	342.793	324.84	628.799	473.249	657.434
ENSG00000016490	CLCA1	0	3.98728	0	0	0	0
ENSG00000016602	CLCA4	165.308	179.629	246.928	523.814	181.573	231.52
ENSG00000016864	GLT8D1	470.945	593.888	422.296	398.462	319.952	360.539
ENSG00000017260	ATP2C1	1941.4	1596.15	2292.6	2103.86	2331.56	1994.02
ENSG00000017427	IGF1	355.742	592.955	298.882	136.624	275.248	356.765
ENSG00000017483	SLC38A5	71.6327	29.2252	43.6976	30.2028	36.9651	8.99729
ENSG00000017797	RALBP1	2177.38	1282.02	2191.4	1991.94	2268.1	1742.86
ENSG00000018189	RUFY3	1693.86	2046.72	1876.47	2471.05	1900.68	2406.15
ENSG00000018236	CNTN1	686.721	1178.44	886.25	1077.92	647.157	929.515
ENSG00000018280	SLC11A1	151.773	193.594	197.655	184.244	275.3	215.795
ENSG00000018408	WWTR1	1332.41	1499.4	1276.56	1001.39	1050.88	1088.69
ENSG00000018510	AGPS	830.583	597.786	727.042	666.848	752.327	747.407
ENSG00000018607	ZNF806	0	0	0	0	0	0
ENSG00000018610	CXorf56	48.6769	59.8321	50.1933	55.5118	46.6762	68.5225
ENSG00000018625	ATP1A2	95.1314	196.053	66.8351	71.774	51.7897	316.158
ENSG00000018699	TTC27	418.797	331.735	334.366	348.799	332.916	355.495
ENSG00000018869	ZNF582	27.8264	43.6411	21.2252	22.491	15.2106	39.2137
ENSG00000019102	VSIG2	13.3461	9.01327	6.99944	8.37971	11.0406	6.47657
ENSG00000019144	PHLDB1	502.725	789.338	545.169	701.326	303.937	705.577
ENSG00000019169	MARCO	76.1352	61.3531	32.1747	8.10163	64.545	53.251
ENSG00000019186	CYP24A1	400.939	7.1248	26.521	10.8295	50.5114	3.66458
ENSG00000019485	PRDM11	73.3027	99.1252	76.4453	88.8211	103.682	91.8857
ENSG00000019505	SYT13	9.29732	16.9097	38.4739	23.6222	64.655	29.242
ENSG00000019549	SNAI2	603.95	493.88	387.004	456.619	261.035	313.529
ENSG00000019582	CD74	3883.3	2117.36	1677.31	995.083	1530.09	1087.19
ENSG00000019991	HGF	65.419	187.006	57.8501	55.8624	60.4928	62.6378
ENSG00000019995	ZRANB1	1081.56	1237.81	1747.06	1729.19	1483.27	1310.21
ENSG00000020129	NCDN	174.451	132.504	190.113	153.854	173.154	132.29
ENSG00000020181	ADGRA2	699.386	1199.79	323.278	412.053	190.52	244.856
ENSG00000020219	CCT8L1P	0	0	0	0	3.01484	2.6535
ENSG00000020256	ZFP64	311.453	284.963	360.123	430.562	368.177	434.642
ENSG00000020426	MNAT1	242.93	263.171	206.429	201.578	235.688	276.593
ENSG00000020577	SAMD4A	389.725	1231.16	329.293	633.131	452.977	913.601
ENSG00000020633	RUNX3	262.953	202.591	147.515	183.594	204.782	135.935
ENSG00000020922	MRE11	467.974	532.352	733.003	778.614	510.916	686.191
ENSG00000021300	PLEKHB1	25.6919	45.6653	44.5281	42.9526	50.0791	45.4645
ENSG00000021355	SERPINB1	866.643	368.973	453.975	317.79	392.321	250.792
ENSG00000021461	CYP3A43	24.6637	26.4598	43.8422	61.4592	30.3756	42.0868
ENSG00000021488	SLC7A9	3.08765	12.8728	3.02917	2.13887	2.03245	4.4708
ENSG00000021574	SPAST	590.885	514.24	497.122	546.525	418.248	497.134
ENSG00000021645	NRXN3	36.8486	117.471	64.549	119.739	40.973	99.5478
ENSG00000021762	OSBPL5	485.429	581.359	644.617	643.691	627.668	659.443
ENSG00000021776	AQR	1389.22	1185.46	1333.52	1352.9	1443.77	1289.5
ENSG00000021826	CPS1	124.54	102.701	74.1999	96.6461	38.3659	139.757
ENSG00000021852	C8B	0	0	0	0	0	0.882344
ENSG00000022267	FHL1	74.4157	311.502	264.657	365.279	267.836	737.653
ENSG00000022277	RTF2	857.167	628.75	836.178	749.064	778.003	681.008
ENSG00000022355	GABRA1	1.30584	0	0.62675	0	0	1.13102
ENSG00000022556	NLRP2	37.2433	6.41841	17.3804	11.9164	7.71748	7.10755
ENSG00000022567	SLC45A4	206.35	259.004	584.682	438.388	328.608	254.152
ENSG00000022840	RNF10	1175.52	924.699	1430.21	1241.27	1305.91	946.585
ENSG00000022976	ZNF839	234.775	206.704	313.702	314.737	301.944	239.593
ENSG00000023041	ZDHHC6	412.67	451.267	434.633	438.118	386.594	460.766
ENSG00000023171	GRAMD1B	130.65	70.3855	57.2616	29.737	62.3986	58.7028
ENSG00000023191	RNH1	1963.36	1573.88	2536.77	2128.45	2563.62	2117.79
ENSG00000023228	NDUFS1	1688.24	1351.09	1421.2	1433.25	1368.92	1188.96
ENSG00000023287	RB1CC1	1099.42	1120.07	1482.74	1525.53	1834.04	2115.49
ENSG00000023318	ERP44	848.03	700.168	606.422	636.652	599.174	497.247
ENSG00000023330	ALAS1	585.427	337.745	473.331	254.139	437.038	264.81
ENSG00000023445	BIRC3	918.812	379.088	466.12	204.394	476.915	302.156
ENSG00000023516	AKAP11	2275.67	2593.88	1880.33	2292.42	1844.17	2033.82
ENSG00000023572	GLRX2	83.6771	85.8351	87.4648	83.0046	119.413	107.213
ENSG00000023608	SNAPC1	296.991	269.977	254.814	259.349	227.943	290.117
ENSG00000023697	DERA	376.734	348.607	342.056	418.795	410.776	343.963
ENSG00000023734	STRAP	822.566	588.212	658.9	731.656	691.782	504.867
ENSG00000023839	ABCC2	9.89341	21.5372	30.616	35.724	19.5351	19.105
ENSG00000023892	DEF6	285.856	166.715	367.968	235.14	404.116	387.755
ENSG00000023902	PLEKHO1	111.201	114.181	59.222	62.8211	74.4458	74.4695
ENSG00000023909	GCLM	341.094	308.49	277.165	189.183	191.64	202.329
ENSG00000024048	UBR2	1687.8	1780.47	1520.84	1723.2	1530.53	1719.73
ENSG00000024422	EHD2	232.212	397.504	151.055	211.743	149.7	195.337
ENSG00000024526	DEPDC1	193.141	53.5095	189.544	106.707	146.03	119.842
ENSG00000024862	CCDC28A	127.478	92.9516	94.8344	127.106	111.988	122.841
ENSG00000025039	RRAGD	335.209	751.442	394.616	585.926	274.641	344.447
ENSG00000025156	HSF2	183.679	271.49	338.002	252.42	220.91	262.9
ENSG00000025293	PHF20	815.968	792.072	737.643	604.865	729.554	741.334
ENSG00000025423	HSD17B6	5.93388	10.6414	5.72548	8.81076	7.86211	17.4653
ENSG00000025434	NR1H3	149.615	136.911	83.5593	83.3236	76.1477	114.46
ENSG00000025708	TYMP	2855.05	468.065	968.013	201.208	2024.21	421.623
ENSG00000025770	NCAPH2	366.544	317.293	444.634	425.032	473.144	374.577
ENSG00000025772	TOMM34	186.445	129.851	105.076	124.167	102.502	105.295
ENSG00000025796	SEC63	1372.18	1450.97	1193.65	1404.96	1117.47	1108.98
ENSG00000025800	KPNA6	1390.44	915.363	1546.59	1338.42	1106.04	1245.83
ENSG00000026025	VIM	10487.2	23177	7862.09	8662.66	6302.61	7723.8
ENSG00000026036	RTEL1-TNFRSF6B	266.063	245.75	360.003	215.589	317.563	220.09
ENSG00000026103	FAS	284.996	319.899	304.652	340.199	243.824	226.396
ENSG00000026297	RNASET2	303.895	354.256	313.85	236.382	382.372	338.093
ENSG00000026508	CD44	15826.5	12982.6	12445	13141	11719.2	10426.3
ENSG00000026559	KCNG1	42.0498	15.823	25.0824	33.5797	47.1008	33.6656
ENSG00000026652	AGPAT4	492.333	365.184	189.067	191.261	312.772	179.666
ENSG00000026751	SLAMF7	337.03	60.0425	174.556	39.1228	79.9867	59.2969
ENSG00000026950	BTN3A1	639.542	507.844	310.618	365.18	495.964	376.501
ENSG00000027001	MIPEP	367.971	311.488	613.056	656.513	781.019	862.86
ENSG00000027075	PRKCH	1466.06	885.842	1221.42	856.611	1712.67	1094.23
ENSG00000027644	INSRR	3.10091	0.995265	3.03919	0	2.02173	0
ENSG00000027697	IFNGR1	1585.84	821.586	1127.58	685.492	1387.8	971.15
ENSG00000027847	B4GALT7	89.9802	99.7967	114.658	128.033	99.4316	138.782
ENSG00000027869	SH2D2A	25.217	10.5536	3.117	5.22695	14.2645	5.02896
ENSG00000028116	VRK2	470.045	339.46	352.18	339.454	362.468	256.052
ENSG00000028137	TNFRSF1B	492.937	299.308	205.123	107.534	364.122	245.136
ENSG00000028203	VEZT	1151.17	1110.57	1046.15	1224.66	1165.55	1177.2
ENSG00000028277	POU2F2	22.649	37.7432	34.6281	19.2095	32.0292	27.3248
ENSG00000028310	BRD9	586.605	608.94	663.244	690.003	792.805	795.732
ENSG00000028528	SNX1	1007.43	957.515	898.584	881.19	709.126	942.298
ENSG00000028839	TBPL1	247.839	196.469	131.655	155.499	158.781	184.945
ENSG00000029153	ARNTL2	1775.53	320.04	1572.88	749.516	2037.89	702.282
ENSG00000029363	BCLAF1	3546.74	3215.71	3082.45	3940.37	3144.29	3285.73
ENSG00000029364	SLC39A9	1637.96	1221.23	1288.13	1228.82	1308.76	1092.19
ENSG00000029534	ANK1	21.0156	6.31464	12.5482	3.41289	22.1169	22.4543
ENSG00000029559	IBSP	0	1.99364	0	0	0	0
ENSG00000029639	TFB1M	150.827	155.902	135.219	153.56	141.444	163.958
ENSG00000029725	RABEP1	173.395	223.74	157.35	188.047	205.848	163.21
ENSG00000029993	HMGB3	1343.07	380.122	1129.96	343.864	768.731	722.902
ENSG00000030066	NUP160	1010.05	873.359	908.946	992.07	1135.75	1144.86
ENSG00000030110	BAK1	299.533	111.559	224.689	152.737	201.84	112.546
ENSG00000030304	MUSK	29.9186	96.9768	17.377	44.8005	44.7286	15.578
ENSG00000030419	IKZF2	848.396	769.805	957.78	1043.43	903.656	1366.93
ENSG00000030582	GRN	1294.46	941.277	1419.07	947.852	1243.18	857.321
ENSG00000031003	FAM13B	1148.38	1190.65	693.173	800.842	822.219	1198.97
ENSG00000031081	ARHGAP31	963.189	1254.23	732.459	1014.09	682.926	1012.6
ENSG00000031691	CENPQ	99.8187	73.2623	55.5284	42.7703	63.0216	69.7707
ENSG00000031698	SARS1	1380.64	908.001	1444.83	1305.74	1501.09	1138.41
ENSG00000031823	RANBP3	198.585	186.326	229.331	177.839	168.907	175.642
ENSG00000032219	ARID4A	829.938	929.043	787.779	907.075	769.976	853.711
ENSG00000032389	EIPR1	289.564	203.016	258.759	189.733	335.322	230.425
ENSG00000032444	PNPLA6	451.016	297.135	569.787	436.543	428.981	365.557
ENSG00000032742	IFT88	221.013	192.442	229.74	246.686	198.079	229.466
ENSG00000033011	ALG1	357.609	216.013	277.161	251.339	338.136	236.286
ENSG00000033030	ZCCHC8	315.805	318.537	390.907	385.962	402.419	356.271
ENSG00000033050	ABCF2	614.255	322.8	509.515	408.205	515.519	485.741
ENSG00000033100	CHPF2	530.084	428.079	553.231	332.19	381.21	382.555
ENSG00000033122	LRRC7	41.4549	50.356	40.8097	53.9497	36.6622	59.855
ENSG00000033170	FUT8	258.133	364.39	280.43	312.676	267.888	459.117
ENSG00000033178	UBA6	2100.77	1138.75	1479.83	1085.03	1501.82	1052.64
ENSG00000033327	GAB2	348.085	409.649	452.656	470.341	325.581	473.821
ENSG00000033627	ATP6V0A1	793.791	540.409	1085.96	986.144	948.292	813.178
ENSG00000033800	PIAS1	534.328	630.125	611.428	719.208	552.159	591.278
ENSG00000033867	SLC4A7	1444.12	1200.09	800.107	695.87	708.468	586.343
ENSG00000034053	APBA2	99.676	139.363	92.6659	125.823	92.3905	87.8527
ENSG00000034152	MAP2K3	572.259	316.05	848.368	431.362	755.708	280.671
ENSG00000034239	EFCAB1	31.0132	62.3224	57.6924	95.801	46.0061	64.657
ENSG00000034510	TMSB10	2622.61	2521.51	1987.28	1309.43	2466.22	2179.97
ENSG00000034533	ASTE1	159.43	245.264	154.947	177.132	196.444	174.117
ENSG00000034677	RNF19A	1323.36	1774.2	1852.7	1299.75	1765.56	1525.82
ENSG00000034693	PEX3	419.855	308.3	387.601	354.505	331.287	264.704
ENSG00000034713	GABARAPL2	635.419	567.522	957.803	921.562	1005.46	752.889
ENSG00000034971	MYOC	0	3.96153	33.3122	5.34744	15.2079	23.1766
ENSG00000035115	SH3YL1	719.537	1158.67	1029.1	1465.79	1079.35	1402.07
ENSG00000035141	FAM136A	535.182	307.782	553.208	413.487	534.184	389.27
ENSG00000035403	VCL	1445.89	1990.28	1432.95	1882.43	1528.72	1712.39
ENSG00000035499	DEPDC1B	119.687	41.7538	111.78	89.0271	93.7335	41.0442
ENSG00000035664	DAPK2	340.247	358.955	267.546	235.139	484.571	365.493
ENSG00000035681	NSMAF	849.174	863.649	833.816	958.188	896.088	912.142
ENSG00000035687	ADSS2	683.068	734.454	549.853	616.758	647.976	641.83
ENSG00000035720	STAP1	13.7535	7.17096	9.79317	3.39106	3.71614	5.46591
ENSG00000035862	TIMP2	1876	4992.11	1345.23	1918.83	736.442	1057.27
ENSG00000035928	RFC1	1021.77	1272.43	1220.04	1386.61	1132	1282.46
ENSG00000036054	TBC1D23	975.976	892.732	1236.87	1241.88	1426.64	1425.62
ENSG00000036257	CUL3	2103.29	1738.54	2711.89	2296.93	2574.19	2261.45
ENSG00000036448	MYOM2	17.7763	17.5688	37.931	76.1989	25.9214	47.1458
ENSG00000036473	OTC	0	0.570616	0	1.87931	0	0
ENSG00000036530	CYP46A1	710.022	811.608	727.485	913.659	772.212	822.673
ENSG00000036549	ZZZ3	1190.36	1227.66	1192.02	1426.63	1300.33	1507.17
ENSG00000036565	SLC18A1	28.7224	57.2343	55.0325	49.1122	27.867	24.5996
ENSG00000036672	USP2	118.972	92.9635	340.392	142.206	246.709	105.349
ENSG00000036828	CASR	0	0	0	0	0	0
ENSG00000037042	TUBG2	200.726	90.1254	119.16	91.9857	117.856	89.3847
ENSG00000037241	RPL26L1	164.654	88.0103	137.33	76.9302	172.869	94.1841
ENSG00000037280	FLT4	215.549	223.539	128.924	86.2814	124.013	97.8856
ENSG00000037474	NSUN2	1238.5	730.202	1327.73	1145.01	1257.2	934.604
ENSG00000037637	FBXO42	917.211	864.618	1163.41	1135.12	1162.64	946.478
ENSG00000037749	MFAP3	80.9875	156.301	143.685	114.778	119.065	144.05
ENSG00000037757	MRI1	360.608	363.712	384.694	363.745	464.392	499.896
ENSG00000037897	METTL1	79.7274	50.3227	38.8167	50.0241	57.4184	59.4884
ENSG00000037965	HOXC8	55.7297	117.234	39.4582	60.0659	30.3543	33.7526
ENSG00000038002	AGA	419.854	309.75	440.122	323.416	488.78	418.5
ENSG00000038210	PI4K2B	805.933	532.419	683.185	579.601	629.574	472.388
ENSG00000038219	BOD1L1	2857.77	2436.65	2868.3	2967.43	2764.24	2942.17
ENSG00000038274	MAT2B	760.885	682.507	596.441	553.986	515.519	436.654
ENSG00000038295	TLL1	103.829	343.285	117.639	227.555	214.201	256.633
ENSG00000038358	EDC4	702.709	593.788	759.164	785.681	636.619	490.139
ENSG00000038382	TRIO	2323.76	2639.13	2061.17	2341.67	2228.38	2524.78
ENSG00000038427	VCAN	4187.41	7681	2540.55	2889.69	1744.94	2789.36
ENSG00000038532	CLEC16A	556.1	476.233	574.33	408.797	593.014	586.447
ENSG00000038945	MSR1	191.819	266.325	128.029	152.512	204.773	210.929
ENSG00000039068	CDH1	4267.86	2185.3	4339.05	4541.88	3574.15	3430
ENSG00000039123	MTREX	1274.08	1054.74	875.214	1095.29	1065.12	1012.82
ENSG00000039139	DNAH5	13.7371	82.9216	46.8948	34.4648	17.4633	36.7601
ENSG00000039319	ZFYVE16	1442.45	1651.68	1158.46	1345.13	1115.6	1213.96
ENSG00000039523	RIPOR1	353.756	495.899	361.335	324.471	250.615	251.289
ENSG00000039537	C6	13.9664	43.562	9.65866	27.6116	23.7815	50.5071
ENSG00000039560	RAI14	424.951	646.172	514.871	1067.94	580.092	1278.18
ENSG00000039600	SOX30	3.60589	1.73561	0	1.13811	3.22688	5.15001
ENSG00000039650	PNKP	243.875	204.925	278.642	201.01	274.47	241.542
ENSG00000039987	BEST2	20.1026	30.6222	36.9864	35.1119	42.1017	48.1094
ENSG00000040199	PHLPP2	262.447	453.043	230.78	339.939	318.139	366.869
ENSG00000040275	SPDL1	208.158	121.379	125.777	105.881	189.915	190.289
ENSG00000040341	STAU2	920.922	748.825	881.725	703.247	972.415	751.475
ENSG00000040487	SLC66A1	107.439	129.063	193.693	135.062	193.652	107.017
ENSG00000040531	CTNS	206.248	225.812	332.494	346.97	360.838	342.842
ENSG00000040608	RTN4R	13.1191	29.0794	12.1545	35.9086	18.7968	21.8967
ENSG00000040633	PHF23	181.239	162.642	160.218	154.994	144.194	126.231
ENSG00000040731	CDH10	9.41481	28.2377	4.87165	11.0295	5.24923	13.3949
ENSG00000040933	INPP4A	499.639	446.772	542.343	429.034	541.1	413.148
ENSG00000041353	RAB27B	1832.45	1235.13	2614.1	2304.36	2225.87	1446.24
ENSG00000041357	PSMA4	1304.38	691.74	936.189	639.697	1122.92	675.77
ENSG00000041515	MYO16	43.9347	64.6871	55.7169	42.6876	43.7788	30.7365
ENSG00000041802	LSG1	713.923	600.002	1077.96	916.941	1019.34	1006.67
ENSG00000041880	PARP3	115.16	108.596	126.948	77.5758	63.3344	100.872
ENSG00000041982	TNC	2109.02	1234.6	1709.92	926.297	1230.15	2136.59
ENSG00000041988	THAP3	89.8412	78.9346	80.2802	87.3215	80.7821	89.6847
ENSG00000042062	RIPOR3	397.456	177.316	1012.92	197.961	566.34	135.62
ENSG00000042088	TDP1	512.013	327.368	371.841	326.092	536.781	422.793
ENSG00000042286	AIFM2	104.237	240.536	132.235	68.2962	69.5743	184.287
ENSG00000042304	C2orf83	15.2208	16.9043	21.0141	30.0688	24.4764	18.8398
ENSG00000042317	SPATA7	218.322	331.861	269.007	333.273	214.607	276.378
ENSG00000042429	MED17	658.927	690.577	565.063	633.609	569.428	632.712
ENSG00000042445	RETSAT	770.906	875.954	1064.93	1078.91	1078.26	1201.9
ENSG00000042493	CAPG	1041.52	725.524	619.356	594.891	691.931	697.254
ENSG00000042753	AP2S1	360.926	171.971	508.301	204.076	501.293	227.03
ENSG00000042781	USH2A	37.8208	0	0	111.59	42.2835	0
ENSG00000042813	ZPBP	2.36873	6.44594	16.2593	14.7015	15.4049	17.256
ENSG00000042832	TG	49.4017	436.197	17.533	139.216	22.8087	104.558
ENSG00000042980	ADAM28	202.636	245.181	185.905	111.368	182.049	175.15
ENSG00000043039	BARX2	178.077	121.815	258.513	160.437	131.067	188.609
ENSG00000043093	DCUN1D1	864.742	981.741	1567.14	1397.01	1044.65	979.565
ENSG00000043143	JADE2	395.537	620.349	317.623	454.523	354.808	583.684
ENSG00000043355	ZIC2	0	0	0	0	1.0074	0
ENSG00000043462	LCP2	444.723	264.595	190.796	83.4519	222.01	106.08
ENSG00000043514	TRIT1	198.083	209.432	241.089	342.368	262.884	319.222
ENSG00000043591	ADRB1	15.4725	52.623	21.2387	23.5841	15.1897	32.9058
ENSG00000044012	GUCA2B	0	0.996819	0	0	0	0
ENSG00000044090	CUL7	392.664	361.145	407.638	383.725	356.329	452.301
ENSG00000044115	CTNNA1	4286.73	4312.54	4480.92	4259.15	4885.09	4517.33
ENSG00000044446	PHKA2	385.002	603.582	735.477	730.325	621.662	800.786
ENSG00000044459	CNTLN	157.541	203.817	160.101	160.645	222.664	233.404
ENSG00000044524	EPHA3	72.849	141.637	69.9898	76.862	70.9025	81.2849
ENSG00000044574	HSPA5	3750.84	1978.03	2228.51	1437.9	2188.18	1305.33
ENSG00000046604	DSG2	371.953	1118.25	267.324	519.781	200.984	522.605
ENSG00000046647	GEMIN8	195.614	197.543	147.422	177.357	129.057	182.948
ENSG00000046651	OFD1	611.374	629.123	588.346	838.975	588.562	608.351
ENSG00000046653	GPM6B	456.163	998.002	540.97	993.734	350.162	412.952
ENSG00000046774	MAGEC2	0	0	0	0	0	0
ENSG00000046889	PREX2	654.596	1144.27	462.037	432.666	387.405	586.902
ENSG00000047056	WDR37	650.016	512.635	594.814	579.093	682.782	611.222
ENSG00000047188	YTHDC2	778.287	788.799	1123.42	961.069	1236.12	1122.85
ENSG00000047230	CTPS2	412.302	597.304	533.193	554.882	512.425	654.739
ENSG00000047249	ATP6V1H	560.38	461.491	564.431	559.184	539.734	383.992
ENSG00000047315	POLR2B	1823.1	1641.93	1891.84	1623.04	1840.02	1719.53
ENSG00000047346	FAM214A	1506.24	1288.06	1721.52	1306.29	1669.63	1268.15
ENSG00000047365	ARAP2	3366.92	2159.69	5090.26	4013.55	4920.23	3269.25
ENSG00000047410	TPR	4476.11	3931.17	3808.93	3861.66	4518.16	4554.96
ENSG00000047457	CP	377.354	900.954	177.61	339.766	240.521	264.761
ENSG00000047578	KATNIP	427.325	557.855	696.791	703.98	659.505	521.346
ENSG00000047579	DTNBP1	186.121	175.697	166.313	161.779	192.744	127.745
ENSG00000047597	XK	63.0166	22.8785	46.5744	75.1634	53.5406	55.8228
ENSG00000047617	ANO2	55.7925	108.914	100.273	44.0951	61.535	63.4114
ENSG00000047621	C12orf4	421.185	399.973	342.502	376.914	358.136	348.78
ENSG00000047634	SCML1	201.553	217.079	282.77	295.624	245.968	299.329
ENSG00000047644	WWC3	728.318	697.849	819.403	789.707	657.599	747.463
ENSG00000047648	ARHGAP6	98.342	188.553	89.8809	62.2541	54.9527	72.8459
ENSG00000047662	FAM184B	378.243	497.588	384.852	517.768	358.403	478.923
ENSG00000047849	MAP4	5435.01	5144.45	4445.08	4392.69	3595.91	3231.88
ENSG00000047932	GOPC	845.263	947.794	809.182	937.233	778.377	928.257
ENSG00000047936	ROS1	88.2435	252.034	0	0.928858	0.872582	0.765014
ENSG00000048028	USP28	398.782	215.346	279.955	211.083	280.596	269
ENSG00000048052	HDAC9	255.174	318.361	212.633	148.765	167.586	166.042
ENSG00000048140	TSPAN17	303.732	198.768	281.492	130.857	344.668	235.387
ENSG00000048162	NOP16	101.387	69.1134	97.9472	86.4681	113.586	79.7096
ENSG00000048342	CC2D2A	390.11	691.486	443.697	472.208	409.988	414.691
ENSG00000048392	RRM2B	386.109	442.786	586.145	631.107	456.955	565.796
ENSG00000048405	ZNF800	1379.41	974.521	1514.23	1159.47	1411.03	820.693
ENSG00000048462	TNFRSF17	12.3833	20.528	10.1944	6.59145	5.72774	12.9152
ENSG00000048471	SNX29	824.388	1004.32	914.405	688.251	795.704	908.831
ENSG00000048540	LMO3	48.9084	171.732	68.8023	36.139	31.5217	88.8963
ENSG00000048544	MRPS10	540.854	372.753	458.735	437.851	526.621	480.833
ENSG00000048545	GUCA1A	0	0.898236	1.41842	3.88078	2.88333	1.62676
ENSG00000048649	RSF1	1542.41	1712.45	1269.66	1450	1158.91	1440.41
ENSG00000048707	VPS13D	636.638	682.538	1092	916.103	1146.07	945.345
ENSG00000048740	CELF2	309.331	561.21	202.016	293.279	291.131	232.536
ENSG00000048828	FAM120A	1792.7	1518.99	1220.41	1310.01	1276.48	1197.93
ENSG00000048991	R3HDM1	473.102	459.923	406.381	374.456	378.961	320.369
ENSG00000049089	COL9A2	48.9936	38.8755	37.6656	51.4147	41.6781	62.1024
ENSG00000049130	KITLG	932.722	1662.52	971.024	1053.8	595.781	466.721
ENSG00000049167	ERCC8	203.949	137.814	181.96	187.154	201.784	203.353
ENSG00000049192	ADAMTS6	18.6885	74.3454	61.8103	26.1596	59.754	108.35
ENSG00000049239	H6PD	2181.95	2402.12	2558.52	3095.34	2003.6	2569.7
ENSG00000049245	VAMP3	1433.15	1117.51	1105.48	1019.55	901.209	876.82
ENSG00000049246	PER3	1377.02	1902.11	1459.62	1628.83	1683.05	1524.47
ENSG00000049247	UTS2	16.7639	14.2614	14.1219	18.9083	3.25541	1.86739
ENSG00000049249	TNFRSF9	87.4205	44.6946	52.4984	50.3658	37.8413	44.6687
ENSG00000049283	EPN3	570.762	196.182	779.011	504.657	864.66	260.665
ENSG00000049323	LTBP1	1105.73	1133.39	787.206	545.433	557.609	377.102
ENSG00000049449	RCN1	924.746	1041.31	431.649	565.867	530.63	676.966
ENSG00000049540	ELN	218.704	455.603	276.052	303.291	264.717	407.976
ENSG00000049541	RFC2	122.815	105.412	186.969	143.151	188.102	128.077
ENSG00000049618	ARID1B	1974.34	1983.38	1983.65	2496.78	2194.11	2259.41
ENSG00000049656	CLPTM1L	673.409	492.882	712.752	753.159	803.421	750.37
ENSG00000049759	NEDD4L	314.79	621.322	273.672	398.581	284.714	289.1
ENSG00000049768	FOXP3	68.8781	19.0045	35.3168	21.429	15.5354	9.41653
ENSG00000049769	PPP1R3F	82.6765	78.0815	129.952	132.251	146.068	114.107
ENSG00000049860	HEXB	741.683	1009.6	1122.74	956.434	961.741	744.548
ENSG00000049883	PTCD2	154.443	146.372	129.279	179.915	98.5441	103.905
ENSG00000050030	NEXMIF	24.769	158.19	142.76	127.488	18.7236	98.4763
ENSG00000050130	JKAMP	308.179	381.717	312.97	333.818	246.635	305.254
ENSG00000050165	DKK3	347.649	584.274	503.867	466.16	386.515	612.229
ENSG00000050327	ARHGEF5	432.108	400.871	762.314	904.975	807.226	712.125
ENSG00000050344	NFE2L3	814.472	704.609	1240.63	877.624	990.173	665.773
ENSG00000050393	MCUR1	332.883	259.084	494.342	415.119	466.562	313.351
ENSG00000050405	LIMA1	1958.61	2574.32	1491.44	1845.96	1491.2	1935.91
ENSG00000050426	LETMD1	464.389	448.215	392.299	451.817	395.969	472.673
ENSG00000050438	SLC4A8	187.261	121.575	75.546	66.652	61.6092	84.1656
ENSG00000050555	LAMC3	167.534	307.306	137.171	208.884	88.681	178.768
ENSG00000050628	PTGER3	1930.5	920.692	2542.93	1551.69	1909.33	1289.25
ENSG00000050730	TNIP3	399.837	13.3857	61.7148	23.1442	41.6825	16.4795
ENSG00000050748	MAPK9	562.192	554.205	557.763	473.191	607.254	561.354
ENSG00000050767	COL23A1	130.321	160.498	96.2413	106.01	104.715	125.818
ENSG00000050820	BCAR1	331.303	307.501	233.323	223.483	200.223	172.491
ENSG00000051009	FAM160A2	353.465	352.146	333.42	443.601	258.758	310.765
ENSG00000051108	HERPUD1	752.05	845.68	736.365	694.2	713.61	639.152
ENSG00000051128	HOMER3	260.756	227.583	313.723	191.383	298.604	271.2
ENSG00000051180	RAD51	61.9981	32.6146	63.6628	33.9534	42.1662	35.6753
ENSG00000051341	POLQ	328.457	122.255	311.556	211.843	340.813	208.825
ENSG00000051382	PIK3CB	1086.62	990.277	1114.49	1383.83	1010.64	1176.77
ENSG00000051523	CYBA	340.472	220.964	175.641	122.436	238.038	176.086
ENSG00000051596	THOC3	527.067	197.257	573.977	369.447	597.451	435.891
ENSG00000051620	HEBP2	48.1804	52.8145	81.4193	61.5796	62.6538	97.4978
ENSG00000051825	MPHOSPH9	583.392	603.125	454.823	393.028	406.975	385.88
ENSG00000052126	PLEKHA5	1984.39	2283.48	2015.31	2648.11	2012.61	1968.23
ENSG00000052344	PRSS8	436.858	242.196	757.016	450.737	652.916	258.511
ENSG00000052723	SIKE1	1114.86	841.591	995.503	860.115	1299.35	1103.4
ENSG00000052749	RRP12	371.5	346.836	433.672	354.989	588.841	416.253
ENSG00000052795	FNIP2	853.402	1161.39	807.061	1042.18	892.564	1028.93
ENSG00000052802	MSMO1	1207.49	1802.9	691.164	848.982	1021.65	772.567
ENSG00000052841	TTC17	1271.1	1888.31	1518.16	1804.47	1699.52	1694.8
ENSG00000053108	FSTL4	71.0201	209.729	207.905	214.48	173.317	181.232
ENSG00000053254	FOXN3	2584.73	2584.33	2964.25	3612.75	3576.58	3809.56
ENSG00000053328	METTL24	38.3592	68.3996	23.8276	30.9717	12.4671	21.9372
ENSG00000053371	AKR7A2	313.86	332.181	280.056	289.785	348.204	269.014
ENSG00000053372	MRTO4	338.887	195.054	328.506	272.787	443.982	331.962
ENSG00000053438	NNAT	35.9158	19.7331	36.2706	18.122	37.7786	41.4306
ENSG00000053501	USE1	77.6491	45.1467	66.282	47.7441	77.1105	56.4402
ENSG00000053524	MCF2L2	293.83	358.702	463.946	348.528	559.956	427.862
ENSG00000053702	NRIP2	131.092	185.705	173.443	239.847	182.311	226.665
ENSG00000053747	LAMA3	1768.87	1435.12	2130.93	2146.12	2240.66	2458.79
ENSG00000053770	AP5M1	730.813	615.793	598.837	594.981	568.061	474.174
ENSG00000053900	ANAPC4	624.775	797.31	695.234	794.936	684.119	993.022
ENSG00000053918	KCNQ1	80.2185	38.5169	49.7408	25.1756	30.1938	22.157
ENSG00000054116	TRAPPC3	659.175	430.308	611.074	510.263	619.791	455.73
ENSG00000054118	THRAP3	2408.18	2136.01	1747.63	1650.72	1561.88	1335.7
ENSG00000054148	PHPT1	155.287	175.622	199.387	165.238	285.633	220.62
ENSG00000054179	ENTPD2	47.388	42.4316	17.6093	27.3738	16.9108	19.5801
ENSG00000054219	LY75	860.394	843.344	573.097	666.113	809.172	643.298
ENSG00000054267	ARID4B	1224.42	1228.56	1091.54	1154.53	1255.3	1248.45
ENSG00000054277	OPN3	113.853	98.8725	100.224	100.559	96.9691	97.3163
ENSG00000054282	SDCCAG8	447.197	535.62	410.258	443.098	514.247	650.002
ENSG00000054356	PTPRN	3.03469	0.530619	0	6.34772	1.28863	2.69599
ENSG00000054392	HHAT	80.4455	90.5678	103.269	119.017	106.032	149.845
ENSG00000054523	KIF1B	2737.08	2932.16	3648.2	4016.3	3819.41	3387.95
ENSG00000054611	TBC1D22A	515.186	377.873	575.932	452.824	750.812	605.906
ENSG00000054654	SYNE2	11542	12592.6	11822	18732.4	14275.5	17684.8
ENSG00000054690	PLEKHH1	390.273	707.876	530.485	759.555	592.829	739.213
ENSG00000054793	ATP9A	886.081	963.056	830.964	713.787	912.354	1056.91
ENSG00000054796	SPO11	1.16568	0	0	0.808768	0	1.04193
ENSG00000054803	CBLN4	0	0	0	0	0	0.882344
ENSG00000054938	CHRDL2	0.245223	1.91235	1.99486	0	2.19208	2.71974
ENSG00000054965	FAM168A	914.627	981.015	754.28	801.083	680.43	710.655
ENSG00000054967	RELT	237.136	100.779	205.278	121.977	194.865	90.5529
ENSG00000054983	GALC	450.168	467.408	495.094	447.199	514.962	541.554
ENSG00000055044	NOP58	1083.58	670.496	818.084	786.133	937.196	874.381
ENSG00000055070	SZRD1	777.057	602.264	647.812	620.934	585.478	507.965
ENSG00000055118	KCNH2	3.21261	1.81096	0	2.57091	0.922694	5.14615
ENSG00000055130	CUL1	1394.27	1047.97	1180.43	1122.09	940.218	764.271
ENSG00000055147	FAM114A2	383.911	357.956	182.249	209.41	220.576	283.503
ENSG00000055163	CYFIP2	66.1969	61.7021	76.9992	24.3906	54.3534	49.1391
ENSG00000055208	TAB2	783.566	915.126	706.158	695.172	743.752	571.201
ENSG00000055211	GINM1	656.748	698.02	607.531	585.872	462.137	624.402
ENSG00000055332	EIF2AK2	1729.19	1814.05	1007.53	1668.68	1117.78	1206.93
ENSG00000055483	USP36	573.155	570.16	596.188	619.464	489.16	475.983
ENSG00000055609	KMT2C	4940.39	5356.16	5596.9	7154.35	6623.42	6619.59
ENSG00000055732	MCOLN3	357.174	917.372	332.495	594.739	347.425	300.06
ENSG00000055813	CCDC85A	53.6891	71.5709	70.8452	119.116	72.7992	161.485
ENSG00000055917	PUM2	3475.03	3102.44	3163.61	3585.61	3315.64	3475.69
ENSG00000055950	MRPL43	287.136	248.246	313.83	335.88	328.88	309.091
ENSG00000055955	ITIH4	59.8835	60.1425	49.9405	72.6572	43.1137	52.515
ENSG00000055957	ITIH1	11.1506	8.69939	14.5361	20.654	15.1719	16.7187
ENSG00000056050	HPF1	193.828	152.733	193.66	158.629	109.173	136.808
ENSG00000056097	ZFR	1342.23	1127.24	1006.36	1079.18	1178.65	1053.85
ENSG00000056277	ZNF280C	208.744	123.965	161.489	136.262	127.571	107.661
ENSG00000056291	NPFFR2	1.8943	1.76477	0.929137	1.96838	1.59181	2.46601
ENSG00000056487	PHF21B	5.00597	2.1539	6.01663	4.3668	0.264782	5.99923
ENSG00000056558	TRAF1	649.28	234.094	246.727	208.172	363.598	264.614
ENSG00000056586	RC3H2	1664.79	1409.33	1503.12	1239.98	1367.51	1222.61
ENSG00000056736	IL17RB	93.7127	121.682	52.2149	77.2773	49.5219	58.2198
ENSG00000056972	TRAF3IP2	477.039	345.597	465.408	428.093	404.624	310.427
ENSG00000056998	GYG2	33.5858	46.8167	121.726	101.182	62.2319	96.6587
ENSG00000057019	DCBLD2	604.72	944.536	564.256	695.1	775.271	717.578
ENSG00000057149	SERPINB3	30209.7	79.1332	8677.88	116.444	10635.8	221.502
ENSG00000057252	SOAT1	880.949	2755.31	423.758	410.804	323.085	398.896
ENSG00000057294	PKP2	75.5284	274.63	67.1457	166.561	34.9586	77.8956
ENSG00000057468	MSH4	6.19161	20.8614	7.08176	9.65248	11.1315	16.8801
ENSG00000057593	F7	5.02062	11.5861	7.65122	7.79461	10.872	6.03044
ENSG00000057608	GDI2	3752	2486.15	2980.03	2974.72	2976.25	2442.54
ENSG00000057657	PRDM1	1700.21	570.826	1897.94	721.602	1769.21	530.66
ENSG00000057663	ATG5	474.236	501.919	430.754	381.095	346.591	347.515
ENSG00000057704	TMCC3	333.504	331.535	492.108	576.462	711.083	413.992
ENSG00000057757	PITHD1	760.919	479.049	802.307	691.412	886.224	641.808
ENSG00000057935	MTA3	644.547	598.349	865.131	912.99	742.378	850.243
ENSG00000058056	USP13	180.555	447.282	214.982	339.16	186.099	285.026
ENSG00000058063	ATP11B	4298.95	1942.02	4112.82	3243.87	4155.54	2508.26
ENSG00000058085	LAMC2	399.311	527.296	683.898	1073.62	767.102	1221.19
ENSG00000058091	CDK14	208.423	378.686	131.964	172.001	119.325	167.777
ENSG00000058262	SEC61A1	2723.02	1922.09	2292.37	1746.1	2472.59	1905.5
ENSG00000058272	PPP1R12A	1942.78	2538.18	1598.78	2590.17	1532.04	2158.09
ENSG00000058335	RASGRF1	19.3573	19.4938	28.1801	15.1167	15.8507	24.9816
ENSG00000058404	CAMK2B	18.1854	29.596	18.5115	24.1894	17.2264	28.6833
ENSG00000058453	CROCC	574.732	663.776	767.173	922.924	952.608	1192.53
ENSG00000058600	POLR3E	754.503	809.198	969.028	1339.06	1313.48	1391.33
ENSG00000058668	ATP2B4	4919.03	5304.06	5040.32	5459.27	5182.99	5462.61
ENSG00000058673	ZC3H11A	1880.58	1709.69	2018.06	2094.45	1860.8	1955.19
ENSG00000058729	RIOK2	441.004	386.806	282.138	371.298	294.526	324.899
ENSG00000058799	YIPF1	210.613	146.361	200.582	151.529	181.45	141.725
ENSG00000058804	NDC1	0.814873	232.71	0	51.8755	124.489	121.625
ENSG00000058866	DGKG	201.504	257.975	164.725	252.586	108.257	260.03
ENSG00000059122	FLYWCH1	384.638	430.663	402.484	415.633	380.056	492.016
ENSG00000059145	UNKL	193.112	205.212	232.56	227.424	231.515	247.87
ENSG00000059377	TBXAS1	103.068	106.792	59.4575	45.2827	71.15	90.3797
ENSG00000059378	PARP12	686.629	371.353	569.002	315.944	659.379	408.936
ENSG00000059573	ALDH18A1	733.012	515.108	584.774	603.54	695.697	813.972
ENSG00000059588	TARBP1	1078.8	1181.61	1690.43	1542.42	1605.5	1561.15
ENSG00000059691	GATB	393.465	244.646	440.468	503.56	426.734	312.541
ENSG00000059728	MXD1	1095.6	349.2	901.452	602.287	1255.31	369.81
ENSG00000059758	CDK17	858.154	827.696	715.805	916.084	856.438	811.979
ENSG00000059769	DNAJC25	149.708	133.185	128.454	109.815	159.213	114.072
ENSG00000059804	SLC2A3	433.39	305.404	274.466	261.628	311.258	215.208
ENSG00000059915	PSD	24.6738	11.9932	18.3629	27.3138	16.3944	18.0947
ENSG00000060069	CTDP1	387.913	317.926	723.071	617.423	785.153	597.292
ENSG00000060138	YBX3	3729.31	2631.28	3939.47	4124.34	3813.3	3171
ENSG00000060140	STYK1	78.3087	36.3568	77.3815	45.963	104.304	77.3001
ENSG00000060237	WNK1	3018.4	3032.61	3071.83	3415.41	3716.85	4204.3
ENSG00000060303	RPS17P5	0	0	0	0	0	0
ENSG00000060339	CCAR1	1325.38	978.452	1160.89	1333.25	1231.42	993.315
ENSG00000060491	OGFR	323.453	309.668	408.807	331.035	486.357	456.258
ENSG00000060558	GNA15	844.806	212.165	858.898	387.557	985.178	392.468
ENSG00000060566	CREB3L3	0	0	0	0	0	0
ENSG00000060642	PIGV	191.844	161.744	151.667	146.252	157.174	187.66
ENSG00000060656	PTPRU	142.412	362.601	164.258	324.586	139.417	380.873
ENSG00000060688	SNRNP40	308.719	237.943	342.414	290.144	348.885	192.556
ENSG00000060709	RIMBP2	102.486	61.2884	76.964	74.8502	22.8706	52.3348
ENSG00000060718	COL11A1	57.6124	108.605	98.6953	145.348	41.6624	130.479
ENSG00000060749	QSER1	2490.6	2047.16	2203.98	2244.25	1912.55	1862.1
ENSG00000060762	MPC1	246.418	250.489	249.88	243.609	245.008	209.291
ENSG00000060971	ACAA1	714.691	560.333	558.403	496.286	594.649	574.084
ENSG00000060982	BCAT1	395.557	603.342	402.625	284.463	386.577	354.787
ENSG00000061273	HDAC7	902.858	971.926	820.575	846.697	731.985	831.89
ENSG00000061337	LZTS1	249.423	305.397	227.817	276.905	156.619	116.492
ENSG00000061455	PRDM6	24.2742	19.2603	14.6215	39.3808	6.74841	9.41192
ENSG00000061492	WNT8A	0	0	1.01377	0	0	0
ENSG00000061656	SPAG4	23.8306	26.5114	19.7661	27.6292	27.2852	27.2564
ENSG00000061676	NCKAP1	4393.03	4214.27	4230.8	4822.81	4238.18	4380.77
ENSG00000061794	MRPS35	485.352	348.681	382.23	359.304	427.711	298.147
ENSG00000061918	GUCY1B1	106.782	220.163	101.797	120.209	67.929	101.279
ENSG00000061936	SFSWAP	1183.1	1028.08	1309.16	1179.67	1367.09	1078.14
ENSG00000061938	TNK2	188.427	160.383	250.83	233.589	226.499	266.704
ENSG00000061987	MON2	2381.55	3012.1	2639.01	2902.35	2685.66	2736.83
ENSG00000062038	CDH3	1785.91	800.472	1010.53	779.938	679.11	380.858
ENSG00000062096	ARSF	364.276	26.2188	251.235	18.5864	236.571	26.4379
ENSG00000062194	GPBP1	1276.92	1491.36	1031.89	1176.74	1042.49	1144.25
ENSG00000062282	DGAT2	912.514	1791.65	1711.33	1864.5	1786.5	1834.59
ENSG00000062370	ZNF112	118.804	165.37	70.3389	2.13077	40.7318	138.156
ENSG00000062485	CS	1593.33	1248.64	1718.83	1581.83	1529.51	1170.92
ENSG00000062524	LTK	22.6521	31.7781	18.0618	21.7291	4.61625	7.18813
ENSG00000062582	MRPS24	229.605	171.456	247.613	205.112	321.55	178.178
ENSG00000062598	ELMO2	390.463	477.942	405.274	459.625	295.342	475.057
ENSG00000062650	WAPL	2055.67	1648.87	2594.04	2353.52	2235.41	2075.59
ENSG00000062716	VMP1	1036.52	467.012	672.005	413.291	690.846	429.837
ENSG00000062725	APPBP2	883.572	970.258	809.183	932.378	778.431	926.051
ENSG00000062822	POLD1	248.735	126.185	215.512	160.902	336.899	190.94
ENSG00000063015	SEZ6	16.8256	39.7921	19.5659	53.4904	44.3689	60.4805
ENSG00000063046	EIF4B	7943.45	6687.6	6038.14	6550.89	7122.61	6856.65
ENSG00000063127	SLC6A16	44.3735	61.4562	26.3063	28.9568	35.4506	28.4637
ENSG00000063169	BICRA	81.6252	57.7052	104.299	80.5467	55.5463	45.1716
ENSG00000063176	SPHK2	86.1153	74.2522	60.6575	64.7106	90.0255	75.0222
ENSG00000063177	RPL18	3769.81	2896.59	4269	4443.98	5750.55	4898.3
ENSG00000063180	CA11	18.5178	21.7731	26.2443	29.93	26.4404	35.8047
ENSG00000063241	ISOC2	188.82	97.1232	123.023	85.8315	187.7	84.6385
ENSG00000063244	U2AF2	843.8	469.831	712.131	544.738	715.704	497.733
ENSG00000063245	EPN1	459.674	345.856	670.406	382.28	416.795	336.542
ENSG00000063322	MED29	348.881	339.845	433.078	367.966	430.923	317.864
ENSG00000063438	AHRR	48.6136	79.8434	69.2946	50.2809	61.935	41.0229
ENSG00000063515	GSC2	0	0	1.01557	1.07388	0	0
ENSG00000063587	ZNF275	55.4632	84.9942	60.1793	50.8514	80.676	39.8968
ENSG00000063601	MTMR1	321.908	325.498	348.179	475.798	288.374	324.95
ENSG00000063660	GPC1	823.475	857.329	1484.85	2056.99	1160.97	1303.52
ENSG00000063761	ADCK1	102.226	112.523	111.319	102.992	123.702	126.21
ENSG00000063854	HAGH	188.96	178.683	237.398	275.889	265.553	320.174
ENSG00000063978	RNF4	625.495	513.683	682.098	504.297	645.003	576.12
ENSG00000064012	CASP8	617.629	404.032	490.545	372.878	684.223	443.175
ENSG00000064042	LIMCH1	655.501	666.822	779.643	642.54	600.603	657.804
ENSG00000064102	INTS13	477.521	230.639	329.256	307.332	404.02	302.783
ENSG00000064115	TM7SF3	662.407	864.754	858.291	1169.89	844.019	1100.23
ENSG00000064195	DLX3	85.1249	67.4833	279.008	319.053	229.964	138.235
ENSG00000064199	SPA17	66.4723	35.1241	81.3955	89.9158	73.8793	50.9743
ENSG00000064201	TSPAN32	42.6265	53.0191	22.8073	25.4057	27.937	31.8758
ENSG00000064205	CCN5	437.483	2086.5	335.47	628.274	380.451	670.463
ENSG00000064218	DMRT3	3.08819	2.97189	2.0192	0	1.01346	1.78178
ENSG00000064225	ST3GAL6	338.051	685.415	576.97	690.362	836.451	806.745
ENSG00000064270	ATP2C2	281.352	280.496	1102.69	1019.83	1353.13	1110.62
ENSG00000064300	NGFR	78.5146	82.6406	76.7149	33.7455	37.3388	75.1131
ENSG00000064309	CDON	1176.29	2270.57	1073.41	1330.05	941.626	1856.56
ENSG00000064313	TAF2	896.59	723.798	712.038	815.19	991.045	815.507
ENSG00000064393	HIPK2	1715.63	1385.51	1269.25	807.949	821.727	716.074
ENSG00000064419	TNPO3	463.167	421.411	412.938	397.696	460.03	511.238
ENSG00000064489	BORCS8-MEF2B	5.79899	0	14.4971	0	0	5.54949
ENSG00000064490	RFXANK	120.816	139.755	166.355	96.6537	209.965	176.274
ENSG00000064545	TMEM161A	80.6932	89.5529	92.955	76.2549	87.2661	67.1412
ENSG00000064547	LPAR2	77.4962	58.6978	81.5237	93.4658	63.113	81.2798
ENSG00000064601	CTSA	705.575	535.843	1146.13	648.026	816.527	475.709
ENSG00000064607	SUGP2	883.503	774.459	793.576	787.152	771.175	663.96
ENSG00000064651	SLC12A2	3154	9986.36	1899.54	3531.34	1564.67	2557.56
ENSG00000064652	SNX24	298.38	227.338	385.385	496.87	425.044	345.732
ENSG00000064655	EYA2	22.7778	71.5809	44.3331	15.658	72.26	18.1737
ENSG00000064666	CNN2	938.142	578.222	681.624	484.114	691.538	511.298
ENSG00000064687	ABCA7	417.799	221.152	474.122	249.849	343.63	269.41
ENSG00000064692	SNCAIP	93.206	147.914	92.0845	79.5564	96.7201	102.315
ENSG00000064703	DDX20	350.183	255.211	225.347	266.07	227.75	232.386
ENSG00000064726	BTBD1	1106.39	1274.19	1036.83	1099.43	1115.54	1143.7
ENSG00000064763	FAR2	250.654	519.058	222.932	208.744	208.482	217.439
ENSG00000064787	BCAS1	19.7659	40.0528	16.8424	43.3984	26.8798	17.002
ENSG00000064835	POU1F1	6.84779	2.82285	9.05048	4.06554	1.93766	3.41319
ENSG00000064886	CHI3L2	810.605	121.166	1549.65	73.7438	1621.18	129.072
ENSG00000064932	SBNO2	1655.38	496.508	1536.64	505.407	1520.17	442.584
ENSG00000064933	PMS1	329.468	325.035	240.773	274.737	270.833	307.24
ENSG00000064961	HMG20B	497.675	488.797	692.8	662.402	671.584	474.703
ENSG00000064989	CALCRL	618.976	513.827	319.619	313.023	291.233	433.03
ENSG00000064995	TAF11	380.974	295.463	470.071	400.01	501.445	356.732
ENSG00000064999	ANKS1A	815.153	776.936	930.443	903.004	813.825	746.145
ENSG00000065000	AP3D1	454.488	239.689	708.675	492.79	670.909	492.81
ENSG00000065029	ZNF76	342.628	308.815	282.004	181.038	195.794	272.562
ENSG00000065054	SLC9A3R2	111.702	152.285	54.579	64.2499	28.6784	48.4682
ENSG00000065057	NTHL1	73.7854	61.4489	69.6809	58.1768	93.996	64.9896
ENSG00000065060	UHRF1BP1	794.325	667.747	709.979	708.631	759.819	574.783
ENSG00000065135	GNAI3	2425.94	1317.16	2489.64	2158.81	2522.02	1692.68
ENSG00000065150	IPO5	2575.84	1902.79	1856.56	1886.93	2026.62	1605.55
ENSG00000065154	OAT	1469.68	1326.21	926.907	1017.27	1008.09	950.97
ENSG00000065183	WDR3	1013.17	490.152	655.031	519.973	742.936	636.152
ENSG00000065243	PKN2	1069.49	1179.72	1061.25	1407.44	1360.72	1211.66
ENSG00000065268	WDR18	218.003	89.0247	145.306	111.116	173	111.113
ENSG00000065308	TRAM2	570.498	911.646	462.855	461.938	342.218	431.944
ENSG00000065320	NTN1	51.0664	252.512	24.8042	16.3857	67.0641	39.8879
ENSG00000065325	GLP2R	2.96745	4.12284	8.84231	4.93664	10.4176	10.5151
ENSG00000065328	MCM10	248.063	20.287	126.44	76.0617	117.935	94.2792
ENSG00000065357	DGKA	1501.21	1294.51	1922.11	2311.09	1630.7	2166.07
ENSG00000065361	ERBB3	1497.02	1810.18	3069.4	2943.1	2275.75	2568.4
ENSG00000065371	ROPN1	14.2448	58.2965	15.974	15.0568	14.0869	19.9109
ENSG00000065413	ANKRD44	452.473	530.33	488.069	379.583	430.512	341.137
ENSG00000065427	KARS1	1365.59	838.457	1140.04	920.945	1227.52	919.136
ENSG00000065457	ADAT1	385.457	249.729	388.282	384.617	519.796	467.24
ENSG00000065485	PDIA5	214.03	228.791	160.42	112.973	155.307	157.888
ENSG00000065491	TBC1D22B	225	178.848	222.597	227.411	181.092	188.269
ENSG00000065518	NDUFB4	507.527	328.252	544.792	419.721	502.82	297.09
ENSG00000065526	SPEN	2441.71	2591.47	1889.25	2327.61	2070.19	1999.79
ENSG00000065534	MYLK	1376.06	2525.62	1173.56	1468.32	1176.28	2269.2
ENSG00000065548	ZC3H15	952.595	781.749	815.282	930.963	750.572	822.952
ENSG00000065559	MAP2K4	818.995	568.955	727.563	749.086	656.917	632.575
ENSG00000065600	PACC1	162.588	90.2244	97.8658	65.0311	81.8054	91.3016
ENSG00000065609	SNAP91	0	0	0	3.22735	0	0
ENSG00000065613	SLK	3798.98	3292.4	3185.6	3201.82	3613.31	3192.41
ENSG00000065615	CYB5R4	329.684	366.719	389.704	241.699	364.565	255.038
ENSG00000065618	COL17A1	549.787	782.227	1009.55	1420.23	657.926	895.654
ENSG00000065621	GSTO2	293.081	353.511	413.529	518.407	459.03	625.472
ENSG00000065665	SEC61A2	156.222	162.457	211.707	164.03	189.271	205.507
ENSG00000065675	PRKCQ	209.759	43.9611	82.8078	15.6603	74.9816	14.3951
ENSG00000065717	TLE2	40.3	145.499	31.9128	73.0699	15.5363	38.0818
ENSG00000065802	ASB1	350.022	407.94	347.462	314.724	279.315	365.614
ENSG00000065809	FAM107B	484.515	482.906	614.444	678.79	621.088	709.132
ENSG00000065833	ME1	881.355	605.048	636.39	257.425	809.447	246.039
ENSG00000065882	TBC1D1	652.443	812.263	576.168	634.993	631.211	734.535
ENSG00000065883	CDK13	1898.37	1780.08	1658.32	1708.83	1607.2	1598.31
ENSG00000065911	MTHFD2	774.996	325.401	617.015	611.233	576.04	412.753
ENSG00000065923	SLC9A7	201.551	165.86	131.348	138.602	161.089	146.951
ENSG00000065970	FOXJ2	555.417	567.673	555.94	538.167	539.752	559.263
ENSG00000065978	YBX1	4104.61	2640.83	3495.08	2388.78	3863.49	2529.6
ENSG00000065989	PDE4A	37.4892	53.5766	40.5148	55.5702	10.0018	27.2013
ENSG00000066027	PPP2R5A	875.844	1006.75	645.939	721.003	570.821	658.296
ENSG00000066032	CTNNA2	47.3744	50.5703	46.4354	42.4355	51.4091	40.6837
ENSG00000066044	ELAVL1	393.694	338.307	324.055	359.809	287.792	307.281
ENSG00000066056	TIE1	154.457	164.266	98.2331	87.9089	128.725	182.044
ENSG00000066084	DIP2B	2239.94	1803.76	3218.05	3181.98	3832.76	3154.7
ENSG00000066117	SMARCD1	341.944	334.229	371.774	359.797	349.111	334.67
ENSG00000066135	KDM4A	820.86	907.134	959.86	1555.03	1252.54	1389.11
ENSG00000066136	NFYC	533.913	449.431	475.765	633.234	507.282	460.159
ENSG00000066185	ZMYND12	2.20932	3.30667	3.25121	2.29566	7.40007	3.33089
ENSG00000066230	SLC9A3	92.8001	61.5309	176.94	139.304	215.822	184.263
ENSG00000066248	NGEF	119.715	119.797	284.766	239.988	183.334	220.54
ENSG00000066279	ASPM	1147.49	345.119	1030.98	645.105	961.14	354.026
ENSG00000066294	CD84	679.963	513.008	318.138	189.372	353.232	274.97
ENSG00000066322	ELOVL1	817.997	607.175	1142.59	1168.62	1231.14	728.932
ENSG00000066336	SPI1	88.451	95.6094	58.4309	30.4001	52.7387	43.6174
ENSG00000066379	POLR1H	23.9872	12.7834	7.38825	9.82127	8.60259	6.29837
ENSG00000066382	MPPED2	105.183	285.236	69.6764	126.132	100.86	160.636
ENSG00000066405	CLDN18	72.6703	166.074	87.4388	127.808	63.5668	190.204
ENSG00000066422	ZBTB11	990.578	948.786	890.269	906.876	999.718	914.141
ENSG00000066427	ATXN3	1054.9	960.123	975.901	1419.66	1180.94	1072.96
ENSG00000066455	GOLGA5	452.292	311.258	510.554	492.836	474.231	516.801
ENSG00000066468	FGFR2	1526.43	1170.86	1649.49	2151.7	2046.25	2417.73
ENSG00000066557	LRRC40	408.484	326.67	327.689	341.979	315.932	305.026
ENSG00000066583	ISOC1	292.651	267.809	232.495	225.417	221.976	251.132
ENSG00000066629	EML1	421.35	599.568	844.476	772.013	810.766	697.49
ENSG00000066651	TRMT11	218.051	265.741	181.122	226.651	181.924	199.343
ENSG00000066654	THUMPD1	363.284	649.558	620.538	482.845	530.493	770.606
ENSG00000066697	MSANTD3	175.705	141.965	151.138	141.705	149.092	165.979
ENSG00000066735	KIF26A	92.4362	124.856	74.7684	59.743	66.7129	76.7945
ENSG00000066739	ATG2B	1525.15	2506.07	2592.98	3305.73	2716.99	3168.01
ENSG00000066777	ARFGEF1	2618.82	2375.13	2779.52	2609.94	2907.3	2950.1
ENSG00000066813	ACSM2B	299.549	301.824	243.332	254.352	130.11	267.83
ENSG00000066827	ZFAT	383.816	266.55	255.516	281.213	252.141	280.916
ENSG00000066855	MTFR1	405.558	458.393	270.785	230.326	307.469	275.047
ENSG00000066923	STAG3	258.235	384.095	407.971	459.012	365.072	397.87
ENSG00000066926	FECH	210.911	228.853	266.937	225.162	242.968	210.351
ENSG00000066933	MYO9A	2108.98	2583.28	2499.94	2823.99	2343.39	2756.52
ENSG00000067048	DDX3Y	1298.69	1461.72	12.2402	9.27111	1397.09	1383.89
ENSG00000067057	PFKP	695.971	487.041	604.817	503.252	798.595	575.131
ENSG00000067064	IDI1	663.505	590.667	540.805	610.462	711.408	535.841
ENSG00000067066	SP100	1371.15	1336.33	1175.24	1125.01	1425.5	1175.72
ENSG00000067082	KLF6	2209.67	2348.11	2043.87	2083.77	2666.9	2388.91
ENSG00000067113	PLPP1	314.817	599.863	299.897	360.837	277.436	506.988
ENSG00000067141	NEO1	306.21	381.404	441.199	712.029	703.258	778.098
ENSG00000067167	TRAM1	1951.85	2216.47	1834.57	1754.06	1824.63	1649.78
ENSG00000067177	PHKA1	282.209	172.951	309.01	229.212	408.728	262.478
ENSG00000067182	TNFRSF1A	1086.04	739.276	815.069	571.516	708.282	462.665
ENSG00000067191	CACNB1	54.397	122.395	89.8334	170.183	89.4073	156.045
ENSG00000067208	EVI5	666.596	1017.75	740.144	998.155	870.857	979.156
ENSG00000067221	STOML1	132.421	94.0535	119.377	104.667	123.262	117.574
ENSG00000067225	PKM	5690.62	2992.9	5228.84	3210.5	4362.38	2916.88
ENSG00000067248	DHX29	1319.8	798.562	1098.23	996.507	995.615	819.515
ENSG00000067334	DNTTIP2	1879.75	1452.53	1451.02	1540.92	1353.56	1211.2
ENSG00000067365	METTL22	145.468	206.941	237.227	239.253	235.287	229.224
ENSG00000067369	TP53BP1	1133.63	1394.1	909.153	973.807	919.257	1102.61
ENSG00000067445	TRO	47.5817	112.872	42.7362	66.5263	58.4383	110.719
ENSG00000067533	RRP15	461.094	377.88	510.565	438.962	417.199	496.26
ENSG00000067560	RHOA	3913.11	3762.91	3482.44	3059.98	3437.82	2928.13
ENSG00000067596	DHX8	1023.48	758.096	1173.36	1101.19	1204.37	979.086
ENSG00000067601	PMS2P4	33.2433	40.2537	59.1054	59.5796	51.0956	62.2177
ENSG00000067606	PRKCZ	243.464	140.039	303.307	391.903	300.493	404.879
ENSG00000067646	ZFY	338.285	328.409	3.22093	3.4014	250.554	289.748
ENSG00000067704	IARS2	1016.34	933.377	1605.92	749.582	1366.95	1164.92
ENSG00000067715	SYT1	8.78508	22.778	25.7583	49.6004	38.3578	36.475
ENSG00000067798	NAV3	966.851	1065.63	1003.12	1038.1	923.774	952.642
ENSG00000067829	IDH3G	381.067	287.784	345.526	354.935	298.846	289.736
ENSG00000067836	ROGDI	65.7817	52.3961	38.3316	52.3263	52.9568	44.8544
ENSG00000067840	PDZD4	26.247	57.6326	22.7042	94.6619	14.8199	81.1637
ENSG00000067842	ATP2B3	0.724599	1.11867	1.42021	0.753171	5.8304	2.37376
ENSG00000067900	ROCK1	2074.15	2100.83	1416.87	1398.63	1283.17	1275.63
ENSG00000067955	CBFB	899.388	663.954	757.596	637.368	871.811	691.203
ENSG00000067992	PDK3	130.968	326.726	171.321	176.128	142.695	153.857
ENSG00000068001	HYAL2	123.805	154.492	119.565	105.797	105.776	114.354
ENSG00000068024	HDAC4	908.854	962.994	926.667	858.116	1001.05	832.043
ENSG00000068028	RASSF1	183.348	203.596	167.158	150.556	202.807	192.59
ENSG00000068078	FGFR3	2537.62	1440.16	5362.85	6164.42	6532.76	6445.2
ENSG00000068079	IFI35	73.9259	85.7647	106.224	104.049	85.1835	99.4692
ENSG00000068097	HEATR6	403.687	311.121	267.181	311.191	283.124	270.643
ENSG00000068120	COASY	64.957	52.596	73.8069	52.5042	47.6263	46.2935
ENSG00000068137	PLEKHH3	359.6	203.895	479.71	295.779	559.382	364.853
ENSG00000068305	MEF2A	911.933	1176.56	1185.22	1861.84	1489.37	1896.65
ENSG00000068308	OTUD5	442.738	322.88	478.047	380.662	408.91	388.754
ENSG00000068323	TFE3	299.756	262.517	239.511	253.643	234.197	252.913
ENSG00000068354	TBC1D25	112.236	73.1972	117.386	135.014	144.366	150.787
ENSG00000068366	ACSL4	885.907	810.142	512.596	525.637	703.254	646.682
ENSG00000068383	INPP5A	237.744	367.337	368.691	538.163	321.595	483.222
ENSG00000068394	GPKOW	189.352	153.459	203.945	204.234	227.682	186.938
ENSG00000068400	GRIPAP1	240.942	237.582	261.062	236.657	249.801	204.377
ENSG00000068438	FTSJ1	259.278	195.029	259.714	242.544	242.337	187.576
ENSG00000068489	PRR11	155.551	111.025	151.558	126.316	118.729	83.8674
ENSG00000068615	REEP1	190.14	99.0862	186.507	48.3441	151.315	89.5143
ENSG00000068650	ATP11A	796.56	781.58	1109.42	989.984	1071.02	777.977
ENSG00000068654	POLR1A	1350.41	924.605	1602.9	1147.65	1743.22	1395.26
ENSG00000068697	LAPTM4A	1742.83	1845.58	1499.94	1433.97	1465.44	1497.84
ENSG00000068724	TTC7A	577.673	896.382	620.308	474.116	452.32	615.751
ENSG00000068745	IP6K2	728.427	748.341	950.575	1106.04	875.909	1023.59
ENSG00000068781	STON1-GTF2A1L	2.03048	4.24556	11.9424	22.239	0	12.2186
ENSG00000068784	SRBD1	333.248	404.994	229.824	218.701	318.702	389.1
ENSG00000068796	KIF2A	949.17	555.295	685.8	516.884	772.825	548.636
ENSG00000068831	RASGRP2	88.5307	53.5527	50.0772	14.7254	57.6943	35.4073
ENSG00000068878	PSME4	2156.73	1860.02	2109.28	1931.1	1987.45	1475.12
ENSG00000068885	IFT80	611.168	682.78	566.189	634.86	694.533	776.158
ENSG00000068903	SIRT2	309.568	408.78	444.215	416.389	472.389	463.817
ENSG00000068912	ERLEC1	433.645	584.375	497.543	542.837	557.361	566.846
ENSG00000068971	PPP2R5B	215.227	116.602	178.786	99.5802	187.874	155.784
ENSG00000068976	PYGM	28.3141	47.1467	79.992	43.6339	31.4098	60.6003
ENSG00000068985	PAGE1	0	0	0	0	0	0
ENSG00000069011	PITX1	82.7259	19.1586	246.764	21.9081	102.533	13.9635
ENSG00000069018	TRPC7	0	0	0.455173	1.36602	1.32653	1.17532
ENSG00000069020	MAST4	1438.76	400.374	683.382	379.201	831.759	610.594
ENSG00000069122	ADGRF5	273.5	272.904	253.737	137.066	154.725	416.958
ENSG00000069188	SDK2	7.73805	53.7918	71.0011	10.4145	17.6083	0
ENSG00000069206	ADAM7	1.40182	4.04639	0.734736	0	2.766	6.45091
ENSG00000069248	NUP133	685.637	655.769	662.049	808.227	770.12	696.578
ENSG00000069275	NUCKS1	4506.28	4629.48	4405.33	4048.02	3330.9	3735.35
ENSG00000069329	VPS35	1511.3	866.849	1028.95	936.886	1119.67	1013.6
ENSG00000069345	DNAJA2	1126.61	709.071	1173.06	1034.11	1164.28	899.424
ENSG00000069399	BCL3	181.25	65.8317	139.442	58.1064	97.6279	59.81
ENSG00000069424	KCNAB2	354.545	289.099	378.409	339.622	272.478	156.988
ENSG00000069431	ABCC9	1677.77	3114.73	1434.88	1573.55	1102.29	1445.5
ENSG00000069482	GAL	27.7524	160.483	0	0	0.994914	0
ENSG00000069493	CLEC2D	233.724	263.478	263.085	185.904	326.782	264.92
ENSG00000069509	FUNDC1	119.472	91.561	98.4596	99.7236	112.781	109.255
ENSG00000069535	MAOB	139.253	191.929	105.058	121.459	150.176	135.591
ENSG00000069667	RORA	5797.62	10388.7	16162.3	19517.1	16858.3	15823
ENSG00000069696	DRD4	10.6193	3.61481	21.213	23.9079	19.3792	21.977
ENSG00000069702	TGFBR3	1222.1	2669.1	936.953	1666.31	853.255	1446.79
ENSG00000069764	PLA2G10	13.8416	9.74647	15.3699	23.02	21.9812	22.6215
ENSG00000069812	HES2	420.519	191.799	622.575	654.992	652.152	557.816
ENSG00000069849	ATP1B3	4102.98	1840.74	2898.42	2235.1	2373	1643.6
ENSG00000069869	NEDD4	3495.61	4323.67	3200.82	4048.35	2711.22	2847.75
ENSG00000069943	PIGB	239.912	252.19	237.823	251.986	283.871	261.659
ENSG00000069956	MAPK6	3044.92	1437.59	3216.81	2069.04	3334.47	1881.69
ENSG00000069966	GNB5	373.615	307.902	396.383	233.7	381.517	318.366
ENSG00000069974	RAB27A	867.481	353.426	479.594	361.004	516.946	287.41
ENSG00000069998	HDHD5	234.369	209.151	223.607	230.697	307.897	262.607
ENSG00000070010	UFD1	716.046	613.269	956.521	623.036	1264.28	865.698
ENSG00000070018	LRP6	1004.24	1652.4	1069.98	1468.27	1291.2	1311.29
ENSG00000070019	GUCY2C	79.3432	66.7172	132.375	87.5038	235.564	191.002
ENSG00000070031	SCT	1.03585	0.988636	1.02633	6.42231	0	0
ENSG00000070047	PHRF1	772.298	497.922	918.98	777.614	853.149	796.791
ENSG00000070061	ELP1	1028.51	879.277	932.135	929.843	1007.64	1006.14
ENSG00000070081	NUCB2	642.504	885.897	628.203	594.336	701.804	650.79
ENSG00000070087	PFN2	131.307	246.482	188.373	229.7	169.673	266.556
ENSG00000070159	PTPN3	1780.18	1302.78	2615.35	2305.25	2313.47	2104.11
ENSG00000070182	SPTB	136.987	146.424	158.435	151.659	195.456	189.039
ENSG00000070190	DAPP1	884.03	305.672	667.841	563.006	803.999	396.481
ENSG00000070193	FGF10	18.9607	30.8419	14.0268	6.54181	4.01295	22.7188
ENSG00000070214	SLC44A1	2671.73	2328.31	2711.74	3070.33	2297.81	2758.4
ENSG00000070269	TMEM260	492.512	440.752	434.845	442.34	498.739	398.972
ENSG00000070366	SMG6	444.85	551.658	578.727	481.639	458.73	455.559
ENSG00000070367	EXOC5	1514.67	1474.02	1335.55	1216.59	1399.66	1318.75
ENSG00000070371	CLTCL1	21.0325	28.9747	57.5347	79.6222	80.0379	122.539
ENSG00000070388	FGF22	4.03482	12.5641	67.6465	52.3033	53.5193	45.0871
ENSG00000070404	FSTL3	63.9217	161.744	68.7483	84.6436	52.6985	121.985
ENSG00000070413	DGCR2	1251.57	896.954	1545.36	1533.16	1285.94	1380.78
ENSG00000070423	RNF126	179	95.0069	277.578	234.088	211.533	135.172
ENSG00000070444	MNT	330.169	280.581	302.955	248.711	267.503	243.548
ENSG00000070476	ZXDC	671.201	819.221	746.881	799.495	864.776	867.246
ENSG00000070495	JMJD6	237.161	301.905	222.841	137.598	170.583	166.433
ENSG00000070501	POLB	503.623	208.097	376.206	269.63	603.544	262.039
ENSG00000070526	ST6GALNAC1	81.2998	9.90495	34.3109	12.9792	27.3092	11.5521
ENSG00000070540	WIPI1	377.316	405.891	373.697	304.46	367.996	231.825
ENSG00000070601	FRMPD1	92.8423	109.439	213.226	160.012	187.037	179.422
ENSG00000070610	GBA2	1296.86	794.323	1108.1	799.901	1262.21	699.947
ENSG00000070614	NDST1	2260.77	1333.88	2817.96	1866.65	2194.88	1935.17
ENSG00000070669	ASNS	313.361	247.319	295.074	322.458	274.327	302.151
ENSG00000070718	AP3M2	404.713	488.791	350.844	318.587	375.921	357.667
ENSG00000070729	CNGB1	45.1138	25.9478	65.4889	30.8122	70.4571	43.2491
ENSG00000070731	ST6GALNAC2	340.992	396.54	437.512	626.258	375.44	443.378
ENSG00000070748	CHAT	0	0	4.05509	0	0	0
ENSG00000070756	PABPC1	9536.87	5301.35	6689.39	4920.24	5532.98	3615.39
ENSG00000070759	TESK2	129.851	151.738	156.227	280.187	142.478	122.992
ENSG00000070761	CFAP20	240.592	160.214	152.763	175.74	222.438	193.995
ENSG00000070770	CSNK2A2	1456.6	1684.53	5054.72	4416.02	3176.86	2731.76
ENSG00000070778	PTPN21	497.373	1077.49	806.181	2262.28	750.547	1612.62
ENSG00000070785	EIF2B3	393.381	327.241	338.599	322.326	379.156	328.479
ENSG00000070808	CAMK2A	29.8367	28.7424	35.1235	44.2257	20.9782	37.3974
ENSG00000070814	TCOF1	602.55	422.823	620.35	442.098	567.79	535.445
ENSG00000070831	CDC42	3820.8	2570.64	3173.64	2595.07	2643.11	2369.04
ENSG00000070882	OSBPL3	1182.77	767.583	1133.36	1059.34	1018.76	968.3
ENSG00000070886	EPHA8	0	0	0	1.07578	0	0
ENSG00000070915	SLC12A3	13.5907	4.34039	2.07527	1.45943	6.23694	3.61844
ENSG00000070950	RAD18	377.992	289.863	257.358	286.5	260.317	269.526
ENSG00000070961	ATP2B1	1437.12	1545.56	1392.69	1610.39	1460.82	1735.28
ENSG00000070985	TRPM5	1.04702	0	2.05282	0	1.02615	8.45616
ENSG00000071051	NCK2	571.825	362.119	564.406	492.543	640.441	547.659
ENSG00000071054	MAP4K4	1921.98	1037.09	1620.34	965.362	1430.78	1013.82
ENSG00000071073	MGAT4A	389.084	527.905	280.143	311.377	413.442	314.47
ENSG00000071082	RPL31	6893.77	4849.79	5880.88	5542.28	7204.46	6698.22
ENSG00000071127	WDR1	2505.6	1671.71	2436.61	1930.36	2697.99	1940.8
ENSG00000071189	SNX13	1202.05	1337.13	1081.57	1326.5	1289.59	1143.19
ENSG00000071203	MS4A12	0	1.42401	0.709648	0	0	0
ENSG00000071205	ARHGAP10	876.666	1182.32	940.991	1044.86	960.589	982.807
ENSG00000071242	RPS6KA2	693.797	705.973	640.116	402.381	586.184	409.686
ENSG00000071243	ING3	243.896	258.709	203.753	215.34	243.178	225.956
ENSG00000071246	VASH1	655.96	248.944	299.729	142.398	273.113	270.939
ENSG00000071282	LMCD1	151.372	259.16	174.01	92.9592	112.833	268.88
ENSG00000071462	BUD23	194.324	145.816	256.447	228.254	241.922	219.745
ENSG00000071537	SEL1L	2055.54	1868.83	2539.83	2151.12	2343.33	2178.94
ENSG00000071539	TRIP13	134.514	27.5465	81.9075	52.8086	76.3269	44.8474
ENSG00000071553	ATP6AP1	430.244	464.361	789.744	545.475	705.239	506.311
ENSG00000071564	TCF3	288.684	207.359	243.416	274.83	181.861	176.024
ENSG00000071575	TRIB2	895.937	517.301	529.995	329.702	549.122	394.723
ENSG00000071626	DAZAP1	762.133	405.803	746.308	607.307	733.486	512.343
ENSG00000071655	MBD3	468.565	292.278	539.304	379.392	616.98	494.39
ENSG00000071677	PRLH	0	0	0	0	0	0
ENSG00000071794	HLTF	426.143	586.474	423.905	382.171	402.226	325.37
ENSG00000071859	FAM50A	246.674	244.287	241.754	207.74	264.699	252.961
ENSG00000071889	FAM3A	167.426	115.605	172.513	176.794	198.81	148.758
ENSG00000071894	CPSF1	104.479	78.1185	74.8769	102.101	133.421	138.019
ENSG00000071909	MYO3B	42.6965	56.6201	40.9346	72.2674	57.0477	140.223
ENSG00000071967	CYBRD1	2864.76	8676.19	2361.88	4325.97	2483.48	3846.04
ENSG00000071991	CDH19	144.914	333.366	118.885	208.949	86.4928	122.61
ENSG00000071994	PDCD2	841.782	610.421	739.368	801.366	818.265	755.624
ENSG00000072041	SLC6A15	99.1343	172.313	207.538	293.61	150.186	68.5154
ENSG00000072042	RDH11	835.444	874.659	672.146	525.586	706.902	573.075
ENSG00000072062	PRKACA	113.732	129.518	87.5043	112.396	133.462	121.602
ENSG00000072071	ADGRL1	443.454	339.684	451.78	399.817	263.459	305.76
ENSG00000072080	SPP2	82.6448	125.531	69.005	129.743	77.3181	64.9106
ENSG00000072110	ACTN1	1566.31	1372.06	984.788	935.62	637.088	1083.79
ENSG00000072121	ZFYVE26	1368.64	1095.69	1611.68	1756.37	1780.59	1550.61
ENSG00000072133	RPS6KA6	50.351	69.5625	101.133	197.044	74.3866	128.025
ENSG00000072134	EPN2	748.851	992.954	1175.28	1670.95	1221.54	1835.18
ENSG00000072135	PTPN18	349.796	379.358	232.606	232.912	223.298	191.738
ENSG00000072163	LIMS2	152.929	441.355	95.4878	146.365	62.8664	98.1802
ENSG00000072182	ASIC4	33.7904	27.3072	35.2479	26.042	27.0333	45.0536
ENSG00000072195	SPEG	79.3254	173.709	137.698	187.089	109.178	176.774
ENSG00000072201	LNX1	341.426	693.282	589.803	611.297	678.102	562.194
ENSG00000072210	ALDH3A2	3089.02	4810.74	3788.47	7362.41	3682.94	5574.51
ENSG00000072274	TFRC	2009.52	1062.99	1517.33	1272.96	1536.03	1455.19
ENSG00000072310	SREBF1	968.484	693.885	830.883	595.163	523.981	364.573
ENSG00000072315	TRPC5	15.4989	17.9091	22.2779	23.6278	25.2472	35.4263
ENSG00000072364	AFF4	3567.96	3138.05	3201.5	3716.23	3876.1	2962.28
ENSG00000072401	UBE2D1	214.508	153.191	132.546	113.264	102.599	101.485
ENSG00000072415	MPP5	1105.98	876.106	867.223	1016.42	858.788	843.293
ENSG00000072422	RHOBTB1	96.1294	195.224	223.318	180.673	167.51	293.758
ENSG00000072501	SMC1A	1680.56	1336.19	1669.87	1343.41	1578.66	981.469
ENSG00000072506	HSD17B10	310.352	166.405	405.974	262.946	379.166	230.075
ENSG00000072518	MARK2	489.436	459.236	353.557	437.269	403.754	392.627
ENSG00000072571	HMMR	146.325	21.3668	101.462	54.6813	55.3214	37.7911
ENSG00000072609	CHFR	617.566	482.212	756.54	710.887	750.123	586.558
ENSG00000072657	TRHDE	61.1276	63.1115	30.8562	38.1521	56.4083	31.4689
ENSG00000072682	P4HA2	342.314	565.902	299.797	513.937	309.721	428.01
ENSG00000072694	FCGR2B	371.853	460.8	152.649	63.5269	85.4755	81.3227
ENSG00000072736	NFATC3	877.085	915.467	870.138	703.174	819.087	772.552
ENSG00000072756	TRNT1	484.148	433.595	505.132	525.635	454.243	529.991
ENSG00000072778	ACADVL	2042.55	1724.37	2112.67	1634.28	2122.22	1505.99
ENSG00000072786	STK10	475.008	435.488	735.042	637.246	739.48	525.528
ENSG00000072803	FBXW11	1618.34	819.883	1087.53	925.544	1543.41	923.881
ENSG00000072818	ACAP1	280.807	244.136	347.696	229.615	309.801	377.494
ENSG00000072832	CRMP1	154.576	251.152	127.157	169.862	134.961	191.737
ENSG00000072840	EVC	446.458	487.961	345.987	449.869	442.056	464.306
ENSG00000072849	DERL2	477.309	455.191	366.964	438.523	435.434	363.535
ENSG00000072858	SIDT1	105.675	148.343	99.8636	111.987	117.771	104.012
ENSG00000072864	NDE1	522.629	383.216	534.582	562.421	555.045	525.481
ENSG00000072952	IRAG1	98.4123	155.605	83.9506	87.8889	90.2789	161.901
ENSG00000072954	TMEM38A	36.0024	40.5712	33.3071	37.4075	46.7883	49.2462
ENSG00000072958	AP1M1	261.882	222.14	268.263	256.108	259.639	247.159
ENSG00000073008	PVR	375.707	402.098	264.274	342.773	355.542	460.419
ENSG00000073050	XRCC1	80.354	67.4113	87.9062	80.2889	71.03	74.9384
ENSG00000073060	SCARB1	352.035	417.83	373.49	497.201	224.673	284.457
ENSG00000073067	CYP2W1	8.72163	28.2591	34.5207	166.114	39.8341	101.383
ENSG00000073111	MCM2	354.669	164.681	384.178	247.302	590.389	308.008
ENSG00000073146	MOV10L1	27.1148	41.3962	16.9675	22.9536	6.54994	4.55616
ENSG00000073150	PANX2	6.14556	2.95789	8.28319	0	0	6.1772
ENSG00000073169	SELENOO	299.41	297.205	426.138	381.283	430.292	386.167
ENSG00000073282	TP63	7891.76	2383.8	4315.18	3984.67	4242.77	4196.93
ENSG00000073331	ALPK1	1158.24	1103.29	1567.93	1390.78	1400.95	1305.47
ENSG00000073350	LLGL2	521.896	360.035	732.635	565.274	887.527	641.675
ENSG00000073417	PDE8A	841.884	957.413	951.56	611.377	809.832	615.931
ENSG00000073464	CLCN4	45.1406	82.035	225.386	222.018	135.806	96.5997
ENSG00000073536	NLE1	131.535	53.7254	84.1306	69.8262	99.5501	91.9644
ENSG00000073578	SDHA	1397.09	1521.03	1122.26	1103	890.609	968.951
ENSG00000073584	SMARCE1	1111.99	856.789	1030.25	1216.67	1079.85	1161.14
ENSG00000073598	FNDC8	17.4609	10.8653	8.06561	11.7377	13.2541	12.581
ENSG00000073605	GSDMB	281.848	369.065	325.127	373.322	344.629	535.778
ENSG00000073614	KDM5A	1361	1508.85	1304.31	1793.92	1831.67	2083.58
ENSG00000073670	ADAM11	30.0322	25.0755	52.2608	40.0574	44.6109	51.3187
ENSG00000073711	PPP2R3A	1847.92	1530.77	2512.6	2545.15	1934.37	1962.08
ENSG00000073712	FERMT2	410.982	1033.61	334.289	286.413	313.719	568.869
ENSG00000073734	ABCB11	0.330546	0	0	0	0	3.88866
ENSG00000073737	DHRS9	251.422	110.25	119.278	12.8831	159.294	24.2823
ENSG00000073754	CD5L	4.50954	3.12343	2.47509	2.34728	4.70148	2.80718
ENSG00000073756	PTGS2	223.086	73.2345	70.9846	66.0304	73.3956	52.5656
ENSG00000073792	IGF2BP2	163.104	444.496	199.896	132.322	175.854	251.562
ENSG00000073803	MAP3K13	982.162	896.352	804.088	852.803	769.162	714.863
ENSG00000073849	ST6GAL1	374.873	653.716	194.59	177.298	300.205	287.684
ENSG00000073861	TBX21	13.3936	6.94141	7.07194	0	4.04992	3.55798
ENSG00000073905	VDAC1P1	0	0	0	0	0	0
ENSG00000073910	FRY	1819.86	1114.17	2070.64	1542.25	3067.2	1464.88
ENSG00000073921	PICALM	3042.96	2474.71	3081.86	2822.67	3123.36	3002.96
ENSG00000073969	NSF	981.925	638.505	1056.99	844.114	952.069	652.147
ENSG00000074047	GLI2	35.9203	130.448	45.6474	45.6977	100.192	162.576
ENSG00000074054	CLASP1	1748.5	1750.66	1640.18	2037.46	1937.69	1854.64
ENSG00000074071	MRPS34	279.318	199.582	346.603	241.467	288.712	237.748
ENSG00000074181	NOTCH3	2283.46	1099.01	2516.18	1560.17	1828.64	2435.63
ENSG00000074201	CLNS1A	872.39	762.162	699.298	884.466	801.306	950.677
ENSG00000074211	PPP2R2C	1084.24	294.354	1515.82	1165.47	1664.83	1128.33
ENSG00000074219	TEAD2	70.2318	109.214	63.3643	67.7952	45.1248	70.7908
ENSG00000074266	EED	402.702	407.885	336.173	314.804	380.487	375.635
ENSG00000074276	CDHR2	14.1977	10.122	20.3937	17.6078	30.7161	19.2368
ENSG00000074317	SNCB	0	0	0	0	1.0074	0
ENSG00000074319	TSG101	329.957	288.946	360.48	290.774	326.34	280.683
ENSG00000074356	NCBP3	503.413	584.131	603.15	566.843	672.109	576.268
ENSG00000074370	ATP2A3	233.905	582.493	178.983	303.295	107.903	205.946
ENSG00000074410	CA12	2936.01	2579.19	2859.98	2987.97	2488.42	2672.68
ENSG00000074416	MGLL	461.9	472.7	610.881	456.743	538.879	906.547
ENSG00000074527	NTN4	265.479	663.045	227.977	255.177	152.999	318.598
ENSG00000074582	BCS1L	193.649	194.184	228.988	221.799	201.272	212.059
ENSG00000074590	NUAK1	712.313	733.435	556.692	1310.59	759.312	1470.41
ENSG00000074603	DPP8	1339.18	1444.84	1270.64	1483.05	1152.28	1223.35
ENSG00000074621	SLC24A1	297.131	440.42	285.03	331.992	232.038	385.975
ENSG00000074657	ZNF532	1305.27	1366.4	779.841	789.555	494.685	535.559
ENSG00000074660	SCARF1	237.753	161.281	146.903	123.739	128.974	155.453
ENSG00000074695	LMAN1	1836.52	1740.45	1570.21	1313.01	1514.63	1261.32
ENSG00000074696	HACD3	670.232	886.891	648.687	835.219	572.237	688.499
ENSG00000074706	IPCEF1	166.562	99.0351	168.704	78.5354	212.696	110.593
ENSG00000074755	ZZEF1	2345.81	2592.76	2866.51	2838.2	2783.87	2878.63
ENSG00000074771	NOX3	0	0	0	0	0	0
ENSG00000074800	ENO1	9908.43	4345.32	7421.75	3092.26	9270.28	3884.9
ENSG00000074803	SLC12A1	14.1941	20.1517	17.7303	10.7542	3.30424	30.8514
ENSG00000074842	MYDGF	259.199	272.766	289.818	240.494	402.306	276.698
ENSG00000074855	ANO8	291.189	292.283	964.575	822.093	714.736	609.416
ENSG00000074935	TUBE1	177.945	210.145	144.071	208.561	170.716	209.211
ENSG00000074964	ARHGEF10L	299.171	283.042	511.891	534.798	359.48	367.748
ENSG00000074966	TXK	86.9058	95.3495	151.511	123.476	155.424	101.152
ENSG00000075035	WSCD2	17.9904	25.5227	33.3896	21.4426	129.204	6.6143
ENSG00000075043	KCNQ2	0	0	0	0	1.0074	0
ENSG00000075073	TACR2	109.228	93.1899	132.436	87.4985	105.596	106.351
ENSG00000075089	ACTR6	246.749	209.689	267.309	250.58	301.191	296.799
ENSG00000075131	TIPIN	133.635	136.117	135.506	135.131	104.456	161.542
ENSG00000075142	SRI	413.185	368.642	352.931	294.543	371.195	300.508
ENSG00000075151	EIF4G3	529.987	376.656	363.437	317.801	330.927	421.334
ENSG00000075188	NUP37	238.339	227.549	177.658	246.099	177.39	195.791
ENSG00000075213	SEMA3A	107.864	240.129	51.5973	111.184	51.6737	117.982
ENSG00000075218	GTSE1	121.751	75.0754	136.082	137.105	172.146	96.1417
ENSG00000075223	SEMA3C	2095.73	3871.29	1124.62	1503.98	1080.42	1467.03
ENSG00000075234	TTC38	150.339	191.125	122.59	198.252	105.098	142.272
ENSG00000075239	ACAT1	754.495	1028.39	780.36	981.22	750.58	846.074
ENSG00000075240	GRAMD4	908.723	599.075	1099.94	973.421	1348.63	1134.73
ENSG00000075275	CELSR1	1804.98	1069.92	2028.29	2068.67	1567.36	1774.59
ENSG00000075290	WNT8B	14.4228	7.93096	16.1669	16.0582	18.2642	9.8128
ENSG00000075292	ZNF638	2508.1	3081.73	2348.99	2978.06	2383.16	2480.31
ENSG00000075303	SLC25A40	409.149	425.291	372.13	356.633	310.319	339.818
ENSG00000075336	TIMM21	243.684	135.497	186.663	142.083	179.138	143.411
ENSG00000075340	ADD2	38.1138	45.2097	20.7807	34.5004	64.2731	45.3921
ENSG00000075388	FGF4	0	0	0	0	0	0
ENSG00000075391	RASAL2	135.386	215.365	206.485	269.548	245.983	206.109
ENSG00000075399	VPS9D1	198.005	123.793	179.017	124.033	159.03	238.17
ENSG00000075407	ZNF37A	1523.59	1824.03	1087.61	1449.45	1090.76	1269.95
ENSG00000075413	MARK3	1533.77	1402.05	1471.9	1431.37	1515.1	1280.02
ENSG00000075415	SLC25A3	3362.56	2159.21	2937.79	2438.07	3103.34	2147.17
ENSG00000075420	FNDC3B	1534.08	2180.57	993.43	1246.26	1015.92	1068.36
ENSG00000075426	FOSL2	2795.51	2051.91	4220.99	3505.43	4099.29	3408.31
ENSG00000075429	CACNG5	0	0	0	0	0	0
ENSG00000075461	CACNG4	1.03205	0.993537	3.0353	7.50842	1.01177	2.66454
ENSG00000075539	FRYL	1906.96	1829.38	1777.38	1999.91	1718.47	2167.92
ENSG00000075568	TMEM131	1892.8	1537.56	2203.16	2606.5	1976.54	2017.97
ENSG00000075618	FSCN1	1731.61	687.23	870.98	455.349	740.785	461.016
ENSG00000075624	ACTB	500.93	406.51	313.129	199.928	303.563	263.282
ENSG00000075643	MOCOS	213.902	214.931	286.592	224.484	328.17	267.415
ENSG00000075651	PLD1	2090.08	1801.74	1761.29	1991.95	1956.38	2162.89
ENSG00000075673	ATP12A	1706.43	60.3124	1677.62	14.1078	2798.94	87.2529
ENSG00000075702	WDR62	90.9395	46.4127	151.634	99.9422	95.3404	82.8344
ENSG00000075711	DLG1	2294.65	1738.55	2414.95	2445.82	2264.29	1833.85
ENSG00000075785	RAB7A	1657.6	1008.92	1249.06	1012.39	1115.29	709.334
ENSG00000075790	BCAP29	666.653	862.572	552.068	984.056	835.046	756.079
ENSG00000075826	SEC31B	205.301	233.039	170.07	288.046	210.177	203.277
ENSG00000075856	SART3	726.781	752.881	692.927	851.976	854.031	845.127
ENSG00000075884	ARHGAP15	529.999	489.734	291.677	280.679	423.114	277.834
ENSG00000075886	TUBA3D	18.4645	16.074	22.541	7.54655	10.7693	5.33926
ENSG00000075891	PAX2	0	0	0	0	0	0
ENSG00000075914	EXOSC7	380.64	417.232	511.617	619.079	516.881	758.506
ENSG00000075945	KIFAP3	505.245	569.97	547.498	590.723	494.944	538.447
ENSG00000075975	MKRN2	472.604	436.203	446.021	417.807	424.818	366.004
ENSG00000076003	MCM6	807.253	247.309	620.647	424.762	576.141	393.823
ENSG00000076043	REXO2	651.461	785.35	557.869	604.746	545.371	484.25
ENSG00000076053	RBM7	606.474	502.258	452.444	311.9	337.919	273.038
ENSG00000076067	RBMS2	301.731	469.173	283.711	343.334	222.584	334.82
ENSG00000076108	BAZ2A	1425.62	1541.14	1503.95	1816.92	1375.6	1339.4
ENSG00000076201	PTPN23	450.317	512.78	531.919	404.503	573.49	413.676
ENSG00000076242	MLH1	528.302	437.454	362.296	317.471	435.801	417.782
ENSG00000076248	UNG	515.986	378.898	465.64	416.473	498.2	329.48
ENSG00000076258	FMO4	60.3821	96.0789	63.7447	112.674	73.5464	126.819
ENSG00000076321	KLHL20	351.864	412.925	359.091	387.215	396.311	373.506
ENSG00000076344	RGS11	17.0578	53.1714	51.1574	47.1051	19.7416	25.0882
ENSG00000076356	PLXNA2	769.476	854.92	637.54	1183.09	724.981	1380.81
ENSG00000076382	SPAG5	320.523	124.809	334.816	263.588	354.655	168.848
ENSG00000076513	ANKRD13A	1247.07	999.088	1996.17	1399.96	2150.39	1468.81
ENSG00000076554	TPD52	522.921	313.954	431.011	429.519	576.924	483.69
ENSG00000076555	ACACB	619.336	1130.08	576.034	677.438	693.034	1116.61
ENSG00000076604	TRAF4	139.417	141.815	119.419	136.846	96.2094	94.4853
ENSG00000076641	PAG1	718.468	704.911	634.339	602.577	747.155	406.674
ENSG00000076650	GPATCH1	182.668	179.824	191.219	215.592	183.14	193.637
ENSG00000076662	ICAM3	101.895	69.3169	67.6524	28.8754	120.927	57.2233
ENSG00000076685	NT5C2	1072.47	980.533	987.45	793.94	993.07	735.963
ENSG00000076706	MCAM	553.825	779.415	709.769	530.714	753.745	1855.06
ENSG00000076716	GPC4	19.6264	36.8005	28.3478	54.7566	6.06206	37.2233
ENSG00000076770	MBNL3	2201.67	1201.11	1580.03	1336.42	1286.01	1327.45
ENSG00000076826	CAMSAP3	168.029	266.26	415.704	677.517	267.125	490.069
ENSG00000076864	RAP1GAP	48.902	108.758	75.5754	82.1309	96.9144	89.2479
ENSG00000076924	XAB2	266.054	249.132	354.918	338.653	299.873	263.421
ENSG00000076928	ARHGEF1	601.084	402.32	549.795	453.509	513.67	412.172
ENSG00000076944	STXBP2	220.313	130.755	224.198	220.371	182.903	164.36
ENSG00000076984	MAP2K7	346.368	232.527	448.346	403.112	407.035	208.125
ENSG00000077009	NMRK2	0	0	0	0	0	0
ENSG00000077044	DGKD	375.404	436.18	419.53	312.524	416.103	375.791
ENSG00000077063	CTTNBP2	126.636	184.335	149.919	133.661	124.226	128.425
ENSG00000077080	ACTL6B	0	0.655647	1.34084	2.80884	3.94489	7.14245
ENSG00000077092	RARB	92.8292	145.883	84.2499	95.984	80.4445	92.2618
ENSG00000077097	TOP2B	3392.77	2848.83	3554.71	3673.73	3537.08	2896.21
ENSG00000077147	TM9SF3	4100.99	2978.11	3392.83	3255.11	2600.95	2558.58
ENSG00000077150	NFKB2	460.669	262.354	238.507	216.844	240.662	192.038
ENSG00000077152	UBE2T	1.23262	10.5661	10.407	14.7909	2.52871	4.50695
ENSG00000077157	PPP1R12B	389.265	504.38	349.366	260.318	330.829	329.535
ENSG00000077232	DNAJC10	1003.75	1137.43	799.803	721.748	933.144	890.735
ENSG00000077235	GTF3C1	1481.29	1750.78	2571.5	3120	2461.97	2819.27
ENSG00000077238	IL4R	1452.02	533.029	999.43	317.812	1060.19	407.124
ENSG00000077254	USP33	1740.06	2366.45	1861.94	1979.45	1751.04	1896.24
ENSG00000077264	PAK3	31.5066	128.712	30.4459	75.033	37.4439	27.8059
ENSG00000077274	CAPN6	38.1912	54.6536	6.0712	2.14558	4.04621	6.21519
ENSG00000077279	DCX	0	0	9.25011	0	0	0
ENSG00000077312	SNRPA	154.299	84.1132	136.258	100.468	97.6419	57.3017
ENSG00000077327	SPAG6	11.7647	15.8489	16.2878	27.0973	18.9989	20.3746
ENSG00000077348	EXOSC5	113.644	53.1316	104.605	95.7028	153.714	112.309
ENSG00000077380	DYNC1I2	1149.85	1110.34	1146.47	1228.17	1056.69	1102.23
ENSG00000077420	APBB1IP	91.3821	96.5097	102.838	56.0687	58.9392	76.3186
ENSG00000077454	LRCH4	225.729	227.222	301.976	281.236	293.532	201.759
ENSG00000077458	FAM76B	467.754	426.142	511.061	445.444	581.472	502.658
ENSG00000077463	SIRT6	64.8078	45.5219	87.8131	37.4097	61.023	61.7735
ENSG00000077498	TYR	391.319	882.838	620.741	979.014	360.891	194.455
ENSG00000077514	POLD3	245.558	209.091	304.777	225.32	317.271	254.235
ENSG00000077522	ACTN2	2.14316	5.15199	1.17053	1.11271	5.17808	8.70189
ENSG00000077549	CAPZB	646.498	331.213	476.774	364.232	417.108	353.234
ENSG00000077585	GPR137B	424.873	386.224	479.845	417.952	413.04	326.724
ENSG00000077616	NAALAD2	88.5611	192.678	75.8655	67.4164	42.3009	63.7624
ENSG00000077684	JADE1	420.827	860.279	375.589	726.529	388.504	772.36
ENSG00000077713	SLC25A43	305.983	233.768	309.398	317.785	508.107	349.985
ENSG00000077721	UBE2A	509.158	484.1	489.687	439.887	472.012	445.077
ENSG00000077782	FGFR1	620.432	1468.66	576.086	562.088	513.493	860.545
ENSG00000077800	FKBP6	6.91591	3.08862	4.72306	7.36583	2.37398	5.7138
ENSG00000077935	SMC1B	32.5247	41.6489	29.8882	26.0666	26.2553	31.431
ENSG00000077942	FBLN1	3309.2	10091.5	2185.89	4005.45	1890.63	2744.12
ENSG00000077943	ITGA8	282.638	278.44	134.957	195.971	203.515	172.202
ENSG00000077984	CST7	63.4247	35.3858	14.0729	6.37451	28.7308	9.98295
ENSG00000078018	MAP2	666.678	846.677	1767.09	1874.07	1323.65	1109.24
ENSG00000078043	PIAS2	400.316	415.835	458.195	447.342	523.323	458.508
ENSG00000078053	AMPH	26.3465	45.8127	19.2333	19.5001	13.384	43.4826
ENSG00000078061	ARAF	189.272	174.335	222.413	244.982	176.079	185.446
ENSG00000078070	MCCC1	621.084	545.897	714.114	585.949	621.074	606.261
ENSG00000078081	LAMP3	511.206	84.5925	213.448	172.22	314.869	136.283
ENSG00000078098	FAP	399.576	567.28	152.435	103.296	96.1871	115.434
ENSG00000078114	NEBL	2189.01	2303.01	2150.85	2171.31	2432.25	2832.51
ENSG00000078124	ACER3	352.743	267.794	274.702	201.924	240.328	215.982
ENSG00000078140	UBE2K	2003.66	1435.98	2116.78	1685.3	1551.02	1036.14
ENSG00000078142	PIK3C3	1322.97	1196.45	1217.42	1376.85	1116.05	1097.53
ENSG00000078177	N4BP2	657.734	693.599	1122.45	947.056	746.688	867.953
ENSG00000078237	TIGAR	162.363	105.109	122.897	60.0063	117.02	34.0436
ENSG00000078246	TULP3	198.027	218.284	156.179	210.053	190.834	220.171
ENSG00000078269	SYNJ2	555.475	472.339	392.962	341.861	475.167	374.339
ENSG00000078295	ADCY2	459.576	793.94	603.824	965.159	686.074	759.264
ENSG00000078304	PPP2R5C	1965.97	1777.2	1717.39	2085.36	2036.06	1832.34
ENSG00000078319	PMS2P1	53.2754	59.0845	72.4557	70.2344	52.2057	65.1017
ENSG00000078328	RBFOX1	28.6047	44.8618	61.2832	87.4832	68.0127	43.6576
ENSG00000078369	GNB1	2509.43	2645.74	2082.38	1949.13	1784.87	1954.84
ENSG00000078399	HOXA9	194.464	173.028	196.11	141.73	93.0415	81.3837
ENSG00000078401	EDN1	82.4005	99.114	91.9365	93.1182	117.738	100.851
ENSG00000078403	MLLT10	883.872	783.801	771.676	1109.87	1114.56	1062.53
ENSG00000078487	ZCWPW1	103.852	100.139	75.1493	112.904	82.3337	132.416
ENSG00000078549	ADCYAP1R1	40.4144	120.692	63.9135	37.1684	39.6976	71.7212
ENSG00000078579	FGF20	0	0.996437	0	2.15239	0	0
ENSG00000078589	P2RY10	45.4626	12.4546	10.8045	4.67142	18.438	1.40686
ENSG00000078596	ITM2A	217.168	387.341	166.713	244.925	307.571	556.539
ENSG00000078618	NRDC	2380.53	2145.24	2393.14	3091.86	2303.37	2363.11
ENSG00000078668	VDAC3	734.476	533.62	620.161	493.397	723.503	536.945
ENSG00000078674	PCM1	2670.26	3416.02	2443.88	3271.73	2333.26	2850.63
ENSG00000078687	TNRC6C	354.265	495.318	325.844	332.876	221.708	313.583
ENSG00000078699	CBFA2T2	640.727	748.789	663.718	810.798	793.545	743.233
ENSG00000078725	BRINP1	0	0	6.42942	8.56341	6.76477	12.3764
ENSG00000078747	ITCH	1394.68	1832.65	1964.89	1712.08	1920.77	1653.34
ENSG00000078795	PKD2L2	74.239	91.0888	75.4103	83.0622	82.3906	121.754
ENSG00000078804	TP53INP2	241.483	231.722	204.225	137.617	124.89	159.318
ENSG00000078808	SDF4	470.563	442.15	528.255	418.239	415.442	402.133
ENSG00000078814	MYH7B	104.39	140.021	100.127	106.446	95.5444	121.518
ENSG00000078898	BPIFB2	0	0	0	0	0	0
ENSG00000078900	TP73	197.711	113.338	189.726	148.244	138.798	112.342
ENSG00000078902	TOLLIP	800.87	415.372	1254.03	766.495	910.226	520.587
ENSG00000078967	UBE2D4	195.166	184.588	169.133	209.188	189.48	202.409
ENSG00000079101	CLUL1	7.21282	17.8489	8.08462	13.92	15.2154	12.4831
ENSG00000079102	RUNX1T1	422.159	850.352	226.653	289.916	162.692	372.349
ENSG00000079112	CDH17	27.6076	27.3563	24.4867	30.31	20.2102	36.8298
ENSG00000079134	THOC1	465.653	396.549	436.508	490.311	431.236	441.574
ENSG00000079150	FKBP7	122.412	244.73	103.443	103.882	82.8299	120.146
ENSG00000079156	OSBPL6	464.952	368.102	521.435	653.638	613.218	446.02
ENSG00000079215	SLC1A3	407.642	172.201	298.93	190.905	247.274	234.069
ENSG00000079246	XRCC5	4735.39	2743.9	3370.28	3166.57	3710.56	3225.47
ENSG00000079257	LXN	90.514	128.692	132.661	127.181	89.5076	121.487
ENSG00000079263	SP140	58.422	58.2481	35.7801	38.6568	95.0703	87.4757
ENSG00000079277	MKNK1	502.822	608.383	552.722	511.06	536.797	578.787
ENSG00000079308	TNS1	2586.19	5243.53	2656.38	2449.68	1791.62	3576.57
ENSG00000079313	REXO1	272.66	191.923	368.479	276.957	261.745	183.528
ENSG00000079332	SAR1A	1391.52	1558.52	1199.18	1164.86	1068.52	1171.98
ENSG00000079335	CDC14A	66.9782	123.151	93.8396	89.6352	86.6471	94.1601
ENSG00000079337	RAPGEF3	261.252	484.109	152.025	248.989	153.32	362.356
ENSG00000079385	CEACAM1	89.9313	67.0615	89.0259	72.3158	115.745	83.5323
ENSG00000079387	SENP1	203.794	187.03	167.024	193.675	142.317	175.13
ENSG00000079393	DUSP13	7.90194	2.33051	4.28816	3.59276	2.77419	7.40968
ENSG00000079432	CIC	496.393	475.594	583.914	699.964	415.593	458.093
ENSG00000079435	LIPE	186.859	112.311	204.422	77.2549	123.376	280.456
ENSG00000079459	FDFT1	1797.41	976.729	1175.8	821.923	1703.05	1062.38
ENSG00000079462	PAFAH1B3	72.7446	26.4969	45.5039	38.2801	64.6606	45.0599
ENSG00000079482	OPHN1	734.204	2492.72	1456.35	1042.54	1048.13	901.059
ENSG00000079557	AFM	0	1.98186	0	5.35048	0	1.78461
ENSG00000079616	KIF22	440.365	208.324	506.19	481.885	510.624	350.687
ENSG00000079689	SCGN	0	0	1.39666	0	0	1.28091
ENSG00000079691	CARMIL1	633.883	761.806	710.831	823.341	573.066	689.428
ENSG00000079739	PGM1	526.822	532.659	426.665	352.062	416.053	397.078
ENSG00000079785	DDX1	1487.23	1174.99	1129.6	1347.47	1332.35	1157.64
ENSG00000079805	DNM2	1668.54	1130.47	2833.81	1899.21	2801.16	1930.99
ENSG00000079819	EPB41L2	769.425	1294.67	669.59	715.608	657.453	943.49
ENSG00000079841	RIMS1	19.5372	178.561	24.4348	49.4794	15.5751	77.0159
ENSG00000079931	MOXD1	670.232	242.084	557.056	344.122	766.132	398.518
ENSG00000079950	STX7	943.705	1232.94	1136.7	1222.74	1008.87	1042.08
ENSG00000079974	RABL2B	257.959	385.252	362.623	372.053	256.823	312.742
ENSG00000079999	KEAP1	526.829	341.7	601.919	484.508	597.681	446.474
ENSG00000080007	DDX43	57.0235	86.7109	59.7857	82.302	53.5951	50.8223
ENSG00000080031	PTPRH	7.22616	15.9018	4.04765	6.43758	7.08283	10.6468
ENSG00000080166	DCT	2297.96	6682.23	3355.72	6013.77	2371.1	1597.58
ENSG00000080189	SLC35C2	368.109	323.663	321.337	340.119	358.396	401.762
ENSG00000080200	CRYBG3	30.3844	27.1918	34.9219	19.9659	22.9362	19.532
ENSG00000080224	EPHA6	6.5514	15.4086	10.2615	7.64456	6.99647	17.4999
ENSG00000080293	SCTR	18.4294	17.0321	24.0452	4.5759	11.4389	11.2538
ENSG00000080298	RFX3	346.013	542.802	311.326	337.479	367.082	413.073
ENSG00000080345	RIF1	2465.4	2731.11	3009.22	3347.79	2539.93	3035.23
ENSG00000080371	RAB21	1627.74	1242.9	1460.34	1314.32	1196.95	1030.32
ENSG00000080493	SLC4A4	27.2065	38.9559	20.5643	28.2722	9.56863	17.3505
ENSG00000080503	SMARCA2	2671.57	3203.15	2188.54	2548.26	2606.85	3041.43
ENSG00000080546	SESN1	441.153	603.196	433.389	604.78	505.722	756.956
ENSG00000080561	MID2	282.173	290.961	538.704	576.158	484.017	547.781
ENSG00000080572	DNAAF6	19.5465	17.8143	17.1597	16.0338	20.3389	17.9025
ENSG00000080573	COL5A3	530.39	599.644	883.981	1047.29	682.455	940.706
ENSG00000080603	SRCAP	365.695	250.865	476.95	403.67	399.233	324.662
ENSG00000080608	PUM3	857.184	493.388	767.517	587.388	821.569	535.651
ENSG00000080618	CPB2	13.1131	9.70435	2.96893	3.14429	2.24627	2.63076
ENSG00000080644	CHRNA3	22.0009	11.4998	52.4596	8.83211	34.2389	18.4119
ENSG00000080709	KCNN2	22.4632	26.4856	21.0392	35.5847	17.7423	21.6782
ENSG00000080802	CNOT4	548.276	617.709	448.178	496.748	484.487	461.587
ENSG00000080815	PSEN1	1139.77	1040.11	1263.12	1380.28	1202.04	1255.37
ENSG00000080819	CPOX	63.5798	57.9432	73.6412	47.6545	91.2271	85.9717
ENSG00000080822	CLDND1	966.056	942.587	842.594	987.152	872.587	832.832
ENSG00000080823	MOK	299.852	498.754	396.129	403.39	381.503	461.36
ENSG00000080824	HSP90AA1	9006.06	5294	5032.93	5641.96	7773.01	4978.21
ENSG00000080839	RBL1	612.654	313.623	396.908	321.687	576.301	413.925
ENSG00000080845	DLGAP4	405.641	426.118	458.953	577.279	298.613	377.527
ENSG00000080854	IGSF9B	149.632	179.937	124.025	121.693	187.212	164.646
ENSG00000080910	CFHR2	0	0	0	0	0	0
ENSG00000080947	CROCCP3	257.508	432.542	236.92	293.451	276.388	386.321
ENSG00000080986	NDC80	197.045	116.741	168.869	162.634	211.359	168.014
ENSG00000081014	AP4E1	899.448	539.941	1049.6	932.792	944.877	760.572
ENSG00000081019	RSBN1	585.638	635.706	576.566	789.044	595.725	637.925
ENSG00000081026	MAGI3	469.704	940.431	469.29	440.892	494.96	542.214
ENSG00000081041	CXCL2	41.9289	12.4298	22.684	10.9972	14.3741	10.1459
ENSG00000081051	AFP	1.03485	0	0	0	0	0
ENSG00000081052	COL4A4	75.4763	80.6541	107.389	118.221	87.7699	111.418
ENSG00000081059	TCF7	307.428	372.135	491.764	563.166	476.367	498.471
ENSG00000081087	OSTM1	762.748	711.98	945.092	654.181	723.332	604.774
ENSG00000081138	CDH7	9.07279	13.2643	2.96459	4.59756	3.95026	11.2675
ENSG00000081148	IMPG2	24.7821	32.8074	33.4009	23.6111	26.2844	17.7412
ENSG00000081154	PCNP	1181.1	1432.18	1138.76	1469.16	1119.97	1256.75
ENSG00000081177	EXD2	215.648	200.134	218.251	260.27	262.157	304.337
ENSG00000081181	ARG2	81.7031	87.7764	104.023	64.9235	90.6441	74.45
ENSG00000081189	MEF2C	501.157	756.001	375.175	457.904	301.357	408.94
ENSG00000081237	PTPRC	733.582	430.346	316.223	182.027	648.814	275.067
ENSG00000081248	CACNA1S	0	1.9894	1.01236	8.58972	4.03807	6.19713
ENSG00000081277	PKP1	13420	6640.88	22719.8	22981.8	18163.7	19793.2
ENSG00000081307	UBA5	808.738	722.111	762.12	723.317	698.019	866.55
ENSG00000081320	STK17B	1521.61	1214.64	1093.18	1130.46	1660.39	1124.65
ENSG00000081377	CDC14B	405.37	643.735	408.329	302.075	274.758	362.387
ENSG00000081386	ZNF510	259.662	534.723	260.96	331.012	286.617	345.716
ENSG00000081479	LRP2	0	0	0	0	1.04887	0
ENSG00000081665	ZNF506	417.833	839.2	485.121	749.366	408.826	678.997
ENSG00000081692	JMJD4	212.907	260.313	228.019	225.436	294.296	212.776
ENSG00000081721	DUSP12	141.391	126.56	188.871	171.28	186.229	136.439
ENSG00000081760	AACS	1015.2	1420.04	1414.17	1703.59	1553.28	1862.31
ENSG00000081791	DELE1	561.866	543.701	497.474	496.981	452.559	391.891
ENSG00000081800	SLC13A1	5.16187	1.98783	5.05998	3.21898	4.04508	2.66252
ENSG00000081803	CADPS2	225.45	341.635	160.703	149.214	154.245	210.532
ENSG00000081818	PCDHB4	15.4835	53.6625	14.1665	30.0394	19.2183	30.1851
ENSG00000081842	PCDHA6	10.3231	17.1622	5.68471	15.2889	13.0318	11.63
ENSG00000081853	PCDHGA2	21.6948	94.2645	13.1699	39.7233	18.2817	38.3732
ENSG00000081870	HSPB11	169.397	188.795	195.87	194.08	158.855	160.519
ENSG00000081913	PHLPP1	42.1031	78.4728	39.9344	48.4633	66.9061	62.3349
ENSG00000081985	IL12RB2	148.529	68.2286	187.757	141.555	133.44	63.1919
ENSG00000082014	SMARCD3	207.526	149.314	116.829	103.123	139.232	139.891
ENSG00000082068	WDR70	505.463	560.021	507.807	747.943	587.846	608.904
ENSG00000082074	FYB1	263.844	154.302	257.797	122.496	305.974	83.5689
ENSG00000082126	MPP4	236.397	280.456	265.446	273.771	266.036	244.594
ENSG00000082146	STRADB	124.603	182.747	64.4683	134.698	83.9395	104.694
ENSG00000082153	BZW1	4544.82	2283.95	2586.95	1965.63	3426.23	1708.66
ENSG00000082175	PGR	105.464	240.612	57.0233	121.236	69.8021	97.828
ENSG00000082196	C1QTNF3	98.7744	268.132	131.23	242.147	183.917	187.774
ENSG00000082212	ME2	519.412	431.314	332.628	385.529	319.194	380.576
ENSG00000082213	C5orf22	346.344	305.074	397.75	399.898	328.892	259.642
ENSG00000082258	CCNT2	1109.88	1369.93	1038.94	1279.88	1041.49	1190.72
ENSG00000082269	FAM135A	2125.08	1500.06	2754.68	2083.72	2484.39	1677.67
ENSG00000082293	COL19A1	55.6911	66.5498	52.7338	56.8472	75.4515	89.9084
ENSG00000082397	EPB41L3	410.636	648.297	367.515	519.013	395.221	518.077
ENSG00000082438	COBLL1	2178.5	1391.43	1701.15	1947	1672.56	2075.95
ENSG00000082458	DLG3	623.409	445.035	643.881	564.273	614.262	405.16
ENSG00000082482	KCNK2	164.252	408.68	65.7083	68.9673	38.6421	82.2304
ENSG00000082497	SERTAD4	566.067	423.922	576.807	296.604	501.005	297.95
ENSG00000082512	TRAF5	433.058	497.21	299.084	314.259	320.886	393.649
ENSG00000082515	MRPL22	248.574	200.017	238.684	248.15	205.603	245.521
[truncated: 34,884 more rows]

[truncated: 1 more sheets: Pairwise]
