# Supplementary material for: Evolutionary context of psoriatic immune skin response
Source: Evol Med Public Health. 2021 Dec 1;9(1):474–86. doi: 10.1093/emph/eoab042 (PMC8830311; doi:10.1093/emph/eoab042)
Supplement: eoab042_Supplementary_Data [file eoab042_Supplementary_Data.zip › TableS4.xlsx]

## Sheet: Read.me
Tab 1: pso_up	Upregulated in Psoriasis
Enrichment FDR	default discovery rate
Genes in list	# of genes in our dataset
Total genes	# of genes in this category
Functional Category
Genes
Tab 2: pso_down	Downregulated in Psoriasis
Tab 3: ch_up	Upregulated in Human Lineage
Tab 4: ch_down	Downpregulated in Human Lineage

## Sheet: pso_up
#Gene Ontology Enrichment, upregulated in psoriasis plaques-control (948 genes)
#ShinyGo v0.61, Biological Process, top 20 terms, FDR pvalue=0.05
Enrichment FDR	Genes in list	Total genes	Functional Category	Genes
4.06644e-25	280	3539	Immune system process	ENSG00000029993 ENSG00000064932 ENSG00000082074 ENSG00000089127 ENSG00000102962 ENSG00000105639 ENSG00000108561 ENSG00000114738 ENSG00000115009 ENSG00000117450 ENSG00000120217 ENSG00000121594 ENSG00000121966 ENSG00000122122 ENSG00000125347 ENSG00000125538 ENSG00000135114 ENSG00000136688 ENSG00000136694 ENSG00000136695 ENSG00000138755 ENSG00000140968 ENSG00000144648 ENSG00000146072 ENSG00000153563…
2.34442e-22	220	2602	Immune response	ENSG00000029993 ENSG00000064932 ENSG00000082074 ENSG00000102962 ENSG00000108561 ENSG00000114738 ENSG00000115009 ENSG00000120217 ENSG00000121594 ENSG00000121966 ENSG00000122122 ENSG00000138755 ENSG00000144648 ENSG00000146072 ENSG00000153563 ENSG00000156234 ENSG00000157601 ENSG00000158485 ENSG00000162889 ENSG00000163218 ENSG00000164104 ENSG00000165025 ENSG00000169429 ENSG00000171051 ENSG00000172175…
2.6951e-20	267	3570	Phosphate-containing compound metabolic process	ENSG00000006432 ENSG00000007171 ENSG00000010256 ENSG00000027075 ENSG00000034152 ENSG00000065675 ENSG00000067225 ENSG00000069020 ENSG00000071054 ENSG00000079459 ENSG00000102144 ENSG00000102886 ENSG00000102962 ENSG00000103056 ENSG00000105173 ENSG00000105220 ENSG00000105639 ENSG00000111640 ENSG00000111669 ENSG00000113712 ENSG00000114738 ENSG00000115009 ENSG00000116459 ENSG00000118515 ENSG00000125508…
2.82899e-20	268	3597	Phosphorus metabolic process	ENSG00000006432 ENSG00000007171 ENSG00000010256 ENSG00000027075 ENSG00000034152 ENSG00000065675 ENSG00000067225 ENSG00000069020 ENSG00000071054 ENSG00000079459 ENSG00000102144 ENSG00000102886 ENSG00000102962 ENSG00000103056 ENSG00000105173 ENSG00000105220 ENSG00000105639 ENSG00000111640 ENSG00000111669 ENSG00000113712 ENSG00000114738 ENSG00000115009 ENSG00000116459 ENSG00000118515 ENSG00000125508…
6.06919e-20	139	1372	Response to cytokine	ENSG00000027697 ENSG00000064932 ENSG00000102962 ENSG00000105639 ENSG00000114738 ENSG00000115009 ENSG00000125538 ENSG00000131323 ENSG00000134070 ENSG00000136688 ENSG00000136694 ENSG00000136695 ENSG00000138755 ENSG00000156234 ENSG00000162889 ENSG00000162924 ENSG00000169429 ENSG00000171223 ENSG00000182199 ENSG00000184216 ENSG00000286070 ENSG00000084207 ENSG00000100906 ENSG00000111640 ENSG00000114251…
3.53275e-18	258	3536	Cellular response to chemical stimulus	ENSG00000027697 ENSG00000064932 ENSG00000067225 ENSG00000069956 ENSG00000084733 ENSG00000102962 ENSG00000105639 ENSG00000108179 ENSG00000112033 ENSG00000112062 ENSG00000115009 ENSG00000117450 ENSG00000119508 ENSG00000120217 ENSG00000121594 ENSG00000121966 ENSG00000125538 ENSG00000130766 ENSG00000131323 ENSG00000134070 ENSG00000136688 ENSG00000136694 ENSG00000136695 ENSG00000138755 ENSG00000144648…
4.73367e-18	307	4507	Response to stress	ENSG00000164024 ENSG00000006432 ENSG00000007171 ENSG00000029993 ENSG00000030110 ENSG00000034152 ENSG00000050628 ENSG00000064932 ENSG00000070501 ENSG00000071054 ENSG00000089127 ENSG00000090382 ENSG00000093009 ENSG00000100292 ENSG00000100350 ENSG00000102962 ENSG00000103415 ENSG00000108179 ENSG00000108561 ENSG00000109674 ENSG00000111602 ENSG00000112033 ENSG00000114738 ENSG00000115009 ENSG00000117450…
6.511e-18	188	2273	Small molecule metabolic process	ENSG00000007171 ENSG00000010256 ENSG00000067225 ENSG00000079459 ENSG00000079931 ENSG00000084110 ENSG00000101444 ENSG00000102144 ENSG00000103044 ENSG00000104549 ENSG00000104951 ENSG00000105220 ENSG00000106105 ENSG00000108479 ENSG00000111640 ENSG00000111669 ENSG00000112033 ENSG00000112299 ENSG00000115919 ENSG00000116459 ENSG00000118402 ENSG00000119125 ENSG00000125166 ENSG00000126522 ENSG00000127184…
6.511e-18	113	1052	Response to other organism	ENSG00000007171 ENSG00000089127 ENSG00000090382 ENSG00000120217 ENSG00000121594 ENSG00000125538 ENSG00000135114 ENSG00000136688 ENSG00000136694 ENSG00000136695 ENSG00000138755 ENSG00000156234 ENSG00000157601 ENSG00000163218 ENSG00000167207 ENSG00000169429 ENSG00000171223 ENSG00000171711 ENSG00000176797 ENSG00000177243 ENSG00000177257 ENSG00000184216 ENSG00000286070 ENSG00000012223 ENSG00000050730…
6.80453e-18	113	1054	Response to external biotic stimulus	ENSG00000007171 ENSG00000089127 ENSG00000090382 ENSG00000120217 ENSG00000121594 ENSG00000125538 ENSG00000135114 ENSG00000136688 ENSG00000136694 ENSG00000136695 ENSG00000138755 ENSG00000156234 ENSG00000157601 ENSG00000163218 ENSG00000167207 ENSG00000169429 ENSG00000171223 ENSG00000171711 ENSG00000176797 ENSG00000177243 ENSG00000177257 ENSG00000184216 ENSG00000286070 ENSG00000012223 ENSG00000050730…
1.3545e-17	127	1278	Cellular response to cytokine stimulus	ENSG00000027697 ENSG00000064932 ENSG00000102962 ENSG00000105639 ENSG00000115009 ENSG00000125538 ENSG00000131323 ENSG00000134070 ENSG00000136688 ENSG00000136694 ENSG00000136695 ENSG00000138755 ENSG00000156234 ENSG00000169429 ENSG00000184216 ENSG00000084207 ENSG00000100906 ENSG00000111640 ENSG00000114251 ENSG00000115415 ENSG00000120738 ENSG00000121966 ENSG00000124635 ENSG00000124882 ENSG00000125347…
1.8459e-17	114	1085	Response to biotic stimulus	ENSG00000007171 ENSG00000089127 ENSG00000090382 ENSG00000120217 ENSG00000121594 ENSG00000125538 ENSG00000135114 ENSG00000136688 ENSG00000136694 ENSG00000136695 ENSG00000138755 ENSG00000156234 ENSG00000157601 ENSG00000163218 ENSG00000167207 ENSG00000169429 ENSG00000171223 ENSG00000171711 ENSG00000176797 ENSG00000177243 ENSG00000177257 ENSG00000184216 ENSG00000286070 ENSG00000012223 ENSG00000050730…
2.06134e-17	174	2062	Defense response	ENSG00000007171 ENSG00000029993 ENSG00000050628 ENSG00000064932 ENSG00000089127 ENSG00000090382 ENSG00000102962 ENSG00000108561 ENSG00000112033 ENSG00000114738 ENSG00000115009 ENSG00000135114 ENSG00000138755 ENSG00000156234 ENSG00000157601 ENSG00000162889 ENSG00000162924 ENSG00000163218 ENSG00000164104 ENSG00000167207 ENSG00000169429 ENSG00000171051 ENSG00000171711 ENSG00000172175 ENSG00000176797…
2.15476e-17	255	3547	Response to organic substance	ENSG00000007171 ENSG00000027697 ENSG00000064932 ENSG00000067225 ENSG00000069956 ENSG00000084733 ENSG00000100350 ENSG00000102962 ENSG00000105639 ENSG00000112033 ENSG00000112062 ENSG00000114738 ENSG00000115009 ENSG00000119508 ENSG00000120217 ENSG00000121594 ENSG00000125538 ENSG00000127948 ENSG00000130766 ENSG00000131323 ENSG00000134070 ENSG00000136688 ENSG00000136694 ENSG00000136695 ENSG00000138755…
3.93163e-17	104	950	Cytokine-mediated signaling pathway	ENSG00000027697 ENSG00000102962 ENSG00000105639 ENSG00000115009 ENSG00000125538 ENSG00000131323 ENSG00000134070 ENSG00000136688 ENSG00000136694 ENSG00000136695 ENSG00000138755 ENSG00000156234 ENSG00000169429 ENSG00000184216 ENSG00000084207 ENSG00000100906 ENSG00000114251 ENSG00000115415 ENSG00000121966 ENSG00000124635 ENSG00000124882 ENSG00000168610 ENSG00000077238 ENSG00000100368 ENSG00000111335…
1.06651e-16	101	920	Mitotic cell cycle process	ENSG00000011426 ENSG00000085840 ENSG00000087586 ENSG00000089685 ENSG00000092010 ENSG00000093009 ENSG00000094804 ENSG00000099901 ENSG00000100911 ENSG00000105173 ENSG00000109805 ENSG00000121152 ENSG00000131462 ENSG00000131467 ENSG00000131747 ENSG00000134057 ENSG00000134690 ENSG00000137804 ENSG00000137807 ENSG00000138160 ENSG00000138180 ENSG00000143228 ENSG00000145386 ENSG00000145632 ENSG00000146670…
1.43469e-16	200	2570	Phosphorylation	ENSG00000006432 ENSG00000010256 ENSG00000027075 ENSG00000034152 ENSG00000065675 ENSG00000067225 ENSG00000069020 ENSG00000071054 ENSG00000102144 ENSG00000102962 ENSG00000105173 ENSG00000105220 ENSG00000105639 ENSG00000111640 ENSG00000111669 ENSG00000113712 ENSG00000114738 ENSG00000115009 ENSG00000118515 ENSG00000125508 ENSG00000125538 ENSG00000127184 ENSG00000133275 ENSG00000134057 ENSG00000136688…
7.64786e-16	109	1068	Mitotic cell cycle	ENSG00000011426 ENSG00000085840 ENSG00000087586 ENSG00000089685 ENSG00000092010 ENSG00000093009 ENSG00000094804 ENSG00000099901 ENSG00000100911 ENSG00000101057 ENSG00000105173 ENSG00000109805 ENSG00000121152 ENSG00000123975 ENSG00000131462 ENSG00000131467 ENSG00000131747 ENSG00000134057 ENSG00000134690 ENSG00000137804 ENSG00000137807 ENSG00000138160 ENSG00000138180 ENSG00000143228 ENSG00000145386…
1.60261e-15	51	298	Mitotic nuclear division	ENSG00000089685 ENSG00000099901 ENSG00000105173 ENSG00000109805 ENSG00000121152 ENSG00000131462 ENSG00000134057 ENSG00000134690 ENSG00000137804 ENSG00000137807 ENSG00000138160 ENSG00000143228 ENSG00000145386 ENSG00000146670 ENSG00000156970 ENSG00000157456 ENSG00000162063 ENSG00000164611 ENSG00000169679 ENSG00000175305 ENSG00000088325 ENSG00000108106 ENSG00000113648 ENSG00000122952 ENSG00000136824…
2.1751e-15	179	2257	Programmed cell death	ENSG00000023445 ENSG00000030110 ENSG00000090316 ENSG00000104689 ENSG00000108179 ENSG00000126709 ENSG00000131747 ENSG00000143384 ENSG00000146072 ENSG00000163687 ENSG00000178607 ENSG00000254087 ENSG00000067225 ENSG00000069399 ENSG00000074800 ENSG00000084207 ENSG00000089685 ENSG00000101412 ENSG00000105993 ENSG00000111640 ENSG00000112096 ENSG00000114023 ENSG00000114251 ENSG00000120217 ENSG00000125347…

## Sheet: pso_down
#Gene Ontology Enrichment, downregulated in psoriasis plaques-control (402 genes)
#ShinyGo v0.61, Biological Process, top 20 terms, FDR pvalue=0.05
Enrichment FDR	Genes in list	Total genes	Functional Category	Genes
7.12087e-11	29	282	Cell-cell adhesion via plasma-membrane adhesion molecules	ENSG00000185985 ENSG00000009694 ENSG00000101542 ENSG00000144619 ENSG00000150471 ENSG00000154162 ENSG00000170558 ENSG00000046604 ENSG00000125848 ENSG00000173482 ENSG00000081853 ENSG00000120328 ENSG00000158258 ENSG00000163347 ENSG00000165731 ENSG00000253305 ENSG00000253537 ENSG00000253731 ENSG00000253767 ENSG00000253873 ENSG00000253953 ENSG00000254122 ENSG00000254221 ENSG00000262209 ENSG00000127418…
8.09715e-10	69	1541	Cell adhesion	ENSG00000185985 ENSG00000159176 ENSG00000009694 ENSG00000057294 ENSG00000064205 ENSG00000081853 ENSG00000101542 ENSG00000120328 ENSG00000120708 ENSG00000131507 ENSG00000133110 ENSG00000144619 ENSG00000150471 ENSG00000154162 ENSG00000170558 ENSG00000221866 ENSG00000253305 ENSG00000253537 ENSG00000253731 ENSG00000253767 ENSG00000253873 ENSG00000253953 ENSG00000254122 ENSG00000254221 ENSG00000262209…
8.09715e-10	69	1548	Biological adhesion	ENSG00000185985 ENSG00000159176 ENSG00000009694 ENSG00000057294 ENSG00000064205 ENSG00000081853 ENSG00000101542 ENSG00000120328 ENSG00000120708 ENSG00000131507 ENSG00000133110 ENSG00000144619 ENSG00000150471 ENSG00000154162 ENSG00000170558 ENSG00000221866 ENSG00000253305 ENSG00000253537 ENSG00000253731 ENSG00000253767 ENSG00000253873 ENSG00000253953 ENSG00000254122 ENSG00000254221 ENSG00000262209…
1.59232e-07	19	172	Homophilic cell adhesion via plasma membrane adhesion molecules	ENSG00000101542 ENSG00000144619 ENSG00000154162 ENSG00000170558 ENSG00000046604 ENSG00000173482 ENSG00000081853 ENSG00000120328 ENSG00000158258 ENSG00000165731 ENSG00000253305 ENSG00000253537 ENSG00000253731 ENSG00000253767 ENSG00000253873 ENSG00000253953 ENSG00000254122 ENSG00000254221 ENSG00000262209
3.55035e-05	87	2785	Anatomical structure morphogenesis	ENSG00000005513 ENSG00000010319 ENSG00000101542 ENSG00000101605 ENSG00000124749 ENSG00000126016 ENSG00000126351 ENSG00000132561 ENSG00000137801 ENSG00000143878 ENSG00000144619 ENSG00000153993 ENSG00000154162 ENSG00000164292 ENSG00000169439 ENSG00000170558 ENSG00000171246 ENSG00000171533 ENSG00000185985 ENSG00000221866 ENSG00000069702 ENSG00000079841 ENSG00000092969 ENSG00000103528 ENSG00000115414…
7.88797e-05	40	922	Cell-cell adhesion	ENSG00000185985 ENSG00000159176 ENSG00000009694 ENSG00000057294 ENSG00000101542 ENSG00000131507 ENSG00000144619 ENSG00000150471 ENSG00000154162 ENSG00000170558 ENSG00000046604 ENSG00000060656 ENSG00000125848 ENSG00000145794 ENSG00000167244 ENSG00000173482 ENSG00000081853 ENSG00000109906 ENSG00000120328 ENSG00000158258 ENSG00000163347 ENSG00000165731 ENSG00000171791 ENSG00000253305 ENSG00000253537…
0.000170494	43	1067	Cell morphogenesis	ENSG00000010319 ENSG00000101542 ENSG00000124749 ENSG00000132561 ENSG00000143878 ENSG00000144619 ENSG00000153993 ENSG00000154162 ENSG00000164292 ENSG00000169439 ENSG00000170558 ENSG00000171246 ENSG00000171533 ENSG00000185985 ENSG00000221866 ENSG00000079841 ENSG00000092969 ENSG00000103528 ENSG00000115414 ENSG00000173482 ENSG00000105894 ENSG00000111962 ENSG00000113758 ENSG00000114790 ENSG00000125848…
0.000195414	52	1433	Positive regulation of developmental process	ENSG00000134532 ENSG00000140538 ENSG00000148053 ENSG00000158258 ENSG00000171533 ENSG00000172572 ENSG00000221866 ENSG00000079841 ENSG00000092969 ENSG00000103528 ENSG00000105894 ENSG00000109906 ENSG00000117525 ENSG00000157368 ENSG00000162367 ENSG00000168874 ENSG00000005513 ENSG00000064309 ENSG00000109819 ENSG00000110092 ENSG00000113657 ENSG00000113758 ENSG00000115414 ENSG00000125124 ENSG00000125848…
0.000195414	27	517	Axon development	ENSG00000010319 ENSG00000144619 ENSG00000153993 ENSG00000170558 ENSG00000171246 ENSG00000171533 ENSG00000185985 ENSG00000221866 ENSG00000173482 ENSG00000105894 ENSG00000111962 ENSG00000115414 ENSG00000125848 ENSG00000132561 ENSG00000134198 ENSG00000140538 ENSG00000144857 ENSG00000165731 ENSG00000171791 ENSG00000185924 ENSG00000188517 ENSG00000189056 ENSG00000148053 ENSG00000189058 ENSG00000021645…
0.000238979	45	1172	Cellular component morphogenesis	ENSG00000010319 ENSG00000101542 ENSG00000101605 ENSG00000124749 ENSG00000132561 ENSG00000143878 ENSG00000144619 ENSG00000153993 ENSG00000154162 ENSG00000164292 ENSG00000169439 ENSG00000170558 ENSG00000171246 ENSG00000171533 ENSG00000185985 ENSG00000221866 ENSG00000079841 ENSG00000092969 ENSG00000103528 ENSG00000115414 ENSG00000173482 ENSG00000087903 ENSG00000105894 ENSG00000111962 ENSG00000113758…
0.000251459	31	666	Neuron projection morphogenesis	ENSG00000010319 ENSG00000144619 ENSG00000153993 ENSG00000169439 ENSG00000170558 ENSG00000171246 ENSG00000171533 ENSG00000185985 ENSG00000221866 ENSG00000079841 ENSG00000103528 ENSG00000173482 ENSG00000105894 ENSG00000111962 ENSG00000113758 ENSG00000115414 ENSG00000125848 ENSG00000132561 ENSG00000133110 ENSG00000140538 ENSG00000144857 ENSG00000158528 ENSG00000165731 ENSG00000171791 ENSG00000188517…
0.000251459	24	438	Muscle system process	ENSG00000065534 ENSG00000101605 ENSG00000133019 ENSG00000169252 ENSG00000174428 ENSG00000183023 ENSG00000198523 ENSG00000213366 ENSG00000164107 ENSG00000107796 ENSG00000109819 ENSG00000125124 ENSG00000170624 ENSG00000182253 ENSG00000196689 ENSG00000198947 ENSG00000046604 ENSG00000057294 ENSG00000148180 ENSG00000154556 ENSG00000165887 ENSG00000095637 ENSG00000123096 ENSG00000196557
0.000278412	34	779	Actin filament-based process	ENSG00000101605 ENSG00000110237 ENSG00000126016 ENSG00000126878 ENSG00000143878 ENSG00000148700 ENSG00000158528 ENSG00000164292 ENSG00000172159 ENSG00000172403 ENSG00000198523 ENSG00000103647 ENSG00000131435 ENSG00000137942 ENSG00000140538 ENSG00000148180 ENSG00000095637 ENSG00000113657 ENSG00000113758 ENSG00000145675 ENSG00000151491 ENSG00000154553 ENSG00000154556 ENSG00000170624 ENSG00000171357…
0.000289472	27	542	Blood circulation	ENSG00000133019 ENSG00000169252 ENSG00000170624 ENSG00000183023 ENSG00000198523 ENSG00000213366 ENSG00000092969 ENSG00000153904 ENSG00000103647 ENSG00000107796 ENSG00000125124 ENSG00000126351 ENSG00000133110 ENSG00000164128 ENSG00000169083 ENSG00000173482 ENSG00000196689 ENSG00000198947 ENSG00000187048 ENSG00000046604 ENSG00000057294 ENSG00000172572 ENSG00000067191 ENSG00000123104 ENSG00000144935…
0.000292359	31	680	Plasma membrane bounded cell projection morphogenesis	ENSG00000010319 ENSG00000144619 ENSG00000153993 ENSG00000169439 ENSG00000170558 ENSG00000171246 ENSG00000171533 ENSG00000185985 ENSG00000221866 ENSG00000079841 ENSG00000103528 ENSG00000173482 ENSG00000105894 ENSG00000111962 ENSG00000113758 ENSG00000115414 ENSG00000125848 ENSG00000132561 ENSG00000133110 ENSG00000140538 ENSG00000144857 ENSG00000158528 ENSG00000165731 ENSG00000171791 ENSG00000188517…
0.000292359	31	682	Cell projection morphogenesis	ENSG00000010319 ENSG00000144619 ENSG00000153993 ENSG00000169439 ENSG00000170558 ENSG00000171246 ENSG00000171533 ENSG00000185985 ENSG00000221866 ENSG00000079841 ENSG00000103528 ENSG00000173482 ENSG00000105894 ENSG00000111962 ENSG00000113758 ENSG00000115414 ENSG00000125848 ENSG00000132561 ENSG00000133110 ENSG00000140538 ENSG00000144857 ENSG00000158528 ENSG00000165731 ENSG00000171791 ENSG00000188517…
0.000325058	27	551	Circulatory system process	ENSG00000133019 ENSG00000169252 ENSG00000170624 ENSG00000183023 ENSG00000198523 ENSG00000213366 ENSG00000092969 ENSG00000153904 ENSG00000103647 ENSG00000107796 ENSG00000125124 ENSG00000126351 ENSG00000133110 ENSG00000164128 ENSG00000169083 ENSG00000173482 ENSG00000196689 ENSG00000198947 ENSG00000187048 ENSG00000046604 ENSG00000057294 ENSG00000172572 ENSG00000067191 ENSG00000123104 ENSG00000144935…
0.000456663	31	701	Cell part morphogenesis	ENSG00000010319 ENSG00000144619 ENSG00000153993 ENSG00000169439 ENSG00000170558 ENSG00000171246 ENSG00000171533 ENSG00000185985 ENSG00000221866 ENSG00000079841 ENSG00000103528 ENSG00000173482 ENSG00000105894 ENSG00000111962 ENSG00000113758 ENSG00000115414 ENSG00000125848 ENSG00000132561 ENSG00000133110 ENSG00000140538 ENSG00000144857 ENSG00000158528 ENSG00000165731 ENSG00000171791 ENSG00000188517…
0.000490104	41	1077	Circulatory system development	ENSG00000057294 ENSG00000065534 ENSG00000101605 ENSG00000126016 ENSG00000137801 ENSG00000170558 ENSG00000170624 ENSG00000069702 ENSG00000092969 ENSG00000117525 ENSG00000150593 ENSG00000021645 ENSG00000105894 ENSG00000115414 ENSG00000124766 ENSG00000125848 ENSG00000127418 ENSG00000143878 ENSG00000148053 ENSG00000152104 ENSG00000153904 ENSG00000154553 ENSG00000162367 ENSG00000164107 ENSG00000166501…
0.000703634	32	756	Cell morphogenesis involved in differentiation	ENSG00000010319 ENSG00000124749 ENSG00000132561 ENSG00000144619 ENSG00000153993 ENSG00000169439 ENSG00000170558 ENSG00000171246 ENSG00000171533 ENSG00000185985 ENSG00000221866 ENSG00000115414 ENSG00000173482 ENSG00000105894 ENSG00000111962 ENSG00000113758 ENSG00000114790 ENSG00000125848 ENSG00000133110 ENSG00000140538 ENSG00000144857 ENSG00000158528 ENSG00000162367 ENSG00000165731 ENSG00000169083…

## Sheet: ch_up
#Gene Ontology Enrichment, upregulated in chimpanzee-human (686 genes)
#ShinyGo v0.61, Biological Process, top 20 terms, FDR pvalue=0.05
Enrichment FDR	Genes in list	Total genes	Functional Category	Genes
8.9719e-26	54	268	Keratinization	ENSG00000159450 ENSG00000184148 ENSG00000184724 ENSG00000006059 ENSG00000108417 ENSG00000108759 ENSG00000126337 ENSG00000131738 ENSG00000135443 ENSG00000139648 ENSG00000161849 ENSG00000161850 ENSG00000170442 ENSG00000170454 ENSG00000170484 ENSG00000170486 ENSG00000170523 ENSG00000171360 ENSG00000171446 ENSG00000173908 ENSG00000175065 ENSG00000180386 ENSG00000182591 ENSG00000182816 ENSG00000183640…
9.36453e-24	58	346	Keratinocyte differentiation	ENSG00000184148 ENSG00000203783 ENSG00000120149 ENSG00000126337 ENSG00000134317 ENSG00000159450 ENSG00000161849 ENSG00000175065 ENSG00000184724 ENSG00000006059 ENSG00000108417 ENSG00000108759 ENSG00000131738 ENSG00000135443 ENSG00000139648 ENSG00000161850 ENSG00000170442 ENSG00000170454 ENSG00000170484 ENSG00000170486 ENSG00000170523 ENSG00000171360 ENSG00000171446 ENSG00000173908 ENSG00000180386…
9.78489e-22	64	464	Skin development	ENSG00000184148 ENSG00000203783 ENSG00000104290 ENSG00000106689 ENSG00000117425 ENSG00000120149 ENSG00000123364 ENSG00000126337 ENSG00000134317 ENSG00000139292 ENSG00000139648 ENSG00000159450 ENSG00000161849 ENSG00000164690 ENSG00000171446 ENSG00000175065 ENSG00000184724 ENSG00000204897 ENSG00000006059 ENSG00000108417 ENSG00000108759 ENSG00000131738 ENSG00000135443 ENSG00000161850 ENSG00000170442…
9.82102e-22	60	410	Epidermal cell differentiation	ENSG00000006611 ENSG00000184148 ENSG00000203783 ENSG00000117425 ENSG00000120149 ENSG00000126337 ENSG00000134317 ENSG00000159450 ENSG00000161849 ENSG00000175065 ENSG00000184724 ENSG00000006059 ENSG00000108417 ENSG00000108759 ENSG00000131738 ENSG00000135443 ENSG00000139648 ENSG00000161850 ENSG00000170442 ENSG00000170454 ENSG00000170484 ENSG00000170486 ENSG00000170523 ENSG00000171360 ENSG00000171446…
2.58522e-21	67	521	Epidermis development	ENSG00000006611 ENSG00000184148 ENSG00000203783 ENSG00000104290 ENSG00000106689 ENSG00000117425 ENSG00000120149 ENSG00000123364 ENSG00000126337 ENSG00000134317 ENSG00000139292 ENSG00000139648 ENSG00000159450 ENSG00000161849 ENSG00000164690 ENSG00000171446 ENSG00000175065 ENSG00000184724 ENSG00000204897 ENSG00000214860 ENSG00000006059 ENSG00000108417 ENSG00000108759 ENSG00000131738 ENSG00000135443…
1.72623e-11	25	125	Cornification	ENSG00000006059 ENSG00000108417 ENSG00000108759 ENSG00000126337 ENSG00000131738 ENSG00000135443 ENSG00000139648 ENSG00000159450 ENSG00000161849 ENSG00000161850 ENSG00000170442 ENSG00000170454 ENSG00000170484 ENSG00000170486 ENSG00000170523 ENSG00000171360 ENSG00000171446 ENSG00000173908 ENSG00000175065 ENSG00000186049 ENSG00000186393 ENSG00000196859 ENSG00000197079 ENSG00000204897 ENSG00000205426
1.92255e-09	64	831	Epithelial cell differentiation	ENSG00000006611 ENSG00000064195 ENSG00000138795 ENSG00000184148 ENSG00000203783 ENSG00000117425 ENSG00000120149 ENSG00000126337 ENSG00000134317 ENSG00000151012 ENSG00000152661 ENSG00000159450 ENSG00000161849 ENSG00000175065 ENSG00000184724 ENSG00000006059 ENSG00000108417 ENSG00000108759 ENSG00000131738 ENSG00000135443 ENSG00000139648 ENSG00000161850 ENSG00000170442 ENSG00000170454 ENSG00000170484…
0.000116364	16	117	Molting cycle	ENSG00000244537 ENSG00000131738 ENSG00000170523 ENSG00000204897 ENSG00000240871 ENSG00000104290 ENSG00000106689 ENSG00000117425 ENSG00000120149 ENSG00000123364 ENSG00000139292 ENSG00000139648 ENSG00000164690 ENSG00000171446 ENSG00000175065 ENSG00000161849
0.000116364	16	117	Hair cycle	ENSG00000244537 ENSG00000131738 ENSG00000170523 ENSG00000204897 ENSG00000240871 ENSG00000104290 ENSG00000106689 ENSG00000117425 ENSG00000120149 ENSG00000123364 ENSG00000139292 ENSG00000139648 ENSG00000164690 ENSG00000171446 ENSG00000175065 ENSG00000161849
0.000130765	75	1386	Epithelium development	ENSG00000006611 ENSG00000064195 ENSG00000138795 ENSG00000184148 ENSG00000203783 ENSG00000164690 ENSG00000104267 ENSG00000104290 ENSG00000106689 ENSG00000107159 ENSG00000117425 ENSG00000120149 ENSG00000123364 ENSG00000126337 ENSG00000134317 ENSG00000139292 ENSG00000139648 ENSG00000151012 ENSG00000152661 ENSG00000159450 ENSG00000161849 ENSG00000171446 ENSG00000175065 ENSG00000184724 ENSG00000204897…
0.013927	11	88	Hair follicle development	ENSG00000104290 ENSG00000106689 ENSG00000120149 ENSG00000123364 ENSG00000139292 ENSG00000139648 ENSG00000164690 ENSG00000171446 ENSG00000175065 ENSG00000204897 ENSG00000161849
0.014511	11	90	Molting cycle process	ENSG00000104290 ENSG00000106689 ENSG00000120149 ENSG00000123364 ENSG00000139292 ENSG00000139648 ENSG00000164690 ENSG00000171446 ENSG00000175065 ENSG00000204897 ENSG00000161849
0.014511	11	90	Hair cycle process	ENSG00000104290 ENSG00000106689 ENSG00000120149 ENSG00000123364 ENSG00000139292 ENSG00000139648 ENSG00000164690 ENSG00000171446 ENSG00000175065 ENSG00000204897 ENSG00000161849
0.0149179	11	91	Skin epidermis development	ENSG00000104290 ENSG00000106689 ENSG00000120149 ENSG00000123364 ENSG00000139292 ENSG00000139648 ENSG00000164690 ENSG00000171446 ENSG00000175065 ENSG00000204897 ENSG00000161849
0.0379641	3	5	Isopentenyl diphosphate biosynthetic process	ENSG00000067064 ENSG00000110921 ENSG00000148377
0.0379641	3	5	Isopentenyl diphosphate metabolic process	ENSG00000067064 ENSG00000110921 ENSG00000148377

## Sheet: ch_down
#Gene Ontology Enrichment, downregulated in chimpanzee-human (816 genes)
#ShinyGo v0.61, Biological Process, top 20 terms, FDR pvalue=0.05
Enrichment FDR	Genes in list	Total genes	Functional Category	Genes
NO SIGNIFICANT ENRICHMENT FOUND
