# Supplementary material for: Evolutionary context of psoriatic immune skin response
Source: Evol Med Public Health. 2021 Dec 1;9(1):474–86. doi: 10.1093/emph/eoab042 (PMC8830311; doi:10.1093/emph/eoab042)
Supplement: eoab042_Supplementary_Data [file eoab042_Supplementary_Data.zip › TableS5.xlsx]

## Sheet: Read.me
Tab1: Comparative	Comparison between human and chimpanzee skin expression
ensembl_gene_id	Ensembl gene ID
hgnc_symbol	HGNC Gene ID
description	Brief description of gene function and properties
chromosome_name	Chromosome Name
start_position	Start position of the gene
end_position	End position of the gene
gene_biotype	The functional category of the gene
log2FoldChange	log2 fold change in expression when human skin is compared to chimpanzee skin - Positive values indicate upregulation in chimpanzee skin as compared to human skin
padj	Adjusted p-value for the difference in expression when human skin was compared to chimpanzee skin
Tab2: Normalized	Normalized read-depth for individual samples
Deseq2 output matrix for individual samples

## Sheet: Comparative
ensembl_gene_id	hgnc_symbol	description	chromosome_name	start_position	end_position	gene_biotype	log2FoldChange	padj
ENSG00000196205	EEF1A1P5	eukaryotic translation elongation factor 1 alpha 1 pseudogene 5 [Source:HGNC Symbol;Acc:HGNC:3200]	9	133019486	133020874	processed_pseudogene	-10.5462	9.02e-63
ENSG00000232177	MTND4P24	MT-ND4 pseudogene 24 [Source:HGNC Symbol;Acc:HGNC:42220]	X	126472885	126473281	processed_pseudogene	-12.7691	7.9e-62
ENSG00000247627	MTND4P12	MT-ND4 pseudogene 12 [Source:HGNC Symbol;Acc:HGNC:42199]	5	134926660	134928036	processed_pseudogene	-11.2112	1.88e-49
ENSG00000204196	RPL12P16	ribosomal protein L12 pseudogene 16 [Source:HGNC Symbol;Acc:HGNC:36926]	2	203190780	203191277	processed_pseudogene	-8.77378	8.19e-48
ENSG00000232472	EEF1B2P3	eukaryotic translation elongation factor 1 beta 2 pseudogene 3 [Source:HGNC Symbol;Acc:HGNC:3210]	X	24788392	24789069	processed_pseudogene	-8.29321	2.28e-47
ENSG00000259045	MTCO1P2	MT-CO1 pseudogene 2 [Source:HGNC Symbol;Acc:HGNC:19932]	14	32484098	32484800	unprocessed_pseudogene	-12.3186	9.51e-47
ENSG00000229638	RPL4P4	ribosomal protein L4 pseudogene 4 [Source:HGNC Symbol;Acc:HGNC:36179]	3	185417495	185418778	processed_pseudogene	-7.52804	3.6e-45
ENSG00000229344	MTCO2P12	MT-CO2 pseudogene 12 [Source:HGNC Symbol;Acc:HGNC:52028]	1	632757	633438	unprocessed_pseudogene	-12.0191	3.01e-44
ENSG00000235552	RPL6P27	ribosomal protein L6 pseudogene 27 [Source:HGNC Symbol;Acc:HGNC:36133]	18	6462144	6463015	transcribed_processed_pseudogene	-9.15954	4.62e-42
ENSG00000244716		ribosomal protein L17 (RPL17) pseudogene	1	108992282	108992836	processed_pseudogene	-8.93389	1.52e-38
ENSG00000212802	RPL15P3	ribosomal protein L15 pseudogene 3 [Source:HGNC Symbol;Acc:HGNC:21538]	6	12514110	12514724	processed_pseudogene	-8.89591	1.52e-38
ENSG00000196656		ribosomal protein S26 (RPS26) pseudogene	4	113214046	113217170	transcribed_processed_pseudogene	-13.5936	2.64e-37
ENSG00000244921	MTCYBP18	MT-CYB pseudogene 18 [Source:HGNC Symbol;Acc:HGNC:51976]	5	134923303	134924049	processed_pseudogene	-9.89777	5.44e-34
ENSG00000248923	MTND5P11	MT-ND5 pseudogene 11 [Source:HGNC Symbol;Acc:HGNC:42273]	5	134924648	134926459	processed_pseudogene	-10.8666	3.65e-33
ENSG00000185834	RPL12P4	ribosomal protein L12 pseudogene 4 [Source:HGNC Symbol;Acc:HGNC:16587]	20	55074644	55075140	processed_pseudogene	-12.9106	2.46e-32
ENSG00000232663		pseudogene similar to part of cytochrome oxidase subunit II	1	8909742	8909904	processed_pseudogene	-11.0657	8.12e-32
ENSG00000183298	RPSAP19	ribosomal protein SA pseudogene 19 [Source:HGNC Symbol;Acc:HGNC:36508]	1	101786340	101787219	processed_pseudogene	-12.6883	8.22e-31
ENSG00000220842	RPL21P16	ribosomal protein L21 pseudogene 16 [Source:HGNC Symbol;Acc:HGNC:31396]	10	120354701	120355183	processed_pseudogene	-12.3865	4.09e-30
ENSG00000220113	MTCYBP4	MT-CYB pseudogene 4 [Source:HGNC Symbol;Acc:HGNC:41923]	6	133150568	133150816	processed_pseudogene	-13.2823	5.04e-30
ENSG00000198868	MTND4LP30	MT-ND4L pseudogene 30 [Source:HGNC Symbol;Acc:HGNC:42264]	5	134928030	134928326	processed_pseudogene	-12.7271	2.25e-29
ENSG00000198618	PPIAP22	peptidylprolyl isomerase A pseudogene 22 [Source:HGNC Symbol;Acc:HGNC:17236]	21	18857779	18858276	processed_pseudogene	-6.89132	2.27e-25
ENSG00000226564	FTH1P20	ferritin heavy chain 1 pseudogene 20 [Source:HGNC Symbol;Acc:HGNC:37639]	2	180872867	180873414	processed_pseudogene	-10.0055	8.43e-25
ENSG00000132967	HMGB1P5	high mobility group box 1 pseudogene 5 [Source:HGNC Symbol;Acc:HGNC:4997]	3	22381819	22382929	transcribed_processed_pseudogene	-5.501	9.1e-23
ENSG00000249780		pseudogene similar to part of mitochondrially encoded cytochrome c oxidase III (MT-CO3)	4	12640298	12640637	processed_pseudogene	-11.2808	1.58e-22
ENSG00000218175		ribosomal protein, large, P1 (RPLP1) pseudogene	2	176200908	176201252	processed_pseudogene	-10.6263	2.2e-22
ENSG00000230629	RPS23P8	ribosomal protein S23 pseudogene 8 [Source:HGNC Symbol;Acc:HGNC:35982]	X	70962964	70963293	processed_pseudogene	-10.166	7.44e-22
ENSG00000218283	MORF4L1P1	mortality factor 4 like 1 pseudogene 1 [Source:HGNC Symbol;Acc:HGNC:20400]	1	220253570	220254536	processed_pseudogene	-10.2595	6.5e-21
ENSG00000234975	FTH1P2	ferritin heavy chain 1 pseudogene 2 [Source:HGNC Symbol;Acc:HGNC:3989]	1	228687415	228687826	processed_pseudogene	-7.31858	3.62e-20
ENSG00000162039	MEIOB	meiosis specific with OB-fold [Source:HGNC Symbol;Acc:HGNC:28569]	16	1833986	1884294	protein_coding	-7.09801	8.64e-20
ENSG00000197958	RPL12	ribosomal protein L12 [Source:HGNC Symbol;Acc:HGNC:10302]	9	127447674	127451406	protein_coding	4.43054	3.7e-19
ENSG00000253676	TAGLN2P1	transgelin 2 pseudogene 1 [Source:HGNC Symbol;Acc:HGNC:21739]	8	106697427	106698013	processed_pseudogene	-7.03697	5.33e-19
ENSG00000258376		novel transcript, antisense to PAPLN	14	73242651	73245979	lncRNA	-4.47563	8.71e-19
ENSG00000232346		ribosomal protein S17 (RPS17) pseudogene	22	32039490	32039896	processed_pseudogene	-10.386	1.05e-18
ENSG00000234604		ATP synthase 6 (MTATP6) pseudogene	1	169474060	169474159	processed_pseudogene	-12.6075	2.19e-18
ENSG00000148600	CDHR1	cadherin related family member 1 [Source:HGNC Symbol;Acc:HGNC:14550]	10	84194537	84219621	protein_coding	6.59558	3.13e-18
ENSG00000140577	CRTC3	CREB regulated transcription coactivator 3 [Source:HGNC Symbol;Acc:HGNC:26148]	15	90529923	90645345	protein_coding	3.64441	4.56e-18
ENSG00000251544	MTND5P12	MT-ND5 pseudogene 12 [Source:HGNC Symbol;Acc:HGNC:42274]	5	94567461	94568909	processed_pseudogene	-10.8925	4.66e-18
ENSG00000257513	NPIPB1P	nuclear pore complex interacting protein family member B1, pseudogene [Source:HGNC Symbol;Acc:HGNC:37452]	18	11619509	11639699	transcribed_unprocessed_pseudogene	-10.2819	5.2e-18
ENSG00000254132	MTND6P3	MT-ND6 pseudogene 3 [Source:HGNC Symbol;Acc:HGNC:39466]	5	94568929	94569470	processed_pseudogene	-11.1606	6.18e-18
ENSG00000233444		mitochondrially encoded cytochrome c oxidase II (MT-CO2) pseudogene	2	81666477	81666728	processed_pseudogene	-12.4345	1.2e-17
ENSG00000230916	MTCO1P53	MT-CO1 pseudogene 53 [Source:HGNC Symbol;Acc:HGNC:52118]	X	126471705	126472403	processed_pseudogene	-12.3591	4.49e-17
ENSG00000233927	RPS28	ribosomal protein S28 [Source:HGNC Symbol;Acc:HGNC:10418]	19	8321158	8323340	protein_coding	6.76906	8.31e-17
ENSG00000256148		mitochondrially encoded cytochrome c oxidase I (MT-COI) pseudogene	11	73510658	73510820	processed_pseudogene	-11.2754	8.55e-17
ENSG00000180066	LINC02870	long intergenic non-protein coding RNA 2870 [Source:HGNC Symbol;Acc:HGNC:27275]	10	132444327	132449408	lncRNA	-6.00049	9.92e-17
ENSG00000240376		ribosomal protein S8 (RPS8) pseudogene	5	33162179	33162807	processed_pseudogene	-9.86987	1.66e-16
ENSG00000204310	AGPAT1	1-acylglycerol-3-phosphate O-acyltransferase 1 [Source:HGNC Symbol;Acc:HGNC:324]	6	32168212	32178096	protein_coding	11.7882	2.6e-16
ENSG00000183640	KRTAP8-1	keratin associated protein 8-1 [Source:HGNC Symbol;Acc:HGNC:18935]	21	30812697	30813274	protein_coding	-8.25028	2.69e-16
ENSG00000259032	ENSAP2	endosulfine alpha pseudogene 2 [Source:HGNC Symbol;Acc:HGNC:20011]	14	82692704	82693055	processed_pseudogene	-9.2963	4.29e-16
ENSG00000188375	H3-5	H3.5 histone [Source:HGNC Symbol;Acc:HGNC:33164]	12	31791185	31792298	protein_coding	-8.75258	5.19e-16
ENSG00000260765	CES1P2	carboxylesterase 1 pseudogene 2 [Source:HGNC Symbol;Acc:HGNC:48928]	16	55728115	55750111	unprocessed_pseudogene	-11.6887	1.94e-15
ENSG00000244485	RPL18P13	ribosomal protein L18 pseudogene 13 [Source:HGNC Symbol;Acc:HGNC:35599]	16	76235055	76235623	processed_pseudogene	-10.0615	1.94e-15
ENSG00000244025	KRTAP19-3	keratin associated protein 19-3 [Source:HGNC Symbol;Acc:HGNC:18938]	21	30491462	30492013	protein_coding	-8.50973	1.98e-15
ENSG00000174156	GSTA3	glutathione S-transferase alpha 3 [Source:HGNC Symbol;Acc:HGNC:4628]	6	52896639	52909698	protein_coding	-5.32163	4.6e-15
ENSG00000186977	KRTAP19-5	keratin associated protein 19-5 [Source:HGNC Symbol;Acc:HGNC:18940]	21	30501657	30502141	protein_coding	-8.42631	7.06e-15
ENSG00000227471	AKR1B15	aldo-keto reductase family 1 member B15 [Source:HGNC Symbol;Acc:HGNC:37281]	7	134549110	134579875	protein_coding	-4.37659	1.19e-14
ENSG00000184208	C22orf46	chromosome 22 open reading frame 46 [Source:HGNC Symbol;Acc:HGNC:26294]	22	41688877	41698136	transcribed_unitary_pseudogene	5.5575	1.19e-14
ENSG00000182816	KRTAP13-2	keratin associated protein 13-2 [Source:HGNC Symbol;Acc:HGNC:18923]	21	30371390	30372271	protein_coding	-8.05645	1.85e-14
ENSG00000196557	CACNA1H	calcium voltage-gated channel subunit alpha1 H [Source:HGNC Symbol;Acc:HGNC:1395]	16	1153106	1221771	protein_coding	4.52722	3.32e-14
ENSG00000084110	HAL	histidine ammonia-lyase [Source:HGNC Symbol;Acc:HGNC:4806]	12	95972662	95996365	protein_coding	7.08349	7.64e-14
ENSG00000197744	PTMAP2	prothymosin alpha pseudogene 2 [Source:HGNC Symbol;Acc:HGNC:9625]	5	118973796	118974122	processed_pseudogene	-8.35506	7.89e-14
ENSG00000228695	CES1P1	carboxylesterase 1 pseudogene 1 [Source:HGNC Symbol;Acc:HGNC:18546]	16	55760566	55793960	transcribed_unprocessed_pseudogene	-9.0417	9.92e-14
ENSG00000237350	CDC42P6	cell division cycle 42 pseudogene 6 [Source:HGNC Symbol;Acc:HGNC:44430]	4	22727375	22727950	processed_pseudogene	-8.46764	1.16e-13
ENSG00000196230	TUBB	tubulin beta class I [Source:HGNC Symbol;Acc:HGNC:20778]	6	30720352	30725426	protein_coding	9.19058	1.33e-13
ENSG00000006059	KRT33A	keratin 33A [Source:HGNC Symbol;Acc:HGNC:6450]	17	41346092	41350828	protein_coding	-8.18992	2.01e-13
ENSG00000182591	KRTAP11-1	keratin associated protein 11-1 [Source:HGNC Symbol;Acc:HGNC:18922]	21	30880644	30881580	protein_coding	-8.11555	2.32e-13
ENSG00000224578	HNRNPA1P48	heterogeneous nuclear ribonucleoprotein A1 pseudogene 48 [Source:HGNC Symbol;Acc:HGNC:48778]	16	51553436	51647132	protein_coding	-4.32194	3.59e-13
ENSG00000250896	RNPS1P1	RNA binding protein with serine rich domain 1 pseudogene 1 [Source:HGNC Symbol;Acc:HGNC:39525]	4	11371975	11372892	processed_pseudogene	-8.26702	5.2e-13
ENSG00000178660	ARMC10P1	armadillo repeat containing 10 pseudogene 1 [Source:HGNC Symbol;Acc:HGNC:43646]	3	94506766	94507620	processed_pseudogene	-8.36134	5.78e-13
ENSG00000100342	APOL1	apolipoprotein L1 [Source:HGNC Symbol;Acc:HGNC:618]	22	36253071	36267530	protein_coding	5.5392	6.37e-13
ENSG00000255346	NOX5	NADPH oxidase 5 [Source:HGNC Symbol;Acc:HGNC:14874]	15	68930525	69062762	protein_coding	-7.19431	9.4e-13
ENSG00000215086	NPM1P24	nucleophosmin 1 pseudogene 24 [Source:HGNC Symbol;Acc:HGNC:45097]	10	72917641	72918534	processed_pseudogene	-8.83982	1.03e-12
ENSG00000262902	MTCO1P40	MT-CO1 pseudogene 40 [Source:HGNC Symbol;Acc:HGNC:52105]	17	53105734	53106358	processed_pseudogene	-11.1543	1.03e-12
ENSG00000197258	EIF4BP6	eukaryotic translation initiation factor 4B pseudogene 6 [Source:HGNC Symbol;Acc:HGNC:37939]	7	104667749	104669576	processed_pseudogene	-6.16669	1.84e-12
ENSG00000243199		ribosomal protein L6 (RPL6) pseudogene	4	65573459	65574328	processed_pseudogene	-4.55217	3.93e-12
ENSG00000173432	SAA1	serum amyloid A1 [Source:HGNC Symbol;Acc:HGNC:10513]	11	18266260	18269977	protein_coding	7.58416	6.86e-12
ENSG00000249860	MTRNR2L5	MT-RNR2 like 5 [Source:HGNC Symbol;Acc:HGNC:37162]	10	55599042	55600728	protein_coding	-6.21662	1.69e-11
ENSG00000243678	NME2	NME/NM23 nucleoside diphosphate kinase 2 [Source:HGNC Symbol;Acc:HGNC:7850]	17	51165435	51171744	protein_coding	3.98637	1.7e-11
ENSG00000205426	KRT81	keratin 81 [Source:HGNC Symbol;Acc:HGNC:6458]	12	52285913	52291534	protein_coding	-6.49624	1.7e-11
ENSG00000254598	CSNK2A3	casein kinase 2 alpha 3 [Source:HGNC Symbol;Acc:HGNC:2458]	11	11351942	11353250	protein_coding	-8.30874	2.18e-11
ENSG00000126337	KRT36	keratin 36 [Source:HGNC Symbol;Acc:HGNC:6454]	17	41486136	41492546	protein_coding	-7.09155	2.32e-11
ENSG00000228218	ATF4P3	activating transcription factor 4 pseudogene 3 [Source:HGNC Symbol;Acc:HGNC:788]	17	76225751	76226806	processed_pseudogene	-7.68524	2.33e-11
ENSG00000170523	KRT83	keratin 83 [Source:HGNC Symbol;Acc:HGNC:6460]	12	52314301	52321398	protein_coding	-7.46331	2.33e-11
ENSG00000231991	ANXA2P2	annexin A2 pseudogene 2 [Source:HGNC Symbol;Acc:HGNC:539]	9	33624274	33625293	processed_pseudogene	-5.3727	2.33e-11
ENSG00000186393	KRT26	keratin 26 [Source:HGNC Symbol;Acc:HGNC:30840]	17	40766238	40772162	protein_coding	-6.53151	3.74e-11
ENSG00000139675	HNRNPA1L2	heterogeneous nuclear ribonucleoprotein A1 like 2 [Source:HGNC Symbol;Acc:HGNC:27067]	13	52642425	52643796	protein_coding	-3.95643	4.11e-11
ENSG00000211895	IGHA1	immunoglobulin heavy constant alpha 1 [Source:HGNC Symbol;Acc:HGNC:5478]	14	105703995	105708665	IG_C_gene	6.92717	4.45e-11
ENSG00000170442	KRT86	keratin 86 [Source:HGNC Symbol;Acc:HGNC:6463]	12	52249300	52309163	protein_coding	-6.98574	4.49e-11
ENSG00000174977		poly(A) binding protein interacting protein 1 (PAIP1) pseudogene	17	18650195	18651542	processed_pseudogene	-8.59102	6.38e-11
ENSG00000111291	GPRC5D	G protein-coupled receptor class C group 5 member D [Source:HGNC Symbol;Acc:HGNC:13310]	12	12940775	12952147	protein_coding	-6.69234	7.33e-11
ENSG00000187559	FOXD4L3	forkhead box D4 like 3 [Source:HGNC Symbol;Acc:HGNC:18523]	9	68302867	68305084	protein_coding	-6.84334	7.85e-11
ENSG00000217094	PPIAP31	peptidylprolyl isomerase A pseudogene 31 [Source:HGNC Symbol;Acc:HGNC:44962]	10	32188323	32188817	processed_pseudogene	-7.36188	8.28e-11
ENSG00000186281	GPAT2	glycerol-3-phosphate acyltransferase 2, mitochondrial [Source:HGNC Symbol;Acc:HGNC:27168]	2	96021946	96039451	protein_coding	4.04661	8.52e-11
ENSG00000249119	MTND6P4	MT-ND6 pseudogene 4 [Source:HGNC Symbol;Acc:HGNC:39467]	5	134924123	134924644	processed_pseudogene	-11.4923	9.86e-11
ENSG00000183458	PKD1P3	polycystin 1, transient receptor potential channel interacting pseudogene 3 [Source:HGNC Symbol;Acc:HGNC:30067]	16	14911551	14935708	transcribed_unprocessed_pseudogene	9.31464	1e-10
ENSG00000198390	KRTAP13-1	keratin associated protein 13-1 [Source:HGNC Symbol;Acc:HGNC:18924]	21	30396031	30396822	protein_coding	-9.24116	1.19e-10
ENSG00000198064	NPIPB13	nuclear pore complex interacting protein family, member B13 [Source:HGNC Symbol;Acc:HGNC:41989]	16	30222937	30254510	protein_coding	-4.57617	1.23e-10
ENSG00000213862		ribosomal protein L7a (RPL7A) pseudogene	15	47730144	47730935	processed_pseudogene	-7.81971	1.38e-10
ENSG00000212899	KRTAP3-3	keratin associated protein 3-3 [Source:HGNC Symbol;Acc:HGNC:18890]	17	40993430	40994164	protein_coding	-6.61006	2.38e-10
ENSG00000233369	GTF2IP4	general transcription factor IIi pseudogene 4 [Source:HGNC Symbol;Acc:HGNC:51716]	7	73154938	73207283	transcribed_processed_pseudogene	6.54649	3.21e-10
ENSG00000233205	WBP1P2	WBP1 pseudogene 2 [Source:HGNC Symbol;Acc:HGNC:54568]	2	87972656	87973082	processed_pseudogene	-7.84481	3.21e-10
ENSG00000184319	RPL23AP82	ribosomal protein L23a pseudogene 82 [Source:HGNC Symbol;Acc:HGNC:33730]	22	50756948	50801309	transcribed_unprocessed_pseudogene	3.20356	4.63e-10
ENSG00000108759	KRT32	keratin 32 [Source:HGNC Symbol;Acc:HGNC:6449]	17	41459513	41467386	protein_coding	-6.47116	5.25e-10
ENSG00000176826	FKBP9P1	FKBP prolyl isomerase 9 pseudogene 1 [Source:HGNC Symbol;Acc:HGNC:23568]	7	55681074	55713252	transcribed_unprocessed_pseudogene	-3.8805	5.93e-10
ENSG00000174343	CHRNA9	cholinergic receptor nicotinic alpha 9 subunit [Source:HGNC Symbol;Acc:HGNC:14079]	4	40335333	40355217	protein_coding	-7.26147	6.01e-10
ENSG00000231006	RPL7P32	ribosomal protein L7 pseudogene 32 [Source:HGNC Symbol;Acc:HGNC:35692]	7	108510233	108510976	processed_pseudogene	-7.94024	8.54e-10
ENSG00000182366	FAM87A	family with sequence similarity 87 member A [Source:HGNC Symbol;Acc:HGNC:27233]	8	375931	384079	lncRNA	-3.48814	9.78e-10
ENSG00000118432	CNR1	cannabinoid receptor 1 [Source:HGNC Symbol;Acc:HGNC:2159]	6	88139864	88166359	protein_coding	4.77144	1.29e-09
ENSG00000243302		novel pseudogene	7	128651185	128652334	processed_pseudogene	9.46554	1.38e-09
ENSG00000188015	S100A3	S100 calcium binding protein A3 [Source:HGNC Symbol;Acc:HGNC:10493]	1	153547329	153549258	protein_coding	-5.89336	1.6e-09
ENSG00000170667	RASA4B	RAS p21 protein activator 4B [Source:HGNC Symbol;Acc:HGNC:35202]	7	102479976	102517777	protein_coding	4.22509	2.2e-09
ENSG00000244171	PBX2P1	PBX homeobox 2 pseudogene 1 [Source:HGNC Symbol;Acc:HGNC:8635]	3	143176327	143177617	processed_pseudogene	-8.58557	3.32e-09
ENSG00000204619	PPP1R11	protein phosphatase 1 regulatory inhibitor subunit 11 [Source:HGNC Symbol;Acc:HGNC:9285]	6	30066709	30070333	protein_coding	26.4853	5.07e-09
ENSG00000137441	FGFBP2	fibroblast growth factor binding protein 2 [Source:HGNC Symbol;Acc:HGNC:29451]	4	15960245	15969309	protein_coding	-4.14441	5.26e-09
ENSG00000186868	MAPT	microtubule associated protein tau [Source:HGNC Symbol;Acc:HGNC:6893]	17	45894551	46028334	protein_coding	5.08892	5.27e-09
ENSG00000184100	BRD7P2	bromodomain containing 7 pseudogene 2 [Source:HGNC Symbol;Acc:HGNC:33541]	3	160100850	160102793	processed_pseudogene	-7.25052	5.86e-09
ENSG00000212900	KRTAP3-2	keratin associated protein 3-2 [Source:HGNC Symbol;Acc:HGNC:16779]	17	40999193	40999906	protein_coding	-5.98364	5.86e-09
ENSG00000211890	IGHA2	immunoglobulin heavy constant alpha 2 (A2m marker) [Source:HGNC Symbol;Acc:HGNC:5479]	14	105583731	105588395	IG_C_gene	6.94998	8.76e-09
ENSG00000232499		heterogeneous nuclear ribonucleoprotein A3 (hnRNPA3) pseudogene	1	113449700	113450728	processed_pseudogene	-5.52469	8.88e-09
ENSG00000228960	OR2A9P	olfactory receptor family 2 subfamily A member 9 pseudogene [Source:HGNC Symbol;Acc:HGNC:8236]	7	144294480	144300934	transcribed_unprocessed_pseudogene	4.89186	9.02e-09
ENSG00000218996	ARL4AP5	ADP ribosylation factor like GTPase 4A pseudogene 5 [Source:HGNC Symbol;Acc:HGNC:52374]	6	150934968	150935566	processed_pseudogene	-7.78016	9.11e-09
ENSG00000244355	LY6G6D	lymphocyte antigen 6 family member G6D [Source:HGNC Symbol;Acc:HGNC:13935]	6	31715356	31717804	protein_coding	-6.68106	9.11e-09
ENSG00000188581	KRTAP1-1	keratin associated protein 1-1 [Source:HGNC Symbol;Acc:HGNC:16772]	17	41040541	41041450	protein_coding	-6.0442	9.2e-09
ENSG00000118894	EEF2KMT	eukaryotic elongation factor 2 lysine methyltransferase [Source:HGNC Symbol;Acc:HGNC:32221]	16	5084284	5097795	protein_coding	3.14496	1.06e-08
ENSG00000101210	EEF1A2	eukaryotic translation elongation factor 1 alpha 2 [Source:HGNC Symbol;Acc:HGNC:3192]	20	63488013	63499239	protein_coding	5.98282	1.07e-08
ENSG00000260747		ATP synthase, H+ transporting, mitochondrial F0 complex, subunit B1 (ATP5F1) pseudogene	18	68277802	68278243	processed_pseudogene	-7.18734	1.1e-08
ENSG00000092054	MYH7	myosin heavy chain 7 [Source:HGNC Symbol;Acc:HGNC:7577]	14	23412740	23435660	protein_coding	25.8554	1.29e-08
ENSG00000255513		ribosomal protein L26 (RPL26) pseudogene	16	1963745	1964095	transcribed_processed_pseudogene	-6.45907	1.37e-08
ENSG00000233426	EIF3FP3	eukaryotic translation initiation factor 3 subunit F pseudogene 3 [Source:HGNC Symbol;Acc:HGNC:37625]	2	58251440	58252525	processed_pseudogene	-5.4058	1.72e-08
ENSG00000236698	EIF1AXP1	EIF1AX pseudogene 1 [Source:HGNC Symbol;Acc:HGNC:19900]	1	16685621	16686055	processed_pseudogene	-7.9058	1.93e-08
ENSG00000125571	IL37	interleukin 37 [Source:HGNC Symbol;Acc:HGNC:15563]	2	112912971	112918882	protein_coding	11.7799	2.04e-08
ENSG00000255883	FUNDC2P1	FUN14 domain containing 2 pseudogene 1 [Source:HGNC Symbol;Acc:HGNC:17253]	5	73508685	73509254	processed_pseudogene	-7.71704	2.04e-08
ENSG00000170486	KRT72	keratin 72 [Source:HGNC Symbol;Acc:HGNC:28932]	12	52585589	52601538	protein_coding	-5.21837	2.82e-08
ENSG00000234719	NPIPB2	nuclear pore complex interacting protein family member B2 [Source:HGNC Symbol;Acc:HGNC:37451]	16	11927259	11976643	protein_coding	-3.91938	2.87e-08
ENSG00000236115		novel transcript	9	92205356	92210158	lncRNA	-8.42041	3.04e-08
ENSG00000254206	NPIPB11	nuclear pore complex interacting protein family member B11 [Source:HGNC Symbol;Acc:HGNC:37453]	16	29381354	29404029	protein_coding	5.01533	3.26e-08
ENSG00000205559	CHKB-DT	CHKB divergent transcript [Source:HGNC Symbol;Acc:HGNC:40146]	22	50583026	50595634	lncRNA	-3.68345	3.29e-08
ENSG00000198156	NPIPB6	nuclear pore complex interacting protein family member B6 [Source:HGNC Symbol;Acc:HGNC:37454]	16	28342555	28363508	protein_coding	-3.8649	3.78e-08
ENSG00000243207	PPAN-P2RY11	PPAN-P2RY11 readthrough [Source:HGNC Symbol;Acc:HGNC:33526]	19	10106223	10114780	protein_coding	8.97671	3.96e-08
ENSG00000237550		ribosomal protein L9 pseudogene 9	15	82372196	82372912	transcribed_processed_pseudogene	25.0238	4.62e-08
ENSG00000188681	TEKT4P2	tektin 4 pseudogene 2 [Source:HGNC Symbol;Acc:HGNC:40046]	21	9068361	9129752	transcribed_unprocessed_pseudogene	9.09742	6.41e-08
ENSG00000205669	ACOT6	acyl-CoA thioesterase 6 [Source:HGNC Symbol;Acc:HGNC:33159]	14	73610945	73619888	protein_coding	-8.34211	6.41e-08
ENSG00000233232	NPIPB7	nuclear pore complex interacting protein family member B7 [Source:HGNC Symbol;Acc:HGNC:33832]	16	28456372	28471175	protein_coding	-3.89929	6.87e-08
ENSG00000255501	CARD18	caspase recruitment domain family member 18 [Source:HGNC Symbol;Acc:HGNC:28861]	11	105137714	105531697	protein_coding	9.27021	7.49e-08
ENSG00000198075	SULT1C4	sulfotransferase family 1C member 4 [Source:HGNC Symbol;Acc:HGNC:11457]	2	108377911	108388989	protein_coding	-2.96176	7.73e-08
ENSG00000026652	AGPAT4	1-acylglycerol-3-phosphate O-acyltransferase 4 [Source:HGNC Symbol;Acc:HGNC:20885]	6	161129967	161274061	protein_coding	-3.94728	9.12e-08
ENSG00000188599	NPIPP1	nuclear pore complex interacting protein pseudogene 1 [Source:HGNC Symbol;Acc:HGNC:35407]	16	15104312	15123498	transcribed_unprocessed_pseudogene	3.8841	9.21e-08
ENSG00000204869	IGFL4	IGF like family member 4 [Source:HGNC Symbol;Acc:HGNC:32931]	19	46039748	46077118	protein_coding	-6.26814	9.21e-08
ENSG00000253882		family with sequence similarity 115, member C (FAM115C) pseudogene	7	143761790	143836933	transcribed_unprocessed_pseudogene	4.53503	9.57e-08
ENSG00000250251	PKD1P6	polycystin 1, transient receptor potential channel interacting pseudogene 6 [Source:HGNC Symbol;Acc:HGNC:30070]	16	15125242	15154564	transcribed_unprocessed_pseudogene	4.26466	9.57e-08
ENSG00000148803	FUOM	fucose mutarotase [Source:HGNC Symbol;Acc:HGNC:24733]	10	133355158	133358025	protein_coding	4.46306	9.57e-08
ENSG00000212901	KRTAP3-1	keratin associated protein 3-1 [Source:HGNC Symbol;Acc:HGNC:16778]	17	41008521	41019324	protein_coding	-6.11732	1.16e-07
ENSG00000224864		ribosomal protein S16 (RPS16) pseudogene	19	20125044	20125484	transcribed_processed_pseudogene	-6.72001	1.16e-07
ENSG00000163040	CCDC74A	coiled-coil domain containing 74A [Source:HGNC Symbol;Acc:HGNC:25197]	2	131527675	131533666	protein_coding	4.11364	1.41e-07
ENSG00000007255	TRAPPC6A	trafficking protein particle complex 6A [Source:HGNC Symbol;Acc:HGNC:23069]	19	45162928	45178237	protein_coding	3.58912	1.5e-07
ENSG00000212721	KRTAP4-11	keratin associated protein 4-11 [Source:HGNC Symbol;Acc:HGNC:18911]	17	41117181	41118373	protein_coding	-8.09198	1.55e-07
ENSG00000228305	PRELID1P6	PRELID1 pseudogene 6 [Source:HGNC Symbol;Acc:HGNC:54771]	2	63622178	63622831	processed_pseudogene	-6.76817	1.55e-07
ENSG00000104998	IL27RA	interleukin 27 receptor subunit alpha [Source:HGNC Symbol;Acc:HGNC:17290]	19	14031762	14053218	protein_coding	2.73254	1.77e-07
ENSG00000197008	ZNF138	zinc finger protein 138 [Source:HGNC Symbol;Acc:HGNC:12922]	7	64794388	64833681	protein_coding	8.2767	1.77e-07
ENSG00000183199	HSP90AB3P	heat shock protein 90 alpha family class B member 3, pseudogene [Source:HGNC Symbol;Acc:HGNC:5259]	4	87891843	87894015	processed_pseudogene	-6.22193	1.85e-07
ENSG00000169067	ACTBL2	actin beta like 2 [Source:HGNC Symbol;Acc:HGNC:17780]	5	57480018	57482811	protein_coding	-5.75036	1.85e-07
ENSG00000214455	RCN1P2	reticulocalbin 1 pseudogene 2 [Source:HGNC Symbol;Acc:HGNC:39204]	13	45390353	45391267	processed_pseudogene	8.21681	1.92e-07
ENSG00000186049	KRT73	keratin 73 [Source:HGNC Symbol;Acc:HGNC:28928]	12	52607570	52618559	protein_coding	-4.13385	1.92e-07
ENSG00000260537		novel protein, DDX19B and DDX19A readthrough	16	70299194	70372582	protein_coding	-5.12084	2.01e-07
ENSG00000227232	WASH7P	WASP family homolog 7, pseudogene [Source:HGNC Symbol;Acc:HGNC:38034]	1	14404	29570	unprocessed_pseudogene	8.53547	2.08e-07
ENSG00000137331	IER3	immediate early response 3 [Source:HGNC Symbol;Acc:HGNC:5392]	6	30743199	30744548	protein_coding	23.9607	2.12e-07
ENSG00000102796	DHRS12	dehydrogenase/reductase 12 [Source:HGNC Symbol;Acc:HGNC:25832]	13	51767993	51804162	protein_coding	3.28678	2.32e-07
ENSG00000197889	MEIG1	meiosis/spermiogenesis associated 1 [Source:HGNC Symbol;Acc:HGNC:23429]	10	14959388	14988050	protein_coding	-4.18543	2.39e-07
ENSG00000165269	AQP7	aquaporin 7 [Source:HGNC Symbol;Acc:HGNC:640]	9	33383179	33402682	protein_coding	5.09348	2.42e-07
ENSG00000230207	RPL4P5	ribosomal protein L4 pseudogene 5 [Source:HGNC Symbol;Acc:HGNC:35699]	9	7477045	7478320	processed_pseudogene	-5.73439	2.42e-07
ENSG00000197079	KRT35	keratin 35 [Source:HGNC Symbol;Acc:HGNC:6453]	17	41476689	41481140	protein_coding	-6.09481	2.63e-07
ENSG00000176225	RTTN	rotatin [Source:HGNC Symbol;Acc:HGNC:18654]	18	70003031	70205726	protein_coding	8.76351	2.65e-07
ENSG00000171658	NMRAL2P	NmrA like redox sensor 2, pseudogene [Source:HGNC Symbol;Acc:HGNC:52332]	3	185959943	185980872	transcribed_unprocessed_pseudogene	-3.25908	2.73e-07
ENSG00000250536	ABHD17AP3	ABHD17A pseudogene 3 [Source:HGNC Symbol;Acc:HGNC:34041]	1	214605470	214608840	unprocessed_pseudogene	-7.03251	2.84e-07
ENSG00000198225	FKBP1C	FKBP prolyl isomerase 1C [Source:HGNC Symbol;Acc:HGNC:21376]	6	63211446	63213024	protein_coding	-6.56166	2.91e-07
ENSG00000125730	C3	complement C3 [Source:HGNC Symbol;Acc:HGNC:1318]	19	6677704	6730562	protein_coding	2.80656	3.82e-07
ENSG00000187134	AKR1C1	aldo-keto reductase family 1 member C1 [Source:HGNC Symbol;Acc:HGNC:384]	10	4963253	4983283	protein_coding	3.2456	3.9e-07
ENSG00000170889	RPS9	ribosomal protein S9 [Source:HGNC Symbol;Acc:HGNC:10442]	19	54200809	54249003	protein_coding	-2.97153	3.9e-07
ENSG00000164451	CALHM4	calcium homeostasis modulator family member 4 [Source:HGNC Symbol;Acc:HGNC:21094]	6	116529013	116558868	protein_coding	-6.85841	4.2e-07
ENSG00000170044	ZPLD1	zona pellucida like domain containing 1 [Source:HGNC Symbol;Acc:HGNC:27022]	3	102099244	102479841	protein_coding	-5.92847	4.44e-07
ENSG00000226084		ribosomal protein L17 (RPL17) pseudogene	1	77129114	77129668	processed_pseudogene	-11.0363	4.94e-07
ENSG00000168754	FAM178B	family with sequence similarity 178 member B [Source:HGNC Symbol;Acc:HGNC:28036]	2	96875882	96986580	protein_coding	-3.52279	5.32e-07
ENSG00000107317	PTGDS	prostaglandin D2 synthase [Source:HGNC Symbol;Acc:HGNC:9592]	9	136975092	136981742	protein_coding	5.18439	5.49e-07
ENSG00000258311		novel protein	12	55716036	55724703	protein_coding	3.70566	6.85e-07
ENSG00000103226	NOMO3	NODAL modulator 3 [Source:HGNC Symbol;Acc:HGNC:25242]	16	16232506	16300806	protein_coding	3.06964	6.88e-07
ENSG00000225630	MTND2P28	MT-ND2 pseudogene 28 [Source:HGNC Symbol;Acc:HGNC:42129]	1	629640	630683	unprocessed_pseudogene	-5.32422	7.08e-07
ENSG00000158104	HPD	4-hydroxyphenylpyruvate dioxygenase [Source:HGNC Symbol;Acc:HGNC:5147]	12	121839527	121863596	protein_coding	-5.76642	7.56e-07
ENSG00000112852	PCDHB2	protocadherin beta 2 [Source:HGNC Symbol;Acc:HGNC:8687]	5	141094606	141098703	protein_coding	3.02294	7.72e-07
ENSG00000180389	ATP5F1EP2	ATP synthase F1 subunit epsilon pseudogene 2 [Source:HGNC Symbol;Acc:HGNC:34026]	13	27945260	27945415	processed_pseudogene	-6.73247	8.59e-07
ENSG00000188694	KRTAP24-1	keratin associated protein 24-1 [Source:HGNC Symbol;Acc:HGNC:33902]	21	30281309	30282950	protein_coding	-6.56572	8.7e-07
ENSG00000179913	B3GNT3	UDP-GlcNAc:betaGal beta-1,3-N-acetylglucosaminyltransferase 3 [Source:HGNC Symbol;Acc:HGNC:13528]	19	17794828	17813576	protein_coding	6.03245	9.17e-07
ENSG00000183128	CALHM3	calcium homeostasis modulator 3 [Source:HGNC Symbol;Acc:HGNC:23458]	10	103472804	103479240	protein_coding	-6.84032	9.2e-07
ENSG00000218418		Rho GTPase activating protein 21 (ARHGAP21) pseudogene	6	80064286	80070199	processed_pseudogene	-7.18768	9.67e-07
ENSG00000171094	ALK	ALK receptor tyrosine kinase [Source:HGNC Symbol;Acc:HGNC:427]	2	29192774	29921586	protein_coding	-5.80773	1.05e-06
ENSG00000183186	C2CD4C	C2 calcium dependent domain containing 4C [Source:HGNC Symbol;Acc:HGNC:29417]	19	405445	409147	protein_coding	8.19748	1.05e-06
ENSG00000248780	ARL4AP2	ADP ribosylation factor like GTPase 4A pseudogene 2 [Source:HGNC Symbol;Acc:HGNC:32379]	4	40786110	40786710	processed_pseudogene	-6.74411	1.12e-06
ENSG00000159212	CLIC6	chloride intracellular channel 6 [Source:HGNC Symbol;Acc:HGNC:2065]	21	34668994	34718227	protein_coding	3.19167	1.33e-06
ENSG00000267368	UPK3BL1	uroplakin 3B like 1 [Source:HGNC Symbol;Acc:HGNC:37278]	7	102637025	102642791	protein_coding	3.33837	1.36e-06
ENSG00000244257	PKD1P1	polycystin 1, transient receptor potential channel interacting pseudogene 1 [Source:HGNC Symbol;Acc:HGNC:30065]	16	16310341	16334190	unprocessed_pseudogene	11.6624	1.44e-06
ENSG00000267206	LCN6	lipocalin 6 [Source:HGNC Symbol;Acc:HGNC:17337]	9	136744017	136748525	protein_coding	8.41619	1.44e-06
ENSG00000213417	KRTAP2-4	keratin associated protein 2-4 [Source:HGNC Symbol;Acc:HGNC:18891]	17	41065116	41065879	protein_coding	-5.67912	1.44e-06
ENSG00000254682		novel transcript	11	71448674	71452157	lncRNA	-3.15583	1.52e-06
ENSG00000155918	RAET1L	retinoic acid early transcript 1L [Source:HGNC Symbol;Acc:HGNC:16798]	6	150018334	150025532	protein_coding	8.28726	1.64e-06
ENSG00000092850	TEKT2	tektin 2 [Source:HGNC Symbol;Acc:HGNC:11725]	1	36084094	36088275	protein_coding	-3.73619	1.68e-06
ENSG00000138795	LEF1	lymphoid enhancer binding factor 1 [Source:HGNC Symbol;Acc:HGNC:6551]	4	108047545	108168956	protein_coding	-2.70617	1.78e-06
ENSG00000205076	LGALS7	galectin 7 [Source:HGNC Symbol;Acc:HGNC:6568]	19	38770971	38773492	protein_coding	7.31827	1.92e-06
ENSG00000225438	KRT41P	keratin 41 pseudogene [Source:HGNC Symbol;Acc:HGNC:6457]	17	41406512	41411775	unprocessed_pseudogene	-7.42315	1.97e-06
ENSG00000232196	MTRNR2L4	MT-RNR2 like 4 [Source:HGNC Symbol;Acc:HGNC:37161]	16	3370979	3372668	protein_coding	5.08159	2.01e-06
ENSG00000015413	DPEP1	dipeptidase 1 [Source:HGNC Symbol;Acc:HGNC:3002]	16	89613308	89638456	protein_coding	-4.61944	2.24e-06
ENSG00000224163		pseudogene similar to part of filamin C, gamma (actin binding protein 280) (FLNC)	7	128912732	128914063	unprocessed_pseudogene	-8.27044	2.33e-06
ENSG00000212724	KRTAP2-3	keratin associated protein 2-3 [Source:HGNC Symbol;Acc:HGNC:18906]	17	41059240	41060114	protein_coding	-6.08957	2.38e-06
ENSG00000212725	KRTAP2-1	keratin associated protein 2-1 [Source:HGNC Symbol;Acc:HGNC:16775]	17	41046541	41047316	protein_coding	-5.28309	2.47e-06
ENSG00000272779		BMS1, ribosome biogenesis factor (BSM1) pseudogene	22	22303224	22310401	transcribed_unprocessed_pseudogene	6.63362	2.48e-06
ENSG00000181333	HEPHL1	hephaestin like 1 [Source:HGNC Symbol;Acc:HGNC:30477]	11	94021354	94114208	protein_coding	-3.87778	2.79e-06
ENSG00000114812	VIPR1	vasoactive intestinal peptide receptor 1 [Source:HGNC Symbol;Acc:HGNC:12694]	3	42489299	42537573	protein_coding	2.42651	3.07e-06
ENSG00000225544		pseudogene similar to part of metallophosphoesterase 1 (MPPE1)	22	21885282	21885673	processed_pseudogene	-6.51906	3.37e-06
ENSG00000187957	DNER	delta/notch like EGF repeat containing [Source:HGNC Symbol;Acc:HGNC:24456]	2	229357629	229714555	protein_coding	4.45881	3.39e-06
ENSG00000174697	LEP	leptin [Source:HGNC Symbol;Acc:HGNC:6553]	7	128241278	128257629	protein_coding	6.2881	3.59e-06
ENSG00000112139	MDGA1	MAM domain containing glycosylphosphatidylinositol anchor 1 [Source:HGNC Symbol;Acc:HGNC:19267]	6	37630679	37699306	protein_coding	5.18553	3.59e-06
ENSG00000175065	DSG4	desmoglein 4 [Source:HGNC Symbol;Acc:HGNC:21307]	18	31376777	31414912	protein_coding	-6.14865	3.7e-06
ENSG00000176974	SHMT1	serine hydroxymethyltransferase 1 [Source:HGNC Symbol;Acc:HGNC:10850]	17	18327860	18363563	protein_coding	2.4002	3.73e-06
ENSG00000244682	FCGR2C	Fc fragment of IgG receptor IIc (gene/pseudogene) [Source:HGNC Symbol;Acc:HGNC:15626]	1	161581339	161605662	polymorphic_pseudogene	8.13058	3.76e-06
ENSG00000205572	SERF1B	small EDRK-rich factor 1B [Source:HGNC Symbol;Acc:HGNC:10756]	5	70025247	70043113	protein_coding	2.85515	4e-06
ENSG00000126562	WNK4	WNK lysine deficient protein kinase 4 [Source:HGNC Symbol;Acc:HGNC:14544]	17	42780610	42797066	protein_coding	-4.63	4.03e-06
ENSG00000249956	UGT2B24P	UDP glucuronosyltransferase family 2 member B24, pseudogene [Source:HGNC Symbol;Acc:HGNC:12548]	4	69408828	69423164	processed_pseudogene	-10.2397	4.08e-06
ENSG00000142619	PADI3	peptidyl arginine deiminase 3 [Source:HGNC Symbol;Acc:HGNC:18337]	1	17249098	17284233	protein_coding	-5.123	4.38e-06
ENSG00000135443	KRT85	keratin 85 [Source:HGNC Symbol;Acc:HGNC:6462]	12	52360006	52367481	protein_coding	-6.81352	4.86e-06
ENSG00000168298	H1-4	H1.4 linker histone, cluster member [Source:HGNC Symbol;Acc:HGNC:4718]	6	26156329	26157115	protein_coding	-3.16396	5e-06
ENSG00000184724	KRTAP6-1	keratin associated protein 6-1 [Source:HGNC Symbol;Acc:HGNC:18931]	21	30613431	30613930	protein_coding	-8.02957	5.51e-06
ENSG00000188257	PLA2G2A	phospholipase A2 group IIA [Source:HGNC Symbol;Acc:HGNC:9031]	1	19975431	19980416	protein_coding	5.44714	5.82e-06
ENSG00000109956	B3GAT1	beta-1,3-glucuronyltransferase 1 [Source:HGNC Symbol;Acc:HGNC:921]	11	134378504	134412242	protein_coding	-3.40887	5.94e-06
ENSG00000135447	PPP1R1A	protein phosphatase 1 regulatory inhibitor subunit 1A [Source:HGNC Symbol;Acc:HGNC:9286]	12	54575387	54588659	protein_coding	3.4249	6.24e-06
ENSG00000117834	SLC5A9	solute carrier family 5 member 9 [Source:HGNC Symbol;Acc:HGNC:22146]	1	48222685	48248644	protein_coding	-2.99035	6.8e-06
ENSG00000237828	PA2G4P1	proliferation-associated 2G4 pseudogene 1 [Source:HGNC Symbol;Acc:HGNC:8551]	X	120868611	120869807	processed_pseudogene	-6.46062	6.87e-06
ENSG00000198598	MMP17	matrix metallopeptidase 17 [Source:HGNC Symbol;Acc:HGNC:7163]	12	131828393	131851783	protein_coding	3.24588	7.19e-06
ENSG00000109576	AADAT	aminoadipate aminotransferase [Source:HGNC Symbol;Acc:HGNC:17929]	4	170060222	170091699	protein_coding	-2.57265	7.4e-06
ENSG00000229619	MBNL1-AS1	MBNL1 antisense RNA 1 [Source:HGNC Symbol;Acc:HGNC:44584]	3	152245262	152269557	lncRNA	4.55327	7.5e-06
ENSG00000215790	SLC35E2A	solute carrier family 35 member E2A [Source:HGNC Symbol;Acc:HGNC:20863]	1	1724838	1745992	transcribed_unprocessed_pseudogene	4.35522	8.15e-06
ENSG00000235354	RPS29P16	ribosomal protein S29 pseudogene 16 [Source:HGNC Symbol;Acc:HGNC:35560]	7	103348601	103348771	processed_pseudogene	-5.55566	8.47e-06
ENSG00000248275	TRIM52-AS1	TRIM52 antisense RNA 1 (head to head) [Source:HGNC Symbol;Acc:HGNC:49006]	5	181261169	181272307	lncRNA	-3.02576	8.52e-06
ENSG00000165799	RNASE7	ribonuclease A family member 7 [Source:HGNC Symbol;Acc:HGNC:19278]	14	21042316	21044234	protein_coding	4.30868	9.18e-06
ENSG00000232460	BMPR1AP2	bone morphogenetic protein receptor type 1A pseudogene 2 [Source:HGNC Symbol;Acc:HGNC:21743]	11	121361854	121362865	processed_pseudogene	-5.85062	9.22e-06
ENSG00000102891	MT4	metallothionein 4 [Source:HGNC Symbol;Acc:HGNC:18705]	16	56565073	56568957	protein_coding	-4.81925	1e-05
ENSG00000124243	BCAS4	breast carcinoma amplified sequence 4 [Source:HGNC Symbol;Acc:HGNC:14367]	20	50794894	50882676	protein_coding	4.74926	1.01e-05
ENSG00000196859	KRT39	keratin 39 [Source:HGNC Symbol;Acc:HGNC:32971]	17	40958417	40966948	protein_coding	-5.63817	1.07e-05
ENSG00000161850	KRT82	keratin 82 [Source:HGNC Symbol;Acc:HGNC:6459]	12	52393931	52406335	protein_coding	-7.16163	1.15e-05
ENSG00000214019	RBM39P1	RBM39 pseudogene 1 [Source:HGNC Symbol;Acc:HGNC:54942]	X	44029332	44030921	processed_pseudogene	-6.68134	1.15e-05
ENSG00000137936	BCAR3	BCAR3 adaptor protein, NSP family member [Source:HGNC Symbol;Acc:HGNC:973]	1	93561741	93847150	protein_coding	1.58628	1.16e-05
ENSG00000198569	SLC34A3	solute carrier family 34 member 3 [Source:HGNC Symbol;Acc:HGNC:20305]	9	137230757	137236555	protein_coding	-5.19888	1.17e-05
ENSG00000179611	DGKZP1	diacylglycerol kinase zeta pseudogene 1 [Source:HGNC Symbol;Acc:HGNC:39263]	13	43968424	43971199	processed_pseudogene	-6.19535	1.28e-05
ENSG00000234189		mitochondrially encoded cytochrome b (MT-CYB) pseudogene	2	22317053	22317244	processed_pseudogene	-12.4588	1.3e-05
ENSG00000230383		ribosomal protein L6 (RPL6) pseudogene	7	137721985	137722846	processed_pseudogene	-5.57688	1.3e-05
ENSG00000130255	RPL36	ribosomal protein L36 [Source:HGNC Symbol;Acc:HGNC:13631]	19	5674947	5691875	protein_coding	3.01205	1.31e-05
ENSG00000198496	NBR2	neighbor of BRCA1 lncRNA 2 [Source:HGNC Symbol;Acc:HGNC:20691]	17	43125551	43153671	lncRNA	4.06293	1.37e-05
ENSG00000232656	IDI2-AS1	IDI2 antisense RNA 1 [Source:HGNC Symbol;Acc:HGNC:30885]	10	1022630	1045425	lncRNA	-4.62368	1.47e-05
ENSG00000175106	TVP23C	trans-golgi network vesicle protein 23 homolog C [Source:HGNC Symbol;Acc:HGNC:30453]	17	15502264	15563595	protein_coding	-1.99913	1.54e-05
ENSG00000196091	MYBPC1	myosin binding protein C1 [Source:HGNC Symbol;Acc:HGNC:7549]	12	101568353	101686028	protein_coding	5.85839	1.55e-05
ENSG00000240356	RPL23AP7	ribosomal protein L23a pseudogene 7 [Source:HGNC Symbol;Acc:HGNC:17336]	2	113610502	113627090	transcribed_processed_pseudogene	3.63987	1.58e-05
ENSG00000141543	EIF4A3	eukaryotic translation initiation factor 4A3 [Source:HGNC Symbol;Acc:HGNC:18683]	17	80134369	80147151	protein_coding	-3.73322	1.6e-05
ENSG00000007314	SCN4A	sodium voltage-gated channel alpha subunit 4 [Source:HGNC Symbol;Acc:HGNC:10591]	17	63938554	63972918	protein_coding	4.76033	1.66e-05
ENSG00000257923	CUX1	cut like homeobox 1 [Source:HGNC Symbol;Acc:HGNC:2557]	7	101815904	102283958	protein_coding	-1.69919	1.71e-05
ENSG00000127481	UBR4	ubiquitin protein ligase E3 component n-recognin 4 [Source:HGNC Symbol;Acc:HGNC:30313]	1	19074510	19210266	protein_coding	3.24469	1.72e-05
ENSG00000225415	ACKR4P1	ACKR4 pseudogene 1 [Source:HGNC Symbol;Acc:HGNC:21142]	6	138822747	138823799	processed_pseudogene	-9.29586	1.72e-05
ENSG00000203859	HSD3B2	hydroxy-delta-5-steroid dehydrogenase, 3 beta- and steroid delta-isomerase 2 [Source:HGNC Symbol;Acc:HGNC:5218]	1	119414931	119423035	protein_coding	-7.50386	1.72e-05
ENSG00000216819	TUBB2BP1	tubulin beta 2B class IIb pseudogene 1 [Source:HGNC Symbol;Acc:HGNC:42332]	6	3177044	3179764	unprocessed_pseudogene	-5.05476	1.72e-05
ENSG00000213214	ARHGEF35	Rho guanine nucleotide exchange factor 35 [Source:HGNC Symbol;Acc:HGNC:33846]	7	144186083	144195833	protein_coding	3.99441	1.75e-05
ENSG00000243896	OR2A7	olfactory receptor family 2 subfamily A member 7 [Source:HGNC Symbol;Acc:HGNC:8234]	7	144257663	144264792	protein_coding	7.74299	1.79e-05
ENSG00000278122	AQP7P5	aquaporin 7 pseudogene 5 [Source:HGNC Symbol;Acc:HGNC:51836]	9	40481558	40497592	unprocessed_pseudogene	5.25865	1.82e-05
ENSG00000196177	ACADSB	acyl-CoA dehydrogenase short/branched chain [Source:HGNC Symbol;Acc:HGNC:91]	10	123008979	123058290	protein_coding	-3.01291	1.83e-05
ENSG00000235961	PNMA6A	PNMA family member 6A [Source:HGNC Symbol;Acc:HGNC:28248]	X	153072454	153075019	protein_coding	7.35707	1.85e-05
ENSG00000113721	PDGFRB	platelet derived growth factor receptor beta [Source:HGNC Symbol;Acc:HGNC:8804]	5	150113839	150155872	protein_coding	3.54216	1.94e-05
ENSG00000115353	TACR1	tachykinin receptor 1 [Source:HGNC Symbol;Acc:HGNC:11526]	2	75046463	75199520	protein_coding	4.63691	1.98e-05
ENSG00000257408		ATP-binding cassette, sub-family A (ABC1), member 3 (ABCA3) pseudogene	16	21938865	21944987	transcribed_unprocessed_pseudogene	-6.64319	2e-05
ENSG00000123179	EBPL	EBP like [Source:HGNC Symbol;Acc:HGNC:18061]	13	49660674	49691486	protein_coding	2.74918	2.05e-05
ENSG00000226121	AHCTF1P1	AT-hook containing transcription factor 1 pseudogene 1 [Source:HGNC Symbol;Acc:HGNC:24620]	2	161500885	161507705	processed_pseudogene	-6.08302	2.1e-05
ENSG00000136696	IL36B	interleukin 36 beta [Source:HGNC Symbol;Acc:HGNC:15564]	2	113022089	113052867	protein_coding	7.86918	2.14e-05
ENSG00000205571	SMN2	survival of motor neuron 2, centromeric [Source:HGNC Symbol;Acc:HGNC:11118]	5	70049638	70078522	protein_coding	3.78064	2.14e-05
ENSG00000182010	RTKN2	rhotekin 2 [Source:HGNC Symbol;Acc:HGNC:19364]	10	62183035	62268844	protein_coding	-3.1237	2.32e-05
ENSG00000131738	KRT33B	keratin 33B [Source:HGNC Symbol;Acc:HGNC:6451]	17	41363498	41369813	protein_coding	-7.14948	2.35e-05
ENSG00000215861		phosphodiesterase 4D interacting protein (myomegalin) (PDE4DIP) pseudogene	1	149197992	149321732	transcribed_unprocessed_pseudogene	7.69888	2.51e-05
ENSG00000170161		uncharacterized LOC554249 [Source:NCBI gene (formerly Entrezgene);Acc:554249]	9	62897368	62900104	lncRNA	5.43578	2.53e-05
ENSG00000166473	PKD1L2	polycystin 1 like 2 (gene/pseudogene) [Source:HGNC Symbol;Acc:HGNC:21715]	16	81100875	81220370	polymorphic_pseudogene	3.36817	2.6e-05
ENSG00000248822	APOBEC3AP1	apolipoprotein B mRNA editing enzyme catalytic subunit 3A pseudogene 1 [Source:HGNC Symbol;Acc:HGNC:43835]	4	170099818	170100104	processed_pseudogene	-7.82859	2.9e-05
ENSG00000196313	POM121	POM121 transmembrane nucleoporin [Source:HGNC Symbol;Acc:HGNC:19702]	7	72879365	72951440	protein_coding	2.95395	2.94e-05
ENSG00000242732	RTL5	retrotransposon Gag like 5 [Source:HGNC Symbol;Acc:HGNC:29430]	X	72127110	72131901	protein_coding	2.16928	2.94e-05
ENSG00000185220	PGBD2	piggyBac transposable element derived 2 [Source:HGNC Symbol;Acc:HGNC:19399]	1	248906196	248919946	protein_coding	-2.43486	2.94e-05
ENSG00000261499		aminopeptidase puromycin sensitive (NPEPPS) pseudogene	17	36274191	36320547	unprocessed_pseudogene	7.23662	3.1e-05
ENSG00000263335		novel transcript, antisense to MYH11	16	15726674	15732993	lncRNA	3.1547	3.32e-05
ENSG00000255639		novel protein	12	4649101	4774184	protein_coding	-7.95331	3.32e-05
ENSG00000019169	MARCO	macrophage receptor with collagenous structure [Source:HGNC Symbol;Acc:HGNC:6895]	2	118942166	118994660	protein_coding	4.73126	3.33e-05
ENSG00000134323	MYCN	MYCN proto-oncogene, bHLH transcription factor [Source:HGNC Symbol;Acc:HGNC:7559]	2	15940550	15947007	protein_coding	-3.91487	3.42e-05
ENSG00000233461		novel transcript	1	231520729	231528618	lncRNA	3.6253	3.44e-05
ENSG00000169908	TM4SF1	transmembrane 4 L six family member 1 [Source:HGNC Symbol;Acc:HGNC:11853]	3	149369022	149377692	protein_coding	2.43797	3.45e-05
ENSG00000171533	MAP6	microtubule associated protein 6 [Source:HGNC Symbol;Acc:HGNC:6868]	11	75586918	75669120	protein_coding	2.6014	3.58e-05
ENSG00000240489	SETP14	SET pseudogene 14 [Source:HGNC Symbol;Acc:HGNC:42933]	3	155987304	155988176	processed_pseudogene	-6.11249	3.62e-05
ENSG00000144426	NBEAL1	neurobeachin like 1 [Source:HGNC Symbol;Acc:HGNC:20681]	2	203014879	203226378	protein_coding	-2.63611	3.94e-05
ENSG00000262791		novel transcript, antisense to WDR81	17	1725748	1738585	lncRNA	-7.23655	4.11e-05
ENSG00000251246		novel ephrin-A4 (EFNA4) and ephrin-A3 (EFNA3) protein	1	155063748	155086807	protein_coding	-7.49034	4.19e-05
ENSG00000226313	MTCYBP12	MT-CYB pseudogene 12 [Source:HGNC Symbol;Acc:HGNC:51963]	X	5169512	5170645	processed_pseudogene	-7.82071	4.29e-05
ENSG00000249835	VCAN-AS1	VCAN antisense RNA 1 [Source:HGNC Symbol;Acc:HGNC:40163]	5	83531352	83581320	lncRNA	-6.7091	4.42e-05
ENSG00000235636	NUS1P1	NUS1 pseudogene 1 [Source:HGNC Symbol;Acc:HGNC:38472]	X	47512602	47513483	processed_pseudogene	-6.69009	4.62e-05
ENSG00000184351	KRTAP19-1	keratin associated protein 19-1 [Source:HGNC Symbol;Acc:HGNC:18936]	21	30479706	30480367	protein_coding	-6.82534	4.62e-05
ENSG00000169258	GPRIN1	G protein regulated inducer of neurite outgrowth 1 [Source:HGNC Symbol;Acc:HGNC:24835]	5	176595802	176610156	protein_coding	3.53964	4.65e-05
ENSG00000137225	CAPN11	calpain 11 [Source:HGNC Symbol;Acc:HGNC:1478]	6	44158811	44184401	protein_coding	3.66041	4.66e-05
ENSG00000160180	TFF3	trefoil factor 3 [Source:HGNC Symbol;Acc:HGNC:11757]	21	42311667	42315651	protein_coding	4.45647	5.31e-05
ENSG00000211445	GPX3	glutathione peroxidase 3 [Source:HGNC Symbol;Acc:HGNC:4555]	5	151020438	151028992	protein_coding	3.32099	5.41e-05
ENSG00000213741	RPS29	ribosomal protein S29 [Source:HGNC Symbol;Acc:HGNC:10419]	14	49570984	49599164	protein_coding	3.02334	5.55e-05
ENSG00000214128	TMEM213	transmembrane protein 213 [Source:HGNC Symbol;Acc:HGNC:27220]	7	138797952	138838101	protein_coding	3.90994	5.95e-05
ENSG00000255398	HCAR3	hydroxycarboxylic acid receptor 3 [Source:HGNC Symbol;Acc:HGNC:16824]	12	122714756	122716811	protein_coding	3.73344	6.07e-05
ENSG00000211893	IGHG2	immunoglobulin heavy constant gamma 2 (G2m marker) [Source:HGNC Symbol;Acc:HGNC:5526]	14	105639559	105644790	IG_C_gene	5.30389	6.07e-05
ENSG00000121797	CCRL2	C-C motif chemokine receptor like 2 [Source:HGNC Symbol;Acc:HGNC:1612]	3	46407166	46412997	protein_coding	3.27412	6.08e-05
ENSG00000206567		novel transcript	3	10004048	10011209	lncRNA	4.36015	6.09e-05
ENSG00000169246	NPIPB3	nuclear pore complex interacting protein family member B3 [Source:HGNC Symbol;Acc:HGNC:28989]	16	21402237	21448567	protein_coding	3.26136	6.33e-05
ENSG00000170454	KRT75	keratin 75 [Source:HGNC Symbol;Acc:HGNC:24431]	12	52424070	52434371	protein_coding	-3.82518	6.52e-05
ENSG00000197358	BNIP3P1	BCL2 interacting protein 3 pseudogene 1 [Source:HGNC Symbol;Acc:HGNC:19922]	14	28264390	28265974	transcribed_processed_pseudogene	-2.58251	6.84e-05
ENSG00000260174	SYNGR2P1	synaptogyrin 2 pseudogene 1 [Source:HGNC Symbol;Acc:HGNC:11500]	15	30044455	30045296	processed_pseudogene	-5.94976	7.4e-05
ENSG00000185674	LYG2	lysozyme g2 [Source:HGNC Symbol;Acc:HGNC:29615]	2	99242246	99255282	protein_coding	-5.68082	7.48e-05
ENSG00000221866	PLXNA4	plexin A4 [Source:HGNC Symbol;Acc:HGNC:9102]	7	132123332	132648688	protein_coding	2.07581	7.57e-05
ENSG00000232531	KMT5AP2	KMT5A pseudogene 2 [Source:HGNC Symbol;Acc:HGNC:54727]	2	91747940	91748986	processed_pseudogene	-6.42951	7.64e-05
ENSG00000250565	ATP6V1E2	ATPase H+ transporting V1 subunit E2 [Source:HGNC Symbol;Acc:HGNC:18125]	2	46490750	46542577	protein_coding	2.95687	7.72e-05
ENSG00000213654	GPSM3	G protein signaling modulator 3 [Source:HGNC Symbol;Acc:HGNC:13945]	6	32190766	32195523	protein_coding	7.4829	7.97e-05
ENSG00000196369	SRGAP2B	SLIT-ROBO Rho GTPase activating protein 2B [Source:HGNC Symbol;Acc:HGNC:35237]	1	144887265	145095528	protein_coding	3.55041	8.06e-05
ENSG00000211949	IGHV3-23	immunoglobulin heavy variable 3-23 [Source:HGNC Symbol;Acc:HGNC:5588]	14	106268606	106269140	IG_V_gene	7.3834	8.13e-05
ENSG00000166762	CATSPER2	cation channel sperm associated 2 [Source:HGNC Symbol;Acc:HGNC:18810]	15	43628503	43668118	protein_coding	3.30154	8.25e-05
ENSG00000171943	SRGAP2C	SLIT-ROBO Rho GTPase activating protein 2C [Source:HGNC Symbol;Acc:HGNC:30584]	1	121184811	121392874	protein_coding	5.19405	8.34e-05
ENSG00000213569	GTF3C6P2	GTF3C6 pseudogene 2 [Source:HGNC Symbol;Acc:HGNC:55024]	X	107131659	107132269	processed_pseudogene	-6.31435	8.35e-05
ENSG00000233514		small nuclear ribonucleoprotein D1 polypeptide 16kDa (SNRPD1) pseudogene	1	44122153	44122512	processed_pseudogene	-7.05127	8.42e-05
ENSG00000163687	DNASE1L3	deoxyribonuclease 1 like 3 [Source:HGNC Symbol;Acc:HGNC:2959]	3	58192257	58214697	protein_coding	3.3207	8.84e-05
ENSG00000204860	FAM201A	family with sequence similarity 201 member A [Source:HGNC Symbol;Acc:HGNC:27239]	9	38620474	38624990	lncRNA	4.94114	8.85e-05
ENSG00000127952	STYXL1	serine/threonine/tyrosine interacting like 1 [Source:HGNC Symbol;Acc:HGNC:18165]	7	75996338	76048004	protein_coding	2.56887	8.85e-05
ENSG00000080166	DCT	dopachrome tautomerase [Source:HGNC Symbol;Acc:HGNC:2709]	13	94436811	94479682	protein_coding	3.53408	9.58e-05
ENSG00000164326	CARTPT	CART prepropeptide [Source:HGNC Symbol;Acc:HGNC:24323]	5	71719275	71721048	protein_coding	-7.12484	9.65e-05
ENSG00000172250	SERHL	serine hydrolase like (pseudogene) [Source:HGNC Symbol;Acc:HGNC:14408]	22	42500568	42512560	transcribed_unitary_pseudogene	-4.71033	9.84e-05
ENSG00000007216	SLC13A2	solute carrier family 13 member 2 [Source:HGNC Symbol;Acc:HGNC:10917]	17	28473293	28497781	protein_coding	4.0784	0.000101035
ENSG00000130518	IQCN	IQ motif containing N [Source:HGNC Symbol;Acc:HGNC:29350]	19	18257097	18274509	protein_coding	7.58533	0.000101217
ENSG00000147804	SLC39A4	solute carrier family 39 member 4 [Source:HGNC Symbol;Acc:HGNC:17129]	8	144409742	144416844	protein_coding	3.64931	0.000101217
ENSG00000108242	CYP2C18	cytochrome P450 family 2 subfamily C member 18 [Source:HGNC Symbol;Acc:HGNC:2620]	10	94683729	94736190	protein_coding	6.90642	0.000103318
ENSG00000186715	MST1L	macrophage stimulating 1 like [Source:HGNC Symbol;Acc:HGNC:7390]	1	16754910	16770237	transcribed_unprocessed_pseudogene	3.97882	0.000104391
ENSG00000237846		novel pseudogene	9	40105822	40106527	processed_pseudogene	7.12126	0.000104391
ENSG00000153157	SYCP2L	synaptonemal complex protein 2 like [Source:HGNC Symbol;Acc:HGNC:21537]	6	10886831	10979320	protein_coding	-3.28002	0.000107717
ENSG00000258016	HIGD1AP1	HIG1 hypoxia inducible domain family member 1A pseudogene 1 [Source:HGNC Symbol;Acc:HGNC:22804]	12	53142053	53142327	processed_pseudogene	-5.63247	0.000107717
ENSG00000100341	PNPLA5	patatin like phospholipase domain containing 5 [Source:HGNC Symbol;Acc:HGNC:24888]	22	43879678	43892013	protein_coding	-6.41972	0.000108348
ENSG00000203783	PRR9	proline rich 9 [Source:HGNC Symbol;Acc:HGNC:32057]	1	153217584	153219310	protein_coding	-6.30212	0.00010916
ENSG00000172748	ZNF596	zinc finger protein 596 [Source:HGNC Symbol;Acc:HGNC:27268]	8	232137	264703	protein_coding	-2.78117	0.000111658
ENSG00000165124	SVEP1	sushi, von Willebrand factor type A, EGF and pentraxin domain containing 1 [Source:HGNC Symbol;Acc:HGNC:15985]	9	110365248	110579880	protein_coding	2.31535	0.000112994
ENSG00000055955	ITIH4	inter-alpha-trypsin inhibitor heavy chain 4 [Source:HGNC Symbol;Acc:HGNC:6169]	3	52812962	52830688	protein_coding	-2.72358	0.00011397
ENSG00000270580		PKD1P6-NPIPP1 readthrough [Source:NCBI gene (formerly Entrezgene);Acc:105369154]	16	15104723	15131601	lncRNA	7.441	0.000116019
ENSG00000135903	PAX3	paired box 3 [Source:HGNC Symbol;Acc:HGNC:8617]	2	222199887	222298998	protein_coding	2.61474	0.000119005
ENSG00000176994	SMCR8	SMCR8-C9orf72 complex subunit [Source:HGNC Symbol;Acc:HGNC:17921]	17	18315293	18328056	protein_coding	3.97219	0.00011903
ENSG00000225796	MTND4P23	MT-ND4 pseudogene 23 [Source:HGNC Symbol;Acc:HGNC:42210]	2	201213298	201214660	unprocessed_pseudogene	-6.2626	0.000124437
ENSG00000168028	RPSA	ribosomal protein SA [Source:HGNC Symbol;Acc:HGNC:6502]	3	39406716	39412542	protein_coding	2.30315	0.000126998
ENSG00000171102	OBP2B	odorant binding protein 2B [Source:HGNC Symbol;Acc:HGNC:23381]	9	133205277	133209250	protein_coding	7.30118	0.000130512
ENSG00000235376	RPEL1	ribulose-5-phosphate-3-epimerase like 1 [Source:HGNC Symbol;Acc:HGNC:45241]	10	103245887	103248016	protein_coding	-5.94435	0.000130571
ENSG00000213599	SLX1A-SULT1A3	SLX1A-SULT1A3 readthrough (NMD candidate) [Source:HGNC Symbol;Acc:HGNC:44437]	16	30193892	30204310	lncRNA	3.73742	0.0001308
ENSG00000166948	TGM6	transglutaminase 6 [Source:HGNC Symbol;Acc:HGNC:16255]	20	2380901	2432753	protein_coding	-5.44744	0.00013555
ENSG00000167526	RPL13	ribosomal protein L13 [Source:HGNC Symbol;Acc:HGNC:10303]	16	89560677	89564542	protein_coding	2.5973	0.000135778
ENSG00000145040	UCN2	urocortin 2 [Source:HGNC Symbol;Acc:HGNC:18414]	3	48561718	48563781	protein_coding	4.52479	0.000135907
ENSG00000260846	FRG2HP	FSHD region gene 2 family member H, pseudogene [Source:HGNC Symbol;Acc:HGNC:51794]	16	35335277	35336889	unprocessed_pseudogene	6.64543	0.000136115
ENSG00000123364	HOXC13	homeobox C13 [Source:HGNC Symbol;Acc:HGNC:5125]	12	53938831	53946544	protein_coding	-3.21954	0.000141749
ENSG00000198959	TGM2	transglutaminase 2 [Source:HGNC Symbol;Acc:HGNC:11778]	20	38127385	38166578	protein_coding	2.98344	0.000145832
ENSG00000228109	MELTF-AS1	MELTF antisense RNA 1 [Source:HGNC Symbol;Acc:HGNC:40373]	3	196999460	197004744	lncRNA	3.60082	0.000152836
ENSG00000116016	EPAS1	endothelial PAS domain protein 1 [Source:HGNC Symbol;Acc:HGNC:3374]	2	46293667	46386697	protein_coding	1.77975	0.000158379
ENSG00000224827	LINC00265-2P	long intergenic non-protein coding RNA 265-2, pseudogene [Source:HGNC Symbol;Acc:HGNC:38523]	Y	24276245	24277026	processed_pseudogene	-7.09692	0.000163346
ENSG00000154099	DNAAF1	dynein axonemal assembly factor 1 [Source:HGNC Symbol;Acc:HGNC:30539]	16	84145287	84178767	protein_coding	-4.18264	0.000163856
ENSG00000205186	FABP9	fatty acid binding protein 9 [Source:HGNC Symbol;Acc:HGNC:3563]	8	81458253	81461579	protein_coding	-6.92784	0.000165211
ENSG00000131828	PDHA1	pyruvate dehydrogenase E1 subunit alpha 1 [Source:HGNC Symbol;Acc:HGNC:8806]	X	19343893	19361718	protein_coding	1.85663	0.000166142
ENSG00000172716	SLFN11	schlafen family member 11 [Source:HGNC Symbol;Acc:HGNC:26633]	17	35350305	35373701	protein_coding	2.57787	0.000170794
ENSG00000172955	ADH6	alcohol dehydrogenase 6 (class V) [Source:HGNC Symbol;Acc:HGNC:255]	4	99202638	99219537	protein_coding	-4.2317	0.000172232
ENSG00000010030	ETV7	ETS variant transcription factor 7 [Source:HGNC Symbol;Acc:HGNC:18160]	6	36354091	36387800	protein_coding	2.81669	0.000177854
ENSG00000184811	TRARG1	trafficking regulator of GLUT4 (SLC2A4) 1 [Source:HGNC Symbol;Acc:HGNC:29592]	17	1279662	1300978	protein_coding	4.27373	0.000179559
ENSG00000114279	FGF12	fibroblast growth factor 12 [Source:HGNC Symbol;Acc:HGNC:3668]	3	192139395	192767764	protein_coding	-3.8952	0.000179559
ENSG00000226210	WASH8P	WAS protein family homolog 8, pseudogene [Source:HGNC Symbol;Acc:HGNC:53913]	12	14522	32015	unprocessed_pseudogene	7.87076	0.000182781
ENSG00000261613		novel transcript, antisense to PDPK1	16	2554060	2556060	lncRNA	7.5689	0.000182976
ENSG00000120149	MSX2	msh homeobox 2 [Source:HGNC Symbol;Acc:HGNC:7392]	5	174724582	174730896	protein_coding	-2.40169	0.000187145
ENSG00000132164	SLC6A11	solute carrier family 6 member 11 [Source:HGNC Symbol;Acc:HGNC:11044]	3	10816201	10940714	protein_coding	-2.93578	0.000190286
ENSG00000205002	AARD	alanine and arginine rich domain containing protein [Source:HGNC Symbol;Acc:HGNC:33842]	8	116938207	116944487	protein_coding	3.81021	0.000190399
ENSG00000100867	DHRS2	dehydrogenase/reductase 2 [Source:HGNC Symbol;Acc:HGNC:18349]	14	23630115	23645639	protein_coding	-6.00253	0.000193437
ENSG00000178175	ZNF366	zinc finger protein 366 [Source:HGNC Symbol;Acc:HGNC:18316]	5	72439903	72507410	protein_coding	3.69005	0.00019436
ENSG00000104267	CA2	carbonic anhydrase 2 [Source:HGNC Symbol;Acc:HGNC:1373]	8	85463968	85481493	protein_coding	-2.55494	0.000194838
ENSG00000174938	SEZ6L2	seizure related 6 homolog like 2 [Source:HGNC Symbol;Acc:HGNC:30844]	16	29871159	29899547	protein_coding	3.18828	0.00019665
ENSG00000213999	MEF2B	myocyte enhancer factor 2B [Source:HGNC Symbol;Acc:HGNC:6995]	19	19145567	19192131	protein_coding	3.15766	0.00019665
ENSG00000231313	CLIC1P1	chloride intracellular channel 1 pseudogene 1 [Source:HGNC Symbol;Acc:HGNC:32691]	12	120914400	120915123	processed_pseudogene	-5.70919	0.000202458
ENSG00000007312	CD79B	CD79b molecule [Source:HGNC Symbol;Acc:HGNC:1699]	17	63928740	63932336	protein_coding	3.55444	0.000202458
ENSG00000267681		high mobility group nucleosome binding domain 1 (HMGN1) pseudogene	17	43144956	43145255	transcribed_processed_pseudogene	6.87044	0.000203756
ENSG00000281005	LINC00921	long intergenic non-protein coding RNA 921 [Source:HGNC Symbol;Acc:HGNC:26830]	16	3263743	3267567	lncRNA	3.55605	0.000209507
ENSG00000235082	SUMO1P3	SUMO1 pseudogene 3 [Source:HGNC Symbol;Acc:HGNC:33150]	1	160317403	160317706	processed_pseudogene	-5.47264	0.000211932
ENSG00000189045	ANKDD1B	ankyrin repeat and death domain containing 1B [Source:HGNC Symbol;Acc:HGNC:32525]	5	75611182	75681773	protein_coding	-3.10743	0.000215508
ENSG00000230305		postmeiotic segregation increased 2-like 5 (PMS2L5) pseudogene	7	76524515	76532692	unprocessed_pseudogene	-5.74357	0.000219941
ENSG00000211666	IGLV2-14	immunoglobulin lambda variable 2-14 [Source:HGNC Symbol;Acc:HGNC:5888]	22	22758700	22759218	IG_V_gene	7.70634	0.000221471
ENSG00000156427	FGF18	fibroblast growth factor 18 [Source:HGNC Symbol;Acc:HGNC:3674]	5	171419647	171457626	protein_coding	-3.32898	0.000222903
ENSG00000106263	EIF3B	eukaryotic translation initiation factor 3 subunit B [Source:HGNC Symbol;Acc:HGNC:3280]	7	2354086	2380745	protein_coding	1.95668	0.000229218
ENSG00000256045	MTRNR2L10	MT-RNR2 like 10 [Source:HGNC Symbol;Acc:HGNC:37167]	X	55181392	55182442	protein_coding	4.82283	0.000231914
ENSG00000000971	CFH	complement factor H [Source:HGNC Symbol;Acc:HGNC:4883]	1	196652043	196747504	protein_coding	3.03078	0.000253624
ENSG00000183474	GTF2H2C	GTF2H2 family member C [Source:HGNC Symbol;Acc:HGNC:31394]	5	69560191	69595221	protein_coding	2.99554	0.000253624
ENSG00000171446	KRT27	keratin 27 [Source:HGNC Symbol;Acc:HGNC:30841]	17	40776808	40782550	protein_coding	-6.04197	0.000254237
ENSG00000188611	ASAH2	N-acylsphingosine amidohydrolase 2 [Source:HGNC Symbol;Acc:HGNC:18860]	10	50182778	50279720	protein_coding	-3.72875	0.000259993
ENSG00000188372	ZP3	zona pellucida glycoprotein 3 [Source:HGNC Symbol;Acc:HGNC:13189]	7	76397518	76442071	protein_coding	-2.12239	0.000262027
ENSG00000111405	ENDOU	endonuclease, poly(U) specific [Source:HGNC Symbol;Acc:HGNC:14369]	12	47709734	47725567	protein_coding	-3.10685	0.000262453
ENSG00000115268	RPS15	ribosomal protein S15 [Source:HGNC Symbol;Acc:HGNC:10388]	19	1438358	1440495	protein_coding	2.41413	0.000271882
ENSG00000187630	DHRS4L2	dehydrogenase/reductase 4 like 2 [Source:HGNC Symbol;Acc:HGNC:19731]	14	23969874	24006408	protein_coding	2.68701	0.000279304
ENSG00000253716	MINCR	MYC-induced long non-coding RNA [Source:HGNC Symbol;Acc:HGNC:51653]	8	143280161	143281690	lncRNA	3.78771	0.00028513
ENSG00000224079		novel transcript	7	1074450	1078036	lncRNA	5.18306	0.000289683
ENSG00000129437	KLK14	kallikrein related peptidase 14 [Source:HGNC Symbol;Acc:HGNC:6362]	19	51077495	51084245	protein_coding	7.57103	0.000293034
ENSG00000254709	IGLL5	immunoglobulin lambda like polypeptide 5 [Source:HGNC Symbol;Acc:HGNC:38476]	22	22887780	22896111	protein_coding	6.69104	0.000295973
ENSG00000243708	PLA2G4B	phospholipase A2 group IVB [Source:HGNC Symbol;Acc:HGNC:9036]	15	41837775	41848147	protein_coding	-2.81065	0.000298882
ENSG00000226781	TBCAP1	tubulin folding cofactor A pseudogene 1 [Source:HGNC Symbol;Acc:HGNC:42630]	X	33041395	33041721	processed_pseudogene	-5.17953	0.000301112
ENSG00000157064	NMNAT2	nicotinamide nucleotide adenylyltransferase 2 [Source:HGNC Symbol;Acc:HGNC:16789]	1	183248237	183418380	protein_coding	2.83968	0.000301879
ENSG00000067601	PMS2P4	PMS1 homolog 2, mismatch repair system component pseudogene 4 [Source:HGNC Symbol;Acc:HGNC:9129]	7	67287541	67302419	transcribed_unprocessed_pseudogene	-2.46016	0.000303844
ENSG00000215895	HSPA5P1	HSPA5 pseudogene 1 [Source:HGNC Symbol;Acc:HGNC:54532]	1	38708931	38710890	processed_pseudogene	-6.35745	0.000304418
ENSG00000253564		heat shock protein 90kDa alpha (cytosolic), class B member 3 (HSP90AB3P) pseudogene	8	73215929	73216627	processed_pseudogene	-5.68379	0.000312102
ENSG00000160213	CSTB	cystatin B [Source:HGNC Symbol;Acc:HGNC:2482]	21	43772511	43776330	protein_coding	-2.58075	0.000318467
ENSG00000049883	PTCD2	pentatricopeptide repeat domain 2 [Source:HGNC Symbol;Acc:HGNC:25734]	5	72320367	72368395	protein_coding	-1.64279	0.000322267
ENSG00000139410	SDSL	serine dehydratase like [Source:HGNC Symbol;Acc:HGNC:30404]	12	113422380	113438276	protein_coding	-2.44235	0.000323828
ENSG00000152192	POU4F1	POU class 4 homeobox 1 [Source:HGNC Symbol;Acc:HGNC:9218]	13	78598362	78603552	protein_coding	-5.34216	0.000323828
ENSG00000236810	ELOA-AS1	ELOA antisense RNA 1 [Source:HGNC Symbol;Acc:HGNC:50582]	1	23706901	23778296	lncRNA	4.00632	0.000325027
ENSG00000233198	RNF224	ring finger protein 224 [Source:HGNC Symbol;Acc:HGNC:41912]	9	137227502	137229640	protein_coding	-4.41691	0.000325804
ENSG00000158062	UBXN11	UBX domain protein 11 [Source:HGNC Symbol;Acc:HGNC:30600]	1	26281328	26318363	protein_coding	1.7784	0.000327456
ENSG00000129204	USP6	ubiquitin specific peptidase 6 [Source:HGNC Symbol;Acc:HGNC:12629]	17	5116032	5175034	protein_coding	6.09768	0.00032966
ENSG00000145626	UGT3A1	UDP glycosyltransferase family 3 member A1 [Source:HGNC Symbol;Acc:HGNC:26625]	5	35951006	36001028	protein_coding	-4.65024	0.000332112
ENSG00000179277	MEIS3P1	Meis homeobox 3 pseudogene 1 [Source:HGNC Symbol;Acc:HGNC:7002]	17	15786618	15787575	processed_pseudogene	7.04205	0.000334771
ENSG00000131941	RHPN2	rhophilin Rho GTPase binding protein 2 [Source:HGNC Symbol;Acc:HGNC:19974]	19	32978592	33064888	protein_coding	2.5106	0.000334906
ENSG00000205746	PKD1P4	polycystin 1, transient receptor potential channel interacting pseudogene 4 [Source:HGNC Symbol;Acc:HGNC:30068]	16	18334400	18352476	transcribed_unprocessed_pseudogene	4.68319	0.000335244
ENSG00000175093	SPSB4	splA/ryanodine receptor domain and SOCS box containing 4 [Source:HGNC Symbol;Acc:HGNC:30630]	3	141051347	141148611	protein_coding	-3.90781	0.000335244
ENSG00000175309	PHYKPL	5-phosphohydroxy-L-lysine phospho-lyase [Source:HGNC Symbol;Acc:HGNC:28249]	5	178208471	178232802	protein_coding	1.80886	0.000338616
ENSG00000182218	HHIPL1	HHIP like 1 [Source:HGNC Symbol;Acc:HGNC:19710]	14	99645110	99680569	protein_coding	3.13857	0.000341523
ENSG00000114735	HEMK1	HemK methyltransferase family member 1 [Source:HGNC Symbol;Acc:HGNC:24923]	3	50569152	50596168	protein_coding	2.07193	0.000352421
ENSG00000108187	PBLD	phenazine biosynthesis like protein domain containing [Source:HGNC Symbol;Acc:HGNC:23301]	10	68282660	68333049	protein_coding	-1.84063	0.000352421
ENSG00000110799	VWF	von Willebrand factor [Source:HGNC Symbol;Acc:HGNC:12726]	12	5948877	6124770	protein_coding	2.76816	0.0003603
ENSG00000205464	ATP6AP1L	ATPase H+ transporting accessory protein 1 like [Source:HGNC Symbol;Acc:HGNC:28091]	5	82279462	82386977	protein_coding	2.86209	0.000362509
ENSG00000228050	TOP3BP1	DNA topoisomerase III beta pseudogene 1 [Source:HGNC Symbol;Acc:HGNC:11994]	22	22223187	22224566	processed_pseudogene	-6.26214	0.000379203
ENSG00000107593	PKD2L1	polycystin 2 like 1, transient receptor potential cation channel [Source:HGNC Symbol;Acc:HGNC:9011]	10	100288149	100330264	protein_coding	-5.62	0.000400753
ENSG00000128335	APOL2	apolipoprotein L2 [Source:HGNC Symbol;Acc:HGNC:619]	22	36226209	36239954	protein_coding	2.38175	0.000428111
ENSG00000227449	FGF7P6	fibroblast growth factor 7 pseudogene 6 [Source:HGNC Symbol;Acc:HGNC:27852]	9	62376161	62435199	transcribed_unprocessed_pseudogene	3.90088	0.000433713
ENSG00000125841	NRSN2	neurensin 2 [Source:HGNC Symbol;Acc:HGNC:16229]	20	346782	359660	protein_coding	3.15414	0.000435024
ENSG00000167995	BEST1	bestrophin 1 [Source:HGNC Symbol;Acc:HGNC:12703]	11	61950063	61965515	protein_coding	1.95775	0.000441291
ENSG00000240342	RPS2P5	ribosomal protein S2 pseudogene 5 [Source:HGNC Symbol;Acc:HGNC:31386]	12	118246084	118246962	processed_pseudogene	2.51445	0.000448519
ENSG00000069122	ADGRF5	adhesion G protein-coupled receptor F5 [Source:HGNC Symbol;Acc:HGNC:19030]	6	46852522	46954943	protein_coding	3.48961	0.000448519
ENSG00000101280	ANGPT4	angiopoietin 4 [Source:HGNC Symbol;Acc:HGNC:487]	20	869900	916334	protein_coding	5.02142	0.000448519
ENSG00000104951	IL4I1	interleukin 4 induced 1 [Source:HGNC Symbol;Acc:HGNC:19094]	19	49889654	49929539	protein_coding	3.56404	0.000473872
ENSG00000103222	ABCC1	ATP binding cassette subfamily C member 1 [Source:HGNC Symbol;Acc:HGNC:51]	16	15949138	16143257	protein_coding	4.31933	0.000506501
ENSG00000157680	DGKI	diacylglycerol kinase iota [Source:HGNC Symbol;Acc:HGNC:2855]	7	137381037	137847092	protein_coding	-3.82029	0.000506501
ENSG00000142185	TRPM2	transient receptor potential cation channel subfamily M member 2 [Source:HGNC Symbol;Acc:HGNC:12339]	21	44350163	44443081	protein_coding	3.22563	0.000510232
ENSG00000163864	NMNAT3	nicotinamide nucleotide adenylyltransferase 3 [Source:HGNC Symbol;Acc:HGNC:20989]	3	139560180	139678017	protein_coding	2.63865	0.000513532
ENSG00000119227	PIGZ	phosphatidylinositol glycan anchor biosynthesis class Z [Source:HGNC Symbol;Acc:HGNC:30596]	3	196946356	196969060	protein_coding	2.05008	0.00053124
ENSG00000205745		novel transcript	7	36079084	36085736	lncRNA	-6.77463	0.000534166
ENSG00000137877	SPTBN5	spectrin beta, non-erythrocytic 5 [Source:HGNC Symbol;Acc:HGNC:15680]	15	41848146	41894053	protein_coding	-3.12356	0.000547845
ENSG00000073598	FNDC8	fibronectin type III domain containing 8 [Source:HGNC Symbol;Acc:HGNC:25286]	17	35121615	35130732	protein_coding	6.78383	0.000548023
ENSG00000185291	IL3RA	interleukin 3 receptor subunit alpha [Source:HGNC Symbol;Acc:HGNC:6012]	X	1336616	1382689	protein_coding	2.5911	0.000556822
ENSG00000180229	HERC2P3	hect domain and RLD 2 pseudogene 3 [Source:HGNC Symbol;Acc:HGNC:4871]	15	20379495	20506180	transcribed_unprocessed_pseudogene	4.23845	0.000562951
ENSG00000213406	ANXA2P1	annexin A2 pseudogene 1 [Source:HGNC Symbol;Acc:HGNC:538]	4	153307792	153308717	processed_pseudogene	-4.35635	0.000562951
ENSG00000144355	DLX1	distal-less homeobox 1 [Source:HGNC Symbol;Acc:HGNC:2914]	2	172084740	172089677	protein_coding	-4.36534	0.000565323
ENSG00000187173	LCE2A	late cornified envelope 2A [Source:HGNC Symbol;Acc:HGNC:29469]	1	152698345	152699442	protein_coding	5.79111	0.000585741
ENSG00000241015	TPM3P9	tropomyosin 3 pseudogene 9 [Source:HGNC Symbol;Acc:HGNC:44142]	19	53431984	53444670	transcribed_processed_pseudogene	2.60811	0.000590626
ENSG00000181404	WASHC1	WASH complex subunit 1 [Source:HGNC Symbol;Acc:HGNC:24361]	9	14475	73865	protein_coding	5.35462	0.000590915
ENSG00000185559	DLK1	delta like non-canonical Notch ligand 1 [Source:HGNC Symbol;Acc:HGNC:2907]	14	100725705	100738224	protein_coding	6.88875	0.000599402
ENSG00000168961	LGALS9	galectin 9 [Source:HGNC Symbol;Acc:HGNC:6570]	17	27629798	27649560	protein_coding	2.18156	0.00060897
ENSG00000141506	PIK3R5	phosphoinositide-3-kinase regulatory subunit 5 [Source:HGNC Symbol;Acc:HGNC:30035]	17	8878911	8965712	protein_coding	2.15483	0.000613817
ENSG00000130035	GALNT8	polypeptide N-acetylgalactosaminyltransferase 8 [Source:HGNC Symbol;Acc:HGNC:4130]	12	4720400	4851927	protein_coding	-2.93956	0.000613817
ENSG00000100104	SRRD	SRR1 domain containing [Source:HGNC Symbol;Acc:HGNC:33910]	22	26483877	26494658	protein_coding	1.98248	0.000613817
ENSG00000170190	SLC16A5	solute carrier family 16 member 5 [Source:HGNC Symbol;Acc:HGNC:10926]	17	75087727	75106162	protein_coding	2.47991	0.00061507
ENSG00000011052	NME1-NME2	NME1-NME2 readthrough [Source:HGNC Symbol;Acc:HGNC:33531]	17	51153590	51171744	protein_coding	4.40222	0.000622716
ENSG00000104722	NEFM	neurofilament medium [Source:HGNC Symbol;Acc:HGNC:7734]	8	24913758	24919098	protein_coding	-4.04269	0.000635756
ENSG00000223773	CD99P1	CD99 molecule pseudogene 1 [Source:HGNC Symbol;Acc:HGNC:7083]	X	2609348	2657229	transcribed_unprocessed_pseudogene	2.55612	0.000635756
ENSG00000213416	KRTAP4-12	keratin associated protein 4-12 [Source:HGNC Symbol;Acc:HGNC:16776]	17	41123091	41124182	protein_coding	-4.75581	0.000640178
ENSG00000171360	KRT38	keratin 38 [Source:HGNC Symbol;Acc:HGNC:6456]	17	41436154	41440983	protein_coding	-7.73138	0.00064172
ENSG00000257653		novel transcript, antisense to ADCY6	12	48766194	48767323	lncRNA	-5.98243	0.000654723
ENSG00000163083	INHBB	inhibin subunit beta B [Source:HGNC Symbol;Acc:HGNC:6067]	2	120346136	120351803	protein_coding	2.00413	0.000665854
ENSG00000206149	HERC2P9	hect domain and RLD 2 pseudogene 9 [Source:HGNC Symbol;Acc:HGNC:30495]	15	28589492	28685264	transcribed_unprocessed_pseudogene	3.93321	0.000665854
ENSG00000255867	DENND5B-AS1	DENND5B antisense RNA 1 [Source:HGNC Symbol;Acc:HGNC:42517]	12	31589923	31615666	lncRNA	-3.45961	0.000665854
ENSG00000211653	IGLV1-40	immunoglobulin lambda variable 1-40 [Source:HGNC Symbol;Acc:HGNC:5877]	22	22409766	22410282	IG_V_gene	7.16465	0.000665854
ENSG00000109501	WFS1	wolframin ER transmembrane glycoprotein [Source:HGNC Symbol;Acc:HGNC:12762]	4	6269849	6303265	protein_coding	2.56562	0.000678919
ENSG00000107104	KANK1	KN motif and ankyrin repeat domains 1 [Source:HGNC Symbol;Acc:HGNC:19309]	9	470291	746106	protein_coding	-1.69693	0.000679674
ENSG00000204267	TAP2	transporter 2, ATP binding cassette subfamily B member [Source:HGNC Symbol;Acc:HGNC:44]	6	32821833	32838770	protein_coding	3.19317	0.000685984
ENSG00000170484	KRT74	keratin 74 [Source:HGNC Symbol;Acc:HGNC:28929]	12	52565782	52573843	protein_coding	-5.72825	0.000693892
ENSG00000103528	SYT17	synaptotagmin 17 [Source:HGNC Symbol;Acc:HGNC:24119]	16	19167971	19268332	protein_coding	2.15837	0.000726609
ENSG00000158406	H4C8	H4 clustered histone 8 [Source:HGNC Symbol;Acc:HGNC:4788]	6	26277609	26285638	protein_coding	-5.81165	0.000737822
ENSG00000130055	GDPD2	glycerophosphodiester phosphodiesterase domain containing 2 [Source:HGNC Symbol;Acc:HGNC:25974]	X	70423031	70433390	protein_coding	2.71333	0.000737822
ENSG00000134339	SAA2	serum amyloid A2 [Source:HGNC Symbol;Acc:HGNC:10514]	11	18239223	18248668	protein_coding	5.55449	0.000750729
ENSG00000258102	MAP1LC3B2	microtubule associated protein 1 light chain 3 beta 2 [Source:HGNC Symbol;Acc:HGNC:34390]	12	116548105	116576606	protein_coding	-3.68805	0.00076258
ENSG00000134201	GSTM5	glutathione S-transferase mu 5 [Source:HGNC Symbol;Acc:HGNC:4637]	1	109711780	109775428	protein_coding	4.05467	0.000770182
ENSG00000125726	CD70	CD70 molecule [Source:HGNC Symbol;Acc:HGNC:11937]	19	6583183	6604103	protein_coding	3.79758	0.000777151
ENSG00000151650	VENTX	VENT homeobox [Source:HGNC Symbol;Acc:HGNC:13639]	10	133237855	133241928	protein_coding	3.29609	0.000805915
ENSG00000174403	MIR1-1HG-AS1	MIR1-1HG antisense RNA 1 [Source:HGNC Symbol;Acc:HGNC:26393]	20	62544343	62551526	lncRNA	-3.78582	0.000815041
ENSG00000147113	DIPK2B	divergent protein kinase domain 2B [Source:HGNC Symbol;Acc:HGNC:25866]	X	45148373	45200901	protein_coding	2.41934	0.000824069
ENSG00000169169	CPT1C	carnitine palmitoyltransferase 1C [Source:HGNC Symbol;Acc:HGNC:18540]	19	49690898	49713731	protein_coding	-2.64188	0.000828241
ENSG00000134824	FADS2	fatty acid desaturase 2 [Source:HGNC Symbol;Acc:HGNC:3575]	11	61792980	61867354	protein_coding	4.00215	0.000829055
ENSG00000118160	SLC8A2	solute carrier family 8 member A2 [Source:HGNC Symbol;Acc:HGNC:11069]	19	47428017	47471893	protein_coding	-2.90403	0.000830171
ENSG00000173272	MZT2A	mitotic spindle organizing protein 2A [Source:HGNC Symbol;Acc:HGNC:33187]	2	131464900	131492743	protein_coding	2.26309	0.000834086
ENSG00000229754	CXCR2P1	C-X-C motif chemokine receptor 2 pseudogene 1 [Source:HGNC Symbol;Acc:HGNC:6028]	2	218059155	218065729	transcribed_unprocessed_pseudogene	-6.01583	0.000838561
ENSG00000224976	PARP4P2	poly(ADP-ribose) polymerase family member 4 pseudogene 2 [Source:HGNC Symbol;Acc:HGNC:37760]	13	19349137	19407962	unprocessed_pseudogene	-5.59136	0.000840228
ENSG00000213413	PVRIG	PVR related immunoglobulin domain containing [Source:HGNC Symbol;Acc:HGNC:32190]	7	100218241	100221490	protein_coding	-2.89883	0.000867445
ENSG00000134121	CHL1	cell adhesion molecule L1 like [Source:HGNC Symbol;Acc:HGNC:1939]	3	196763	409417	protein_coding	-2.1407	0.000872362
ENSG00000108622	ICAM2	intercellular adhesion molecule 2 [Source:HGNC Symbol;Acc:HGNC:5345]	17	64002594	64020634	protein_coding	2.78237	0.000884195
ENSG00000232387	SKA2P1	spindle and kinetochore associated complex subunit 2 pseudogene 1 [Source:HGNC Symbol;Acc:HGNC:23122]	9	122761844	122762233	processed_pseudogene	-6.1715	0.000903214
ENSG00000115107	STEAP3	STEAP3 metalloreductase [Source:HGNC Symbol;Acc:HGNC:24592]	2	119223831	119265652	protein_coding	3.82506	0.000903218
ENSG00000213621	RPSAP54	ribosomal protein SA pseudogene 54 [Source:HGNC Symbol;Acc:HGNC:36373]	13	20961310	20962195	processed_pseudogene	-7.13238	0.000903218
ENSG00000143028	SYPL2	synaptophysin like 2 [Source:HGNC Symbol;Acc:HGNC:27638]	1	109466546	109482134	protein_coding	4.81669	0.000912515
ENSG00000108417	KRT37	keratin 37 [Source:HGNC Symbol;Acc:HGNC:6455]	17	41420547	41424585	protein_coding	-8.95401	0.000935442
ENSG00000211644	IGLV1-51	immunoglobulin lambda variable 1-51 [Source:HGNC Symbol;Acc:HGNC:5882]	22	22322472	22322969	IG_V_gene	7.48038	0.000940326
ENSG00000152760	TCTEX1D1	Tctex1 domain containing 1 [Source:HGNC Symbol;Acc:HGNC:26882]	1	66752459	66779047	protein_coding	6.2356	0.000940387
ENSG00000133433	GSTT2B	glutathione S-transferase theta 2B [Source:HGNC Symbol;Acc:HGNC:33437]	22	23957414	23961195	protein_coding	-2.67097	0.000958938
ENSG00000255151	GLYATL1B	glycine-N-acyltransferase like 1B [Source:HGNC Symbol;Acc:HGNC:37865]	11	59086307	59094786	protein_coding	-7.3636	0.000966431
ENSG00000168269	FOXI1	forkhead box I1 [Source:HGNC Symbol;Acc:HGNC:3815]	5	170105897	170109734	protein_coding	3.94782	0.000972846
ENSG00000108950	FAM20A	FAM20A golgi associated secretory pathway pseudokinase [Source:HGNC Symbol;Acc:HGNC:23015]	17	68535113	68601367	protein_coding	1.79992	0.000977963
ENSG00000168477	TNXB	tenascin XB [Source:HGNC Symbol;Acc:HGNC:11976]	6	32041153	32115334	protein_coding	3.73926	0.000981679
ENSG00000221887	HMSD	histocompatibility minor serpin domain containing [Source:HGNC Symbol;Acc:HGNC:23037]	18	63949301	63981774	protein_coding	-3.60249	0.000996573
ENSG00000226348	VN2R10P	vomeronasal 2 receptor 10, pseudogene [Source:HGNC Symbol;Acc:HGNC:33216]	16	77220406	77221258	unitary_pseudogene	-6.35052	0.000998135
ENSG00000170509	HSD17B13	hydroxysteroid 17-beta dehydrogenase 13 [Source:HGNC Symbol;Acc:HGNC:18685]	4	87303789	87322886	protein_coding	2.65771	0.00100781
ENSG00000015520	NPC1L1	NPC1 like intracellular cholesterol transporter 1 [Source:HGNC Symbol;Acc:HGNC:7898]	7	44512535	44541330	protein_coding	5.82664	0.00104235
ENSG00000182938	OTOP3	otopetrin 3 [Source:HGNC Symbol;Acc:HGNC:19658]	17	74935898	74949992	protein_coding	-4.20682	0.00105436
ENSG00000254634	SMG1P6	SMG1 pseudogene 6 [Source:HGNC Symbol;Acc:HGNC:49863]	16	29425800	29447026	unprocessed_pseudogene	-3.94498	0.00106576
ENSG00000204149	AGAP6	ArfGAP with GTPase domain, ankyrin repeat and PH domain 6 [Source:HGNC Symbol;Acc:HGNC:23466]	10	49982190	50010506	protein_coding	2.54882	0.00108307
ENSG00000168026	TTC21A	tetratricopeptide repeat domain 21A [Source:HGNC Symbol;Acc:HGNC:30761]	3	39107704	39138903	protein_coding	-2.60767	0.0011094
ENSG00000137491	SLCO2B1	solute carrier organic anion transporter family member 2B1 [Source:HGNC Symbol;Acc:HGNC:10962]	11	75100563	75206549	protein_coding	2.11459	0.00111193
ENSG00000248748	MTND5P9	MT-ND5 pseudogene 9 [Source:HGNC Symbol;Acc:HGNC:42305]	4	155453049	155454803	unprocessed_pseudogene	-10.5381	0.00111193
ENSG00000160323	ADAMTS13	ADAM metallopeptidase with thrombospondin type 1 motif 13 [Source:HGNC Symbol;Acc:HGNC:1366]	9	133414358	133459402	protein_coding	-2.3719	0.00111193
ENSG00000174611	KY	kyphoscoliosis peptidase [Source:HGNC Symbol;Acc:HGNC:26576]	3	134599923	134651636	protein_coding	2.87625	0.00112488
ENSG00000242779	ZNF702P	zinc finger protein 702, pseudogene [Source:HGNC Symbol;Acc:HGNC:25775]	19	52966896	53037898	transcribed_processed_pseudogene	3.18517	0.00117796
ENSG00000105655	ISYNA1	inositol-3-phosphate synthase 1 [Source:HGNC Symbol;Acc:HGNC:29821]	19	18434388	18438167	protein_coding	2.47608	0.00119446
ENSG00000100814	CCNB1IP1	cyclin B1 interacting protein 1 [Source:HGNC Symbol;Acc:HGNC:19437]	14	20311368	20333312	protein_coding	1.4644	0.00119894
ENSG00000172346	CSDC2	cold shock domain containing C2 [Source:HGNC Symbol;Acc:HGNC:30359]	22	41561010	41577741	protein_coding	-2.43533	0.00126557
ENSG00000239569	KMT2E-AS1	KMT2E antisense RNA 1 [Source:HGNC Symbol;Acc:HGNC:40845]	7	105013425	105014321	lncRNA	-2.01425	0.00126557
ENSG00000154027	AK5	adenylate kinase 5 [Source:HGNC Symbol;Acc:HGNC:365]	1	77282019	77559966	protein_coding	2.6231	0.00126557
ENSG00000167523	SPATA33	spermatogenesis associated 33 [Source:HGNC Symbol;Acc:HGNC:26463]	16	89657740	89671272	protein_coding	1.89588	0.00128392
ENSG00000256870	SLC5A8	solute carrier family 5 member 8 [Source:HGNC Symbol;Acc:HGNC:19119]	12	101155493	101210238	protein_coding	-4.22912	0.0012912
ENSG00000196735	HLA-DQA1	major histocompatibility complex, class II, DQ alpha 1 [Source:HGNC Symbol;Acc:HGNC:4942]	6	32628179	32647062	protein_coding	4.2601	0.00130024
ENSG00000125510	OPRL1	opioid related nociceptin receptor 1 [Source:HGNC Symbol;Acc:HGNC:8155]	20	64080082	64100643	protein_coding	3.47724	0.00131831
ENSG00000235454	HAUS6P3	HAUS augmin like complex subunit 6 pseudogene 3 [Source:HGNC Symbol;Acc:HGNC:50772]	7	53862233	53863339	processed_pseudogene	-5.83501	0.00132907
ENSG00000131650	KREMEN2	kringle containing transmembrane protein 2 [Source:HGNC Symbol;Acc:HGNC:18797]	16	2964216	2968383	protein_coding	3.31816	0.00138752
ENSG00000233381	AK4P3	adenylate kinase 4 pseudogene 3 [Source:HGNC Symbol;Acc:HGNC:21596]	12	31615771	31616439	processed_pseudogene	-6.03917	0.00139295
ENSG00000168917	SLC35G2	solute carrier family 35 member G2 [Source:HGNC Symbol;Acc:HGNC:28480]	3	136818647	136855888	protein_coding	2.05275	0.00139394
ENSG00000214176	PLEKHM1P1	pleckstrin homology and RUN domain containing M1 pseudogene 1 [Source:HGNC Symbol;Acc:HGNC:35411]	17	64779259	64837154	transcribed_unprocessed_pseudogene	2.68715	0.00145074
ENSG00000178146	GK4P	glycerol kinase 4 pseudogene [Source:HGNC Symbol;Acc:HGNC:4295]	X	101778969	101780538	processed_pseudogene	-5.62703	0.00146462
ENSG00000213676	ATF6B	activating transcription factor 6 beta [Source:HGNC Symbol;Acc:HGNC:2349]	6	32115264	32128253	protein_coding	2.79641	0.00147814
ENSG00000159173	TNNI1	troponin I1, slow skeletal type [Source:HGNC Symbol;Acc:HGNC:11945]	1	201403768	201429866	protein_coding	5.05719	0.00148653
ENSG00000157873	TNFRSF14	TNF receptor superfamily member 14 [Source:HGNC Symbol;Acc:HGNC:11912]	1	2555639	2565382	protein_coding	2.00228	0.00150391
ENSG00000158714	SLAMF8	SLAM family member 8 [Source:HGNC Symbol;Acc:HGNC:21391]	1	159826811	159837492	protein_coding	2.60788	0.00151106
ENSG00000163545	NUAK2	NUAK family kinase 2 [Source:HGNC Symbol;Acc:HGNC:29558]	1	205302063	205321745	protein_coding	-2.74453	0.0015114
ENSG00000115226	FNDC4	fibronectin type III domain containing 4 [Source:HGNC Symbol;Acc:HGNC:20239]	2	27491883	27495200	protein_coding	2.39969	0.00151356
ENSG00000006757	PNPLA4	patatin like phospholipase domain containing 4 [Source:HGNC Symbol;Acc:HGNC:24887]	X	7898247	7927739	protein_coding	2.28429	0.00151356
ENSG00000168502	MTCL1	microtubule crosslinking factor 1 [Source:HGNC Symbol;Acc:HGNC:29121]	18	8705661	8832778	protein_coding	-1.96238	0.00151398
ENSG00000164241	C5orf63	chromosome 5 open reading frame 63 [Source:HGNC Symbol;Acc:HGNC:40051]	5	127042558	127073492	protein_coding	-1.97445	0.00151398
ENSG00000102901	CENPT	centromere protein T [Source:HGNC Symbol;Acc:HGNC:25787]	16	67828157	67847811	protein_coding	2.48341	0.00152207
ENSG00000134716	CYP2J2	cytochrome P450 family 2 subfamily J member 2 [Source:HGNC Symbol;Acc:HGNC:2634]	1	59893308	59926773	protein_coding	-2.17141	0.00154116
ENSG00000172058	SERF1A	small EDRK-rich factor 1A [Source:HGNC Symbol;Acc:HGNC:10755]	5	70900669	70918530	protein_coding	3.22479	0.00154864
ENSG00000164520	RAET1E	retinoic acid early transcript 1E [Source:HGNC Symbol;Acc:HGNC:16793]	6	149883375	149898102	protein_coding	-2.75761	0.00155548
ENSG00000204152	TIMM23B	translocase of inner mitochondrial membrane 23 homolog B [Source:HGNC Symbol;Acc:HGNC:23581]	10	49942049	49974850	protein_coding	5.30049	0.00157077
ENSG00000154928	EPHB1	EPH receptor B1 [Source:HGNC Symbol;Acc:HGNC:3392]	3	134597801	135260467	protein_coding	2.42344	0.00157936
ENSG00000224420	ADM5	adrenomedullin 5 (putative) [Source:HGNC Symbol;Acc:HGNC:27293]	19	49688664	49690575	protein_coding	2.57392	0.00158758
ENSG00000121361	KCNJ8	potassium inwardly rectifying channel subfamily J member 8 [Source:HGNC Symbol;Acc:HGNC:6269]	12	21764955	21775600	protein_coding	2.41569	0.00158794
ENSG00000244624	KRTAP20-1	keratin associated protein 20-1 [Source:HGNC Symbol;Acc:HGNC:18943]	21	30616425	30616699	protein_coding	-7.30766	0.00161729
ENSG00000166073	GPR176	G protein-coupled receptor 176 [Source:HGNC Symbol;Acc:HGNC:32370]	15	39799008	39920266	protein_coding	2.84226	0.00162495
ENSG00000164434	FABP7	fatty acid binding protein 7 [Source:HGNC Symbol;Acc:HGNC:3562]	6	122779716	122784074	protein_coding	3.2224	0.00163426
ENSG00000243466	IGKV1-5	immunoglobulin kappa variable 1-5 [Source:HGNC Symbol;Acc:HGNC:5741]	2	88947301	88947957	IG_V_gene	6.3146	0.00172267
ENSG00000196152	ZNF79	zinc finger protein 79 [Source:HGNC Symbol;Acc:HGNC:13153]	9	127424374	127445372	protein_coding	-1.83053	0.00172526
ENSG00000128645	HOXD1	homeobox D1 [Source:HGNC Symbol;Acc:HGNC:5132]	2	176188668	176190907	protein_coding	3.20889	0.00175489
ENSG00000136856	SLC2A8	solute carrier family 2 member 8 [Source:HGNC Symbol;Acc:HGNC:13812]	9	127397138	127408424	protein_coding	1.97904	0.00178546
ENSG00000255622	PCDHB17P	protocadherin beta 17 pseudogene [Source:HGNC Symbol;Acc:HGNC:14547]	5	141155996	141159061	transcribed_unprocessed_pseudogene	-3.38171	0.00178546
ENSG00000239951	IGKV3-20	immunoglobulin kappa variable 3-20 [Source:HGNC Symbol;Acc:HGNC:5817]	2	89142574	89143160	IG_V_gene	9.00521	0.00179695
ENSG00000232431		taspase, threonine aspartase, 1 (TASP1) pseudogene	15	28788243	28792002	transcribed_unprocessed_pseudogene	-4.93714	0.0018054
ENSG00000079435	LIPE	lipase E, hormone sensitive type [Source:HGNC Symbol;Acc:HGNC:6621]	19	42401514	42427388	protein_coding	3.16434	0.00182278
ENSG00000166143	PPP1R14D	protein phosphatase 1 regulatory inhibitor subunit 14D [Source:HGNC Symbol;Acc:HGNC:14953]	15	40815451	40828709	protein_coding	-4.06859	0.00182535
ENSG00000122136	OBP2A	odorant binding protein 2A [Source:HGNC Symbol;Acc:HGNC:23380]	9	135546126	135549969	protein_coding	7.17998	0.00182822
ENSG00000198039	ZNF273	zinc finger protein 273 [Source:HGNC Symbol;Acc:HGNC:13067]	7	64870172	64930966	protein_coding	1.95014	0.00186067
ENSG00000211677	IGLC2	immunoglobulin lambda constant 2 [Source:HGNC Symbol;Acc:HGNC:5856]	22	22900976	22901437	IG_C_gene	7.53639	0.00201685
ENSG00000107159	CA9	carbonic anhydrase 9 [Source:HGNC Symbol;Acc:HGNC:1383]	9	35673918	35681159	protein_coding	-3.08464	0.00207297
ENSG00000243679		novel pseudogene	7	128653969	128654722	processed_pseudogene	2.27258	0.00211521
ENSG00000254531		uncharacterized LOC90024 [Source:NCBI gene (formerly Entrezgene);Acc:90024]	4	101347780	101348883	lncRNA	2.25004	0.00211521
ENSG00000006611	USH1C	USH1 protein network component harmonin [Source:HGNC Symbol;Acc:HGNC:12597]	11	17493895	17544416	protein_coding	-4.8483	0.00211521
ENSG00000261812	TUBB8P7	tubulin beta 8 class VIII pseudogene 7 [Source:HGNC Symbol;Acc:HGNC:42345]	16	90093154	90096354	transcribed_unprocessed_pseudogene	-4.66528	0.00211579
ENSG00000154134	ROBO3	roundabout guidance receptor 3 [Source:HGNC Symbol;Acc:HGNC:13433]	11	124865432	124881471	protein_coding	2.34395	0.00212929
ENSG00000049769	PPP1R3F	protein phosphatase 1 regulatory subunit 3F [Source:HGNC Symbol;Acc:HGNC:14944]	X	49269793	49301461	protein_coding	1.96509	0.00213208
ENSG00000153246	PLA2R1	phospholipase A2 receptor 1 [Source:HGNC Symbol;Acc:HGNC:9042]	2	159932006	160062615	protein_coding	1.81737	0.00216991
ENSG00000205502	C2CD4B	C2 calcium dependent domain containing 4B [Source:HGNC Symbol;Acc:HGNC:33628]	15	62163535	62165285	protein_coding	3.76151	0.00216991
ENSG00000184402	SS18L1	SS18L1 subunit of BAF chromatin remodeling complex [Source:HGNC Symbol;Acc:HGNC:15592]	20	62143769	62182514	protein_coding	-2.49133	0.00218163
ENSG00000153404	PLEKHG4B	pleckstrin homology and RhoGEF domain containing G4B [Source:HGNC Symbol;Acc:HGNC:29399]	5	92151	189972	protein_coding	-2.73639	0.00218347
ENSG00000089127	OAS1	2'-5'-oligoadenylate synthetase 1 [Source:HGNC Symbol;Acc:HGNC:8086]	12	112906783	112933222	protein_coding	-1.97461	0.00225589
ENSG00000235036		pseudogene similar to DNAJ protein	20	10612861	10614229	processed_pseudogene	-4.50063	0.00225589
ENSG00000116031	CD207	CD207 molecule [Source:HGNC Symbol;Acc:HGNC:17935]	2	70830211	70835816	protein_coding	3.12927	0.00228775
ENSG00000197728	RPS26	ribosomal protein S26 [Source:HGNC Symbol;Acc:HGNC:10414]	12	56041351	56044697	protein_coding	-1.7128	0.00234741
ENSG00000107731	UNC5B	unc-5 netrin receptor B [Source:HGNC Symbol;Acc:HGNC:12568]	10	71212570	71302864	protein_coding	-2.24529	0.00234741
ENSG00000273132		novel transcript, antisense to LRP11	6	149852462	149853192	lncRNA	6.13428	0.00238294
ENSG00000248527	MTATP6P1	MT-ATP6 pseudogene 1 [Source:HGNC Symbol;Acc:HGNC:44575]	1	633696	634376	unprocessed_pseudogene	-2.62588	0.00238752
ENSG00000187223	LCE2D	late cornified envelope 2D [Source:HGNC Symbol;Acc:HGNC:16518]	1	152663380	152664659	protein_coding	2.93257	0.0024044
ENSG00000214973	CHCHD3P3	coiled-coil-helix-coiled-coil-helix domain containing 3 pseudogene 3 [Source:HGNC Symbol;Acc:HGNC:44699]	1	27200834	27201473	processed_pseudogene	-5.57677	0.00243217
ENSG00000168918	INPP5D	inositol polyphosphate-5-phosphatase D [Source:HGNC Symbol;Acc:HGNC:6079]	2	233059967	233207903	protein_coding	2.1225	0.00243751
ENSG00000278224	PRICKLE4	prickle planar cell polarity protein 4 [Source:HGNC Symbol;Acc:HGNC:16805]	6	41780782	41787452	protein_coding	3.51204	0.00243751
ENSG00000146070	PLA2G7	phospholipase A2 group VII [Source:HGNC Symbol;Acc:HGNC:9040]	6	46704201	46735693	protein_coding	-2.39369	0.00244387
ENSG00000111670	GNPTAB	N-acetylglucosamine-1-phosphate transferase subunits alpha and beta [Source:HGNC Symbol;Acc:HGNC:29670]	12	101745499	101830959	protein_coding	1.36268	0.00245064
ENSG00000108813	DLX4	distal-less homeobox 4 [Source:HGNC Symbol;Acc:HGNC:2917]	17	49968970	49974959	protein_coding	-2.16733	0.00246777
ENSG00000225849	MKRN7P	makorin ring finger protein 7, pseudogene [Source:HGNC Symbol;Acc:HGNC:7119]	20	46463719	46477232	transcribed_processed_pseudogene	-5.34751	0.00246943
ENSG00000161849	KRT84	keratin 84 [Source:HGNC Symbol;Acc:HGNC:6461]	12	52377812	52385652	protein_coding	-4.17081	0.00261432
ENSG00000136040	PLXNC1	plexin C1 [Source:HGNC Symbol;Acc:HGNC:9106]	12	94148577	94307675	protein_coding	2.16845	0.0026813
ENSG00000157326	DHRS4	dehydrogenase/reductase 4 [Source:HGNC Symbol;Acc:HGNC:16985]	14	23953734	23969279	protein_coding	2.30485	0.00272275
ENSG00000176124	DLEU1	deleted in lymphocytic leukemia 1 [Source:HGNC Symbol;Acc:HGNC:13747]	13	50082169	50906856	lncRNA	-1.8648	0.00274296
ENSG00000132026	RTBDN	retbindin [Source:HGNC Symbol;Acc:HGNC:30310]	19	12825478	12835428	protein_coding	-4.83306	0.00274981
ENSG00000100448	CTSG	cathepsin G [Source:HGNC Symbol;Acc:HGNC:2532]	14	24573518	24576250	protein_coding	3.75005	0.00276193
ENSG00000236349	SUCLG2P2	SUCLG2 pseudogene 2 [Source:HGNC Symbol;Acc:HGNC:43997]	12	94548241	94549536	processed_pseudogene	-4.70062	0.00283482
ENSG00000076706	MCAM	melanoma cell adhesion molecule [Source:HGNC Symbol;Acc:HGNC:6934]	11	119308529	119321521	protein_coding	1.35894	0.00283775
ENSG00000135477	KRT87P	keratin 87 pseudogene [Source:HGNC Symbol;Acc:HGNC:30198]	12	52250466	52258867	transcribed_unprocessed_pseudogene	-4.37533	0.00283775
ENSG00000251340	MTCYBP35	MT-CYB pseudogene 35 [Source:HGNC Symbol;Acc:HGNC:52303]	5	94569540	94570676	processed_pseudogene	-4.10689	0.00288201
ENSG00000117461	PIK3R3	phosphoinositide-3-kinase regulatory subunit 3 [Source:HGNC Symbol;Acc:HGNC:8981]	1	46040140	46133036	protein_coding	2.04901	0.00288684
ENSG00000196632	WNK3	WNK lysine deficient protein kinase 3 [Source:HGNC Symbol;Acc:HGNC:14543]	X	54192823	54358642	protein_coding	-3.20103	0.0028984
ENSG00000211668	IGLV2-11	immunoglobulin lambda variable 2-11 [Source:HGNC Symbol;Acc:HGNC:5887]	22	22792491	22793007	IG_V_gene	5.36285	0.00290158
ENSG00000255737	AGAP2-AS1	AGAP2 antisense RNA 1 [Source:HGNC Symbol;Acc:HGNC:48633]	12	57726271	57728356	lncRNA	2.19678	0.00293374
ENSG00000106541	AGR2	anterior gradient 2, protein disulphide isomerase family member [Source:HGNC Symbol;Acc:HGNC:328]	7	16791811	16833433	protein_coding	6.45879	0.00296298
ENSG00000184260	H2AC20	H2A clustered histone 20 [Source:HGNC Symbol;Acc:HGNC:4738]	1	149886918	149887411	protein_coding	-2.84415	0.00296569
ENSG00000205364	MT1M	metallothionein 1M [Source:HGNC Symbol;Acc:HGNC:14296]	16	56632659	56633981	protein_coding	3.00194	0.00302746
ENSG00000132437	DDC	dopa decarboxylase [Source:HGNC Symbol;Acc:HGNC:2719]	7	50458436	50565405	protein_coding	-3.94715	0.00304059
ENSG00000140299	BNIP2	BCL2 interacting protein 2 [Source:HGNC Symbol;Acc:HGNC:1083]	15	59659146	59689534	protein_coding	-2.31591	0.00304606
ENSG00000101204	CHRNA4	cholinergic receptor nicotinic alpha 4 subunit [Source:HGNC Symbol;Acc:HGNC:1958]	20	63343223	63378401	protein_coding	-3.4824	0.00304773
ENSG00000157653	C9orf43	chromosome 9 open reading frame 43 [Source:HGNC Symbol;Acc:HGNC:23570]	9	113410054	113429690	protein_coding	-3.12028	0.00306202
ENSG00000168070	MAJIN	membrane anchored junction protein [Source:HGNC Symbol;Acc:HGNC:27441]	11	64937517	64972108	protein_coding	-4.53	0.00306202
ENSG00000213699	SLC35F6	solute carrier family 35 member F6 [Source:HGNC Symbol;Acc:HGNC:26055]	2	26764284	26781231	protein_coding	1.83124	0.0030662
ENSG00000175727	MLXIP	MLX interacting protein [Source:HGNC Symbol;Acc:HGNC:17055]	12	122078756	122147344	protein_coding	1.95463	0.00308018
ENSG00000146859	TMEM140	transmembrane protein 140 [Source:HGNC Symbol;Acc:HGNC:21870]	7	135148072	135166215	protein_coding	1.98839	0.00311233
ENSG00000173482	PTPRM	protein tyrosine phosphatase receptor type M [Source:HGNC Symbol;Acc:HGNC:9675]	18	7566782	8406861	protein_coding	2.4977	0.00312284
ENSG00000211673	IGLV3-1	immunoglobulin lambda variable 3-1 [Source:HGNC Symbol;Acc:HGNC:5896]	22	22880706	22881396	IG_V_gene	6.46549	0.00313268
ENSG00000234859		novel transcript	17	41402416	41425049	lncRNA	-4.72325	0.00317829
ENSG00000221926	TRIM16	tripartite motif containing 16 [Source:HGNC Symbol;Acc:HGNC:17241]	17	15627960	15684311	protein_coding	2.28498	0.00318595
ENSG00000198133	TMEM229B	transmembrane protein 229B [Source:HGNC Symbol;Acc:HGNC:20130]	14	67447084	67533739	protein_coding	-2.92549	0.00319491
ENSG00000158186	MRAS	muscle RAS oncogene homolog [Source:HGNC Symbol;Acc:HGNC:7227]	3	138347648	138405534	protein_coding	1.79553	0.00321789
ENSG00000165606	DRGX	dorsal root ganglia homeobox [Source:HGNC Symbol;Acc:HGNC:21536]	10	49364181	49396016	protein_coding	-4.11696	0.00322371
ENSG00000158427	TMSB15B	thymosin beta 15B [Source:HGNC Symbol;Acc:HGNC:28612]	X	103918896	103966712	protein_coding	-2.49802	0.00323767
ENSG00000198090	KRTAP4-6	keratin associated protein 4-6 [Source:HGNC Symbol;Acc:HGNC:18909]	17	41139433	41140487	protein_coding	-3.84382	0.00325843
ENSG00000227700		novel pseudogene	1	148246169	148246685	processed_pseudogene	-5.34195	0.00327888
ENSG00000228510		novel pseudogene	9	128444587	128446628	processed_pseudogene	-6.22609	0.00327888
ENSG00000205018		novel transcript, antisense to CBFA2T3	16	88939789	88951524	lncRNA	6.09836	0.00327888
ENSG00000161544	CYGB	cytoglobin [Source:HGNC Symbol;Acc:HGNC:16505]	17	76527356	76551175	protein_coding	2.48547	0.00332144
ENSG00000128567	PODXL	podocalyxin like [Source:HGNC Symbol;Acc:HGNC:9171]	7	131500262	131558217	protein_coding	3.99877	0.00332144
ENSG00000184113	CLDN5	claudin 5 [Source:HGNC Symbol;Acc:HGNC:2047]	22	19523024	19527545	protein_coding	2.92922	0.00334012
ENSG00000140057	AK7	adenylate kinase 7 [Source:HGNC Symbol;Acc:HGNC:20091]	14	96392128	96489427	protein_coding	2.49215	0.00334012
ENSG00000228463		ribosomal protein L23a (RPL23A) pseudogene	1	257864	359681	transcribed_processed_pseudogene	4.77491	0.00334012
ENSG00000019102	VSIG2	V-set and immunoglobulin domain containing 2 [Source:HGNC Symbol;Acc:HGNC:17149]	11	124747474	124752255	protein_coding	2.85998	0.00334012
ENSG00000182179	UBA7	ubiquitin like modifier activating enzyme 7 [Source:HGNC Symbol;Acc:HGNC:12471]	3	49805209	49813953	protein_coding	1.984	0.00334365
ENSG00000130720	FIBCD1	fibrinogen C domain containing 1 [Source:HGNC Symbol;Acc:HGNC:25922]	9	130902438	130939286	protein_coding	-4.96896	0.00336659
ENSG00000176134		methylenetetrahydrofolate dehydrogenase (NADP+ dependent) 1-like (MTHFD1L) pseudogene	9	64637845	64652556	transcribed_unprocessed_pseudogene	7.34828	0.00337029
ENSG00000213412	HNRNPA1P33	heterogeneous nuclear ribonucleoprotein A1 pseudogene 33 [Source:HGNC Symbol;Acc:HGNC:44990]	10	46415853	46416413	processed_pseudogene	6.27391	0.00337029
ENSG00000124224	PPP4R1L	protein phosphatase 4 regulatory subunit 1 like (pseudogene) [Source:HGNC Symbol;Acc:HGNC:15755]	20	58228940	58309451	transcribed_unprocessed_pseudogene	-1.48748	0.00338613
ENSG00000204033	LRIT2	leucine rich repeat, Ig-like and transmembrane domains 2 [Source:HGNC Symbol;Acc:HGNC:23443]	10	84220571	84225544	protein_coding	5.78242	0.0034063
ENSG00000152953	STK32B	serine/threonine kinase 32B [Source:HGNC Symbol;Acc:HGNC:14217]	4	5051480	5500994	protein_coding	2.1584	0.0034181
ENSG00000143110	C1orf162	chromosome 1 open reading frame 162 [Source:HGNC Symbol;Acc:HGNC:28344]	1	111473792	111478512	protein_coding	2.50512	0.00341993
ENSG00000183773	AIFM3	apoptosis inducing factor mitochondria associated 3 [Source:HGNC Symbol;Acc:HGNC:26398]	22	20965108	20981360	protein_coding	-2.53903	0.00343363
ENSG00000151012	SLC7A11	solute carrier family 7 member 11 [Source:HGNC Symbol;Acc:HGNC:11059]	4	138164097	138242349	protein_coding	-2.90052	0.00343539
ENSG00000228897		novel pseudogene	7	51386363	51387101	processed_pseudogene	-2.35245	0.00344364
ENSG00000114779	ABHD14B	abhydrolase domain containing 14B [Source:HGNC Symbol;Acc:HGNC:28235]	3	51968510	51983409	protein_coding	1.83456	0.00344891
ENSG00000205959		novel transcript	4	8482270	8516759	lncRNA	4.41371	0.00349068
ENSG00000261175	LINC02188	long intergenic non-protein coding RNA 2188 [Source:HGNC Symbol;Acc:HGNC:53050]	16	86710122	86742083	lncRNA	6.53463	0.00349068
ENSG00000101470	TNNC2	troponin C2, fast skeletal type [Source:HGNC Symbol;Acc:HGNC:11944]	20	45823214	45833745	protein_coding	3.97475	0.00349581
ENSG00000162804	SNED1	sushi, nidogen and EGF like domains 1 [Source:HGNC Symbol;Acc:HGNC:24696]	2	240998618	241095568	protein_coding	2.15657	0.00352025
ENSG00000206072	SERPINB11	serpin family B member 11 [Source:HGNC Symbol;Acc:HGNC:14221]	18	63647579	63726432	protein_coding	-5.36575	0.00352025
ENSG00000213366	GSTM2	glutathione S-transferase mu 2 [Source:HGNC Symbol;Acc:HGNC:4634]	1	109668022	109709551	protein_coding	2.29774	0.00355191
ENSG00000115705	TPO	thyroid peroxidase [Source:HGNC Symbol;Acc:HGNC:12015]	2	1374066	1543711	protein_coding	2.56964	0.00356344
ENSG00000214313	AZGP1P1	AZGP1 pseudogene 1 [Source:HGNC Symbol;Acc:HGNC:911]	7	99980762	99987535	transcribed_unprocessed_pseudogene	2.7535	0.00356453
ENSG00000221880	KRTAP1-3	keratin associated protein 1-3 [Source:HGNC Symbol;Acc:HGNC:16771]	17	41033884	41034874	protein_coding	-5.66547	0.00365309
ENSG00000224628		CDK5 regulatory subunit associated protein 3 (CDK5RAP3) pseudogene	20	31285317	31286835	processed_pseudogene	-5.6525	0.00374635
ENSG00000086696	HSD17B2	hydroxysteroid 17-beta dehydrogenase 2 [Source:HGNC Symbol;Acc:HGNC:5211]	16	82035004	82098534	protein_coding	-3.23042	0.00375216
ENSG00000181830	SLC35C1	solute carrier family 35 member C1 [Source:HGNC Symbol;Acc:HGNC:20197]	11	45804072	45813016	protein_coding	3.45861	0.00375216
ENSG00000204832	ST8SIA6-AS1	ST8SIA6 antisense RNA 1 [Source:HGNC Symbol;Acc:HGNC:44880]	10	17386919	17445758	lncRNA	-3.62273	0.00375216
ENSG00000145284	SCD5	stearoyl-CoA desaturase 5 [Source:HGNC Symbol;Acc:HGNC:21088]	4	82629539	82798796	protein_coding	1.78043	0.00376598
ENSG00000272655	POLR2J4	RNA polymerase II subunit J4, pseudogene [Source:HGNC Symbol;Acc:HGNC:28195]	7	44013562	44019170	transcribed_unprocessed_pseudogene	-2.90151	0.0037965
ENSG00000113296	THBS4	thrombospondin 4 [Source:HGNC Symbol;Acc:HGNC:11788]	5	79991311	80083287	protein_coding	3.44499	0.00389095
ENSG00000224837	GCSHP5	glycine cleavage system protein H pseudogene 5 [Source:HGNC Symbol;Acc:HGNC:44195]	1	168055901	168056422	processed_pseudogene	6.90562	0.00389095
ENSG00000182511	FES	FES proto-oncogene, tyrosine kinase [Source:HGNC Symbol;Acc:HGNC:3657]	15	90883695	90895776	protein_coding	2.19672	0.00393065
ENSG00000216921	FAM240C	family with sequence similarity 240 member C [Source:HGNC Symbol;Acc:HGNC:54200]	2	241893988	241902551	protein_coding	5.91629	0.00406617
ENSG00000019582	CD74	CD74 molecule [Source:HGNC Symbol;Acc:HGNC:1697]	5	150400041	150412929	protein_coding	2.2938	0.00409169
ENSG00000008056	SYN1	synapsin I [Source:HGNC Symbol;Acc:HGNC:11494]	X	47571901	47619857	protein_coding	3.56375	0.00409302
ENSG00000042832	TG	thyroglobulin [Source:HGNC Symbol;Acc:HGNC:11764]	8	132866958	133134903	protein_coding	3.34481	0.00414243
ENSG00000174469	CNTNAP2	contactin associated protein 2 [Source:HGNC Symbol;Acc:HGNC:13830]	7	146116002	148420998	protein_coding	-3.33231	0.00419152
ENSG00000130816	DNMT1	DNA methyltransferase 1 [Source:HGNC Symbol;Acc:HGNC:2976]	19	10133342	10231286	protein_coding	2.23058	0.00424291
ENSG00000108590	MED31	mediator complex subunit 31 [Source:HGNC Symbol;Acc:HGNC:24260]	17	6643311	6651634	protein_coding	-1.59426	0.00425231
ENSG00000141576	RNF157	ring finger protein 157 [Source:HGNC Symbol;Acc:HGNC:29402]	17	76142465	76240493	protein_coding	2.53655	0.00431728
ENSG00000233278	RPS26P2	ribosomal protein S26 pseudogene 2 [Source:HGNC Symbol;Acc:HGNC:23662]	9	30831878	30832225	processed_pseudogene	-5.89537	0.00434405
ENSG00000081803	CADPS2	calcium dependent secretion activator 2 [Source:HGNC Symbol;Acc:HGNC:16018]	7	122318411	122886759	protein_coding	1.85558	0.00434934
ENSG00000132718	SYT11	synaptotagmin 11 [Source:HGNC Symbol;Acc:HGNC:19239]	1	155859567	155885199	protein_coding	1.65994	0.00434934
ENSG00000197769	MAP1LC3C	microtubule associated protein 1 light chain 3 gamma [Source:HGNC Symbol;Acc:HGNC:13353]	1	241995490	241999098	protein_coding	2.76992	0.00438693
ENSG00000139648	KRT71	keratin 71 [Source:HGNC Symbol;Acc:HGNC:28927]	12	52543909	52553145	protein_coding	-4.98165	0.00440656
ENSG00000113555	PCDH12	protocadherin 12 [Source:HGNC Symbol;Acc:HGNC:8657]	5	141943581	141969741	protein_coding	1.78605	0.00442351
ENSG00000255562	UNC93B6	unc-93 homolog B6 (pseudogene) [Source:HGNC Symbol;Acc:HGNC:34053]	11	71603260	71608040	transcribed_processed_pseudogene	-5.54228	0.00451207
ENSG00000158008	EXTL1	exostosin like glycosyltransferase 1 [Source:HGNC Symbol;Acc:HGNC:3515]	1	26019884	26036464	protein_coding	3.16886	0.00451292
ENSG00000172724	CCL19	C-C motif chemokine ligand 19 [Source:HGNC Symbol;Acc:HGNC:10617]	9	34689570	34691276	protein_coding	2.6343	0.00452026
ENSG00000167613	LAIR1	leukocyte associated immunoglobulin like receptor 1 [Source:HGNC Symbol;Acc:HGNC:6477]	19	54351384	54370558	protein_coding	2.71313	0.00452026
ENSG00000135218	CD36	CD36 molecule [Source:HGNC Symbol;Acc:HGNC:1663]	7	80369575	80679277	protein_coding	3.01015	0.00453382
ENSG00000102359	SRPX2	sushi repeat containing protein X-linked 2 [Source:HGNC Symbol;Acc:HGNC:30668]	X	100644195	100675788	protein_coding	2.11934	0.00455832
ENSG00000205918	PDPK2P	3-phosphoinositide dependent protein kinase 2, pseudogene [Source:HGNC Symbol;Acc:HGNC:49897]	16	2616121	2643296	transcribed_unprocessed_pseudogene	-2.19952	0.00460132
ENSG00000124602	UNC5CL	unc-5 family C-terminal like [Source:HGNC Symbol;Acc:HGNC:21203]	6	41026895	41039221	protein_coding	3.85359	0.00463743
ENSG00000071242	RPS6KA2	ribosomal protein S6 kinase A2 [Source:HGNC Symbol;Acc:HGNC:10431]	6	166409364	166906451	protein_coding	1.70576	0.00463918
ENSG00000149972	CNTN5	contactin 5 [Source:HGNC Symbol;Acc:HGNC:2175]	11	99020949	100358885	protein_coding	-5.23239	0.0046834
ENSG00000197893	NRAP	nebulin related anchoring protein [Source:HGNC Symbol;Acc:HGNC:7988]	10	113588714	113664070	protein_coding	6.29151	0.00473246
ENSG00000229644	NAMPTP1	nicotinamide phosphoribosyltransferase pseudogene 1 [Source:HGNC Symbol;Acc:HGNC:17633]	10	36521721	36524234	processed_pseudogene	-2.83528	0.00473919
ENSG00000163393	SLC22A15	solute carrier family 22 member 15 [Source:HGNC Symbol;Acc:HGNC:20301]	1	115976513	116070054	protein_coding	-1.64761	0.0047415
ENSG00000127946	HIP1	huntingtin interacting protein 1 [Source:HGNC Symbol;Acc:HGNC:4913]	7	75533298	75738962	protein_coding	5.67898	0.00475631
ENSG00000166750	SLFN5	schlafen family member 5 [Source:HGNC Symbol;Acc:HGNC:28286]	17	35243071	35273655	protein_coding	2.14781	0.00481106
ENSG00000256340	ABCC6P1	ATP binding cassette subfamily C member 6 pseudogene 1 [Source:HGNC Symbol;Acc:HGNC:33352]	16	18571162	18598328	transcribed_unprocessed_pseudogene	-5.34895	0.00481106
ENSG00000167037	SGSM1	small G protein signaling modulator 1 [Source:HGNC Symbol;Acc:HGNC:29410]	22	24806169	24927578	protein_coding	1.85006	0.00483729
ENSG00000006756	ARSD	arylsulfatase D [Source:HGNC Symbol;Acc:HGNC:717]	X	2903972	2929349	protein_coding	1.51164	0.0048911
ENSG00000178363	CALML3	calmodulin like 3 [Source:HGNC Symbol;Acc:HGNC:1452]	10	5524961	5526771	protein_coding	-2.75397	0.00490192
ENSG00000086548	CEACAM6	CEA cell adhesion molecule 6 [Source:HGNC Symbol;Acc:HGNC:1818]	19	41750977	41772211	protein_coding	3.13441	0.00490192
ENSG00000211662	IGLV3-21	immunoglobulin lambda variable 3-21 [Source:HGNC Symbol;Acc:HGNC:5905]	22	22711689	22713203	IG_V_gene	5.76728	0.00490311
ENSG00000087085	ACHE	acetylcholinesterase (Cartwright blood group) [Source:HGNC Symbol;Acc:HGNC:108]	7	100889994	100896974	protein_coding	2.579	0.00490748
ENSG00000161091	MFSD12	major facilitator superfamily domain containing 12 [Source:HGNC Symbol;Acc:HGNC:28299]	19	3538261	3574290	protein_coding	1.9313	0.00498227
ENSG00000186827	TNFRSF4	TNF receptor superfamily member 4 [Source:HGNC Symbol;Acc:HGNC:11918]	1	1211340	1214153	protein_coding	2.61582	0.00498227
ENSG00000173908	KRT28	keratin 28 [Source:HGNC Symbol;Acc:HGNC:30842]	17	40792196	40799959	protein_coding	-4.83865	0.00498231
ENSG00000124802	EEF1E1	eukaryotic translation elongation factor 1 epsilon 1 [Source:HGNC Symbol;Acc:HGNC:3212]	6	8073360	8102559	protein_coding	-1.43173	0.00498231
ENSG00000240761		phosphatidylinositol glycan anchor biosynthesis, class Y (PIGY) pseudogene	2	202773720	202774360	processed_pseudogene	-4.51312	0.00498231
ENSG00000080031	PTPRH	protein tyrosine phosphatase receptor type H [Source:HGNC Symbol;Acc:HGNC:9672]	19	55181247	55209506	protein_coding	3.83714	0.00498231
ENSG00000169291	SHE	Src homology 2 domain containing E [Source:HGNC Symbol;Acc:HGNC:27004]	1	154469772	154502412	protein_coding	1.81161	0.00506566
ENSG00000139832	RAB20	RAB20, member RAS oncogene family [Source:HGNC Symbol;Acc:HGNC:18260]	13	110523066	110561722	protein_coding	2.19635	0.00506778
ENSG00000012223	LTF	lactotransferrin [Source:HGNC Symbol;Acc:HGNC:6720]	3	46435645	46485234	protein_coding	3.53259	0.00509376
ENSG00000224023	EDRF1-DT	EDRF1 divergent transcript [Source:HGNC Symbol;Acc:HGNC:54128]	10	125700436	125719566	lncRNA	3.92513	0.00510667
ENSG00000167705	RILP	Rab interacting lysosomal protein [Source:HGNC Symbol;Acc:HGNC:30266]	17	1646145	1649866	protein_coding	1.91647	0.00510667
ENSG00000186301	MST1P2	macrophage stimulating 1 pseudogene 2 [Source:HGNC Symbol;Acc:HGNC:7383]	1	16645622	16650289	unprocessed_pseudogene	4.48425	0.00511101
ENSG00000128268	MGAT3	beta-1,4-mannosyl-glycoprotein 4-beta-N-acetylglucosaminyltransferase [Source:HGNC Symbol;Acc:HGNC:7046]	22	39457012	39492194	protein_coding	2.25521	0.00525924
ENSG00000060656	PTPRU	protein tyrosine phosphatase receptor type U [Source:HGNC Symbol;Acc:HGNC:9683]	1	29236516	29326813	protein_coding	2.02872	0.00536649
ENSG00000185013	NT5C1B	5'-nucleotidase, cytosolic IB [Source:HGNC Symbol;Acc:HGNC:17818]	2	18562872	18589572	protein_coding	5.7991	0.00540326
ENSG00000215784	FAM72D	family with sequence similarity 72 member D [Source:HGNC Symbol;Acc:HGNC:33593]	1	145095974	145112696	protein_coding	6.20018	0.0054478
ENSG00000171747	LGALS4	galectin 4 [Source:HGNC Symbol;Acc:HGNC:6565]	19	38801671	38812945	protein_coding	4.31893	0.00561065
ENSG00000133393	CEP20	centrosomal protein 20 [Source:HGNC Symbol;Acc:HGNC:26435]	16	15865719	15888625	protein_coding	-1.28672	0.00562404
ENSG00000226416	MRPL23-AS1	MRPL23 antisense RNA 1 [Source:HGNC Symbol;Acc:HGNC:42812]	11	1983237	1989920	lncRNA	5.09103	0.00566802
ENSG00000093072	ADA2	adenosine deaminase 2 [Source:HGNC Symbol;Acc:HGNC:1839]	22	17178790	17258235	protein_coding	2.23014	0.0057144
ENSG00000157765	SLC34A2	solute carrier family 34 member 2 [Source:HGNC Symbol;Acc:HGNC:11020]	4	25648011	25678748	protein_coding	3.32211	0.0057144
ENSG00000204257	HLA-DMA	major histocompatibility complex, class II, DM alpha [Source:HGNC Symbol;Acc:HGNC:4934]	6	32948613	32969094	protein_coding	4.73376	0.0057144
ENSG00000162836	ACP6	acid phosphatase 6, lysophosphatidic [Source:HGNC Symbol;Acc:HGNC:29609]	1	147629652	147670524	protein_coding	5.56675	0.0057144
ENSG00000244313		ribosomal protein S10 (RPS10) pseudogene	11	46428653	46429150	processed_pseudogene	-7.80854	0.0057144
ENSG00000184148	SPRR4	small proline rich protein 4 [Source:HGNC Symbol;Acc:HGNC:23173]	1	152970648	152972574	protein_coding	-3.02927	0.00572761
ENSG00000131697	NPHP4	nephrocystin 4 [Source:HGNC Symbol;Acc:HGNC:19104]	1	5862811	5992473	protein_coding	1.98888	0.00576981
ENSG00000183034	OTOP2	otopetrin 2 [Source:HGNC Symbol;Acc:HGNC:19657]	17	74922950	74933912	protein_coding	-4.33026	0.00582044
ENSG00000108679	LGALS3BP	galectin 3 binding protein [Source:HGNC Symbol;Acc:HGNC:6564]	17	78971238	78979947	protein_coding	2.27681	0.00582044
ENSG00000155719	OTOA	otoancorin [Source:HGNC Symbol;Acc:HGNC:16378]	16	21663968	21761935	protein_coding	-4.27789	0.00582044
ENSG00000144488	ESPNL	espin like [Source:HGNC Symbol;Acc:HGNC:27937]	2	238100340	238133287	protein_coding	5.96011	0.00582044
ENSG00000224858	RPL29P11	ribosomal protein L29 pseudogene 11 [Source:HGNC Symbol;Acc:HGNC:36905]	3	37016523	37017014	processed_pseudogene	-3.34871	0.00582312
ENSG00000197355	UAP1L1	UDP-N-acetylglucosamine pyrophosphorylase 1 like 1 [Source:HGNC Symbol;Acc:HGNC:28082]	9	137077517	137084539	protein_coding	2.20946	0.00583848
ENSG00000240542	KRTAP9-1	keratin associated protein 9-1 [Source:HGNC Symbol;Acc:HGNC:18912]	17	41189887	41190639	protein_coding	-6.10034	0.00585144
ENSG00000157150	TIMP4	TIMP metallopeptidase inhibitor 4 [Source:HGNC Symbol;Acc:HGNC:11823]	3	12153068	12158912	protein_coding	2.96462	0.00589208
ENSG00000240445	FOXO3B	forkhead box O3B [Source:HGNC Symbol;Acc:HGNC:3822]	17	18667629	18682314	protein_coding	4.80893	0.0059029
ENSG00000158483	FAM86C1P	family with sequence similarity 86 member C1, pseudogene [Source:HGNC Symbol;Acc:HGNC:25561]	11	71787510	71801237	transcribed_unprocessed_pseudogene	1.86288	0.00593353
ENSG00000080618	CPB2	carboxypeptidase B2 [Source:HGNC Symbol;Acc:HGNC:2300]	13	46053186	46105033	protein_coding	-4.58935	0.00596056
ENSG00000228930	MTCO1P3	MT-CO1 pseudogene 3 [Source:HGNC Symbol;Acc:HGNC:39604]	21	45376191	45376382	processed_pseudogene	-5.29317	0.00603792
ENSG00000203280	KIAA1671-AS1	KIAA1671 antisense RNA 1 [Source:HGNC Symbol;Acc:HGNC:41238]	22	25102433	25112692	lncRNA	2.55479	0.0060397
ENSG00000174007	CEP19	centrosomal protein 19 [Source:HGNC Symbol;Acc:HGNC:28209]	3	196706277	196712250	protein_coding	-2.08523	0.00606439
ENSG00000178297	TMPRSS9	transmembrane serine protease 9 [Source:HGNC Symbol;Acc:HGNC:30079]	19	2360238	2426239	protein_coding	-2.46815	0.00608066
ENSG00000105750	ZNF85	zinc finger protein 85 [Source:HGNC Symbol;Acc:HGNC:13160]	19	20923222	20950697	protein_coding	3.86174	0.00608254
ENSG00000198680	TUSC1	tumor suppressor candidate 1 [Source:HGNC Symbol;Acc:HGNC:31010]	9	25676389	25678440	protein_coding	1.9731	0.0061306
ENSG00000142623	PADI1	peptidyl arginine deiminase 1 [Source:HGNC Symbol;Acc:HGNC:18367]	1	17205128	17246007	protein_coding	-3.07266	0.00617147
ENSG00000182774	RPS17	ribosomal protein S17 [Source:HGNC Symbol;Acc:HGNC:10397]	15	82536750	82540459	protein_coding	1.98221	0.00644827
ENSG00000183281	PLGLB1	plasminogen like B1 [Source:HGNC Symbol;Acc:HGNC:9072]	2	87002559	87021852	protein_coding	2.00553	0.00647732
ENSG00000197683	KRTAP26-1	keratin associated protein 26-1 [Source:HGNC Symbol;Acc:HGNC:33760]	21	30319124	30320315	protein_coding	-5.92355	0.00651358
ENSG00000196834	POTEI	POTE ankyrin domain family member I [Source:HGNC Symbol;Acc:HGNC:37093]	2	130459455	130509707	protein_coding	-3.34702	0.00652951
ENSG00000182134	TDRKH	tudor and KH domain containing [Source:HGNC Symbol;Acc:HGNC:11713]	1	151770107	151791416	protein_coding	2.03202	0.00656266
ENSG00000233276	GPX1	glutathione peroxidase 1 [Source:HGNC Symbol;Acc:HGNC:4553]	3	49357176	49358358	protein_coding	1.93481	0.00661934
ENSG00000089356	FXYD3	FXYD domain containing ion transport regulator 3 [Source:HGNC Symbol;Acc:HGNC:4027]	19	35115879	35124324	protein_coding	1.98253	0.0066684
ENSG00000162631	NTNG1	netrin G1 [Source:HGNC Symbol;Acc:HGNC:23319]	1	107140007	107483458	protein_coding	-3.29879	0.0066892
ENSG00000121743	GJA3	gap junction protein alpha 3 [Source:HGNC Symbol;Acc:HGNC:4277]	13	20138255	20161052	protein_coding	-3.53865	0.00672958
ENSG00000158164	TMSB15A	thymosin beta 15a [Source:HGNC Symbol;Acc:HGNC:30744]	X	102513682	102516739	protein_coding	-2.97972	0.00672958
ENSG00000108405	P2RX1	purinergic receptor P2X 1 [Source:HGNC Symbol;Acc:HGNC:8533]	17	3896592	3916476	protein_coding	-2.33427	0.00679634
ENSG00000280828		pseudogene similar to part of tousled-like kinase 2 (TLK2)	7	128533652	128615970	unprocessed_pseudogene	3.96066	0.00679961
ENSG00000174899	SLC66A1L	solute carrier family 66 member 1 like [Source:HGNC Symbol;Acc:HGNC:25146]	3	157543246	157677749	transcribed_unitary_pseudogene	2.5706	0.00680341
ENSG00000135454	B4GALNT1	beta-1,4-N-acetyl-galactosaminyltransferase 1 [Source:HGNC Symbol;Acc:HGNC:4117]	12	57623409	57633239	protein_coding	2.04698	0.00690305
ENSG00000197641	SERPINB13	serpin family B member 13 [Source:HGNC Symbol;Acc:HGNC:8944]	18	63586989	63604639	protein_coding	-1.83425	0.00692958
ENSG00000232442	MHENCR	melanoma highly expressed competing endogenous lncRNA for miR-425 and miR-489 [Source:HGNC Symbol;Acc:HGNC:53110]	20	63627227	63628824	lncRNA	-1.81417	0.00696025
ENSG00000196436	NPIPB15	nuclear pore complex interacting protein family member B15 [Source:HGNC Symbol;Acc:HGNC:34409]	16	74377878	74392080	protein_coding	-5.08579	0.00697226
ENSG00000174384	PMS2P6	PMS1 homolog 2, mismatch repair system component pseudogene 6 [Source:HGNC Symbol;Acc:HGNC:33514]	7	73093657	73105389	unprocessed_pseudogene	5.5647	0.00697927
ENSG00000157404	KIT	KIT proto-oncogene, receptor tyrosine kinase [Source:HGNC Symbol;Acc:HGNC:6342]	4	54657918	54740715	protein_coding	2.47537	0.00701975
ENSG00000122223	CD244	CD244 molecule [Source:HGNC Symbol;Acc:HGNC:18171]	1	160830160	160862887	protein_coding	-3.2596	0.00704544
ENSG00000131042	LILRB2	leukocyte immunoglobulin like receptor B2 [Source:HGNC Symbol;Acc:HGNC:6606]	19	54273812	54281184	protein_coding	2.40359	0.00707579
ENSG00000174125	TLR1	toll like receptor 1 [Source:HGNC Symbol;Acc:HGNC:11847]	4	38790677	38856817	protein_coding	2.37537	0.00711415
ENSG00000177464	GPR4	G protein-coupled receptor 4 [Source:HGNC Symbol;Acc:HGNC:4497]	19	45589764	45602212	protein_coding	2.22608	0.00711415
ENSG00000211675	IGLC1	immunoglobulin lambda constant 1 [Source:HGNC Symbol;Acc:HGNC:5855]	22	22895375	22895834	IG_C_gene	3.7869	0.00713926
ENSG00000170500	LONRF2	LON peptidase N-terminal domain and ring finger 2 [Source:HGNC Symbol;Acc:HGNC:24788]	2	100271875	100322501	protein_coding	1.77348	0.00717973
ENSG00000116133	DHCR24	24-dehydrocholesterol reductase [Source:HGNC Symbol;Acc:HGNC:2859]	1	54849627	54887195	protein_coding	2.16389	0.00717973
ENSG00000244301	AOX3P	aldehyde oxidase 3, pseudogene [Source:HGNC Symbol;Acc:HGNC:19049]	2	200678233	200734109	transcribed_unprocessed_pseudogene	-5.35115	0.00724803
ENSG00000144278	GALNT13	polypeptide N-acetylgalactosaminyltransferase 13 [Source:HGNC Symbol;Acc:HGNC:23242]	2	153871922	154453979	protein_coding	3.44723	0.00726207
ENSG00000101336	HCK	HCK proto-oncogene, Src family tyrosine kinase [Source:HGNC Symbol;Acc:HGNC:4840]	20	32052197	32101856	protein_coding	1.86327	0.00726207
ENSG00000215126	CBWD6	COBW domain containing 6 [Source:HGNC Symbol;Acc:HGNC:31978]	9	41131306	41199261	protein_coding	-2.90371	0.00729731
ENSG00000189366	ALG1L	ALG1 chitobiosyldiphosphodolichol beta-mannosyltransferase like [Source:HGNC Symbol;Acc:HGNC:33721]	3	125929275	125937039	protein_coding	4.01625	0.00729731
ENSG00000251546	IGKV1D-39	immunoglobulin kappa variable 1D-39 [Source:HGNC Symbol;Acc:HGNC:5756]	2	89862482	89862981	IG_V_gene	4.62242	0.00729731
ENSG00000166796	LDHC	lactate dehydrogenase C [Source:HGNC Symbol;Acc:HGNC:6544]	11	18412318	18452063	protein_coding	-3.34602	0.00744623
ENSG00000233297	RASA4DP	RAS p21 protein activator 4CD, pseudogene [Source:HGNC Symbol;Acc:HGNC:44226]	7	102681836	102690469	unprocessed_pseudogene	5.38039	0.00744623
ENSG00000105519	CAPS	calcyphosine [Source:HGNC Symbol;Acc:HGNC:1487]	19	5912339	5916211	protein_coding	2.14024	0.00747152
ENSG00000154764	WNT7A	Wnt family member 7A [Source:HGNC Symbol;Acc:HGNC:12786]	3	13816258	13880071	protein_coding	2.7238	0.0075312
ENSG00000124232	RBPJL	recombination signal binding protein for immunoglobulin kappa J region like [Source:HGNC Symbol;Acc:HGNC:13761]	20	45306840	45317824	protein_coding	-4.6716	0.0075463
ENSG00000224236	MRRFP1	mitochondrial ribosome recycling factor pseudogene 1 [Source:HGNC Symbol;Acc:HGNC:35238]	X	123116107	123117781	processed_pseudogene	-5.00613	0.00754792
ENSG00000131400	NAPSA	napsin A aspartic peptidase [Source:HGNC Symbol;Acc:HGNC:13395]	19	50358477	50365830	protein_coding	3.24232	0.0075572
ENSG00000156508	EEF1A1	eukaryotic translation elongation factor 1 alpha 1 [Source:HGNC Symbol;Acc:HGNC:3189]	6	73489308	73525587	protein_coding	1.41318	0.0077109
ENSG00000067064	IDI1	isopentenyl-diphosphate delta isomerase 1 [Source:HGNC Symbol;Acc:HGNC:5387]	10	1039152	1049170	protein_coding	-2.09416	0.00779523
ENSG00000106133	NSUN5P2	NSUN5 pseudogene 2 [Source:HGNC Symbol;Acc:HGNC:16609]	7	72947581	72954790	transcribed_unprocessed_pseudogene	3.59816	0.00784845
ENSG00000107014	RLN2	relaxin 2 [Source:HGNC Symbol;Acc:HGNC:10027]	9	5299864	5304716	protein_coding	-4.08531	0.0078503
ENSG00000101680	LAMA1	laminin subunit alpha 1 [Source:HGNC Symbol;Acc:HGNC:6481]	18	6941742	7117797	protein_coding	3.411	0.00786227
ENSG00000185201	IFITM2	interferon induced transmembrane protein 2 [Source:HGNC Symbol;Acc:HGNC:5413]	11	307631	315272	protein_coding	2.59655	0.00787401
ENSG00000187492	CDHR4	cadherin related family member 4 [Source:HGNC Symbol;Acc:HGNC:34527]	3	49790732	49799873	protein_coding	-3.09188	0.00790918
ENSG00000242076	IGKV1-33	immunoglobulin kappa variable 1-33 [Source:HGNC Symbol;Acc:HGNC:5737]	2	89266494	89268506	IG_V_gene	5.90441	0.00802009
ENSG00000250264		novel protein, TAP2-HLA-DOB readthrough	6	32813767	32838822	protein_coding	6.81248	0.00802535
ENSG00000258484	SPESP1	sperm equatorial segment protein 1 [Source:HGNC Symbol;Acc:HGNC:15570]	15	68818221	68946811	protein_coding	4.93871	0.00803935
ENSG00000152661	GJA1	gap junction protein alpha 1 [Source:HGNC Symbol;Acc:HGNC:4274]	6	121435595	121449727	protein_coding	-1.93984	0.00814112
ENSG00000244122	UGT1A7	UDP glucuronosyltransferase family 1 member A7 [Source:HGNC Symbol;Acc:HGNC:12539]	2	233681938	233773299	protein_coding	-3.68309	0.00815778
ENSG00000187045	TMPRSS6	transmembrane serine protease 6 [Source:HGNC Symbol;Acc:HGNC:16517]	22	37065436	37109713	protein_coding	3.01422	0.00820815
ENSG00000198113	TOR4A	torsin family 4 member A [Source:HGNC Symbol;Acc:HGNC:25981]	9	137277726	137282641	protein_coding	2.18486	0.00820815
ENSG00000106689	LHX2	LIM homeobox 2 [Source:HGNC Symbol;Acc:HGNC:6594]	9	124001670	124033301	protein_coding	-2.90179	0.00829374
ENSG00000189339	SLC35E2B	solute carrier family 35 member E2B [Source:HGNC Symbol;Acc:HGNC:33941]	1	1659529	1692795	protein_coding	3.74971	0.00833018
ENSG00000243811	APOBEC3D	apolipoprotein B mRNA editing enzyme catalytic subunit 3D [Source:HGNC Symbol;Acc:HGNC:17354]	22	39021113	39033277	protein_coding	2.33946	0.00837081
ENSG00000255085		zinc finger protein 154 (ZNF154) pseudogene	8	144700353	144708517	transcribed_unprocessed_pseudogene	-3.16295	0.00837081
ENSG00000100678	SLC8A3	solute carrier family 8 member A3 [Source:HGNC Symbol;Acc:HGNC:11070]	14	70044215	70189070	protein_coding	-2.63491	0.00840559
ENSG00000231389	HLA-DPA1	major histocompatibility complex, class II, DP alpha 1 [Source:HGNC Symbol;Acc:HGNC:4938]	6	33064569	33080775	protein_coding	1.92001	0.00841465
ENSG00000158014	SLC30A2	solute carrier family 30 member 2 [Source:HGNC Symbol;Acc:HGNC:11013]	1	26037252	26046118	protein_coding	-2.37591	0.0084368
ENSG00000185485	SDHAP1	succinate dehydrogenase complex flavoprotein subunit A pseudogene 1 [Source:HGNC Symbol;Acc:HGNC:32455]	3	195959748	195990318	transcribed_unprocessed_pseudogene	1.71765	0.00846875
ENSG00000211685	IGLC7	immunoglobulin lambda constant 7 [Source:HGNC Symbol;Acc:HGNC:5861]	22	22922594	22923034	IG_C_gene	6.00295	0.00847682
ENSG00000196118	CCDC189	coiled-coil domain containing 189 [Source:HGNC Symbol;Acc:HGNC:28078]	16	30757423	30762221	protein_coding	-2.03487	0.00851025
ENSG00000178752	ERFE	erythroferrone [Source:HGNC Symbol;Acc:HGNC:26727]	2	238158970	238168900	protein_coding	-2.81816	0.00851025
ENSG00000213104	NPM1P46	nucleophosmin 1 pseudogene 46 [Source:HGNC Symbol;Acc:HGNC:45225]	2	197379701	197380892	processed_pseudogene	-5.52682	0.00851025
ENSG00000242097		UDP-N-acetyl-alpha-D-galactosamine:polypeptide N-acetylgalactosaminyltransferase 1 (GalNAc-T1) (GALNT1) pseudogene	3	151759747	151762011	processed_pseudogene	-2.54817	0.00853932
ENSG00000183396	TMEM89	transmembrane protein 89 [Source:HGNC Symbol;Acc:HGNC:32372]	3	48620759	48621769	protein_coding	-5.63395	0.00856109
ENSG00000254027		novel transcript	8	81279871	81281446	lncRNA	-3.36441	0.00856109
ENSG00000105639	JAK3	Janus kinase 3 [Source:HGNC Symbol;Acc:HGNC:6193]	19	17824780	17848071	protein_coding	2.49689	0.00863524
ENSG00000063241	ISOC2	isochorismatase domain containing 2 [Source:HGNC Symbol;Acc:HGNC:26278]	19	55452985	55462343	protein_coding	1.90495	0.00863573
ENSG00000204335	SP5	Sp5 transcription factor [Source:HGNC Symbol;Acc:HGNC:14529]	2	170715337	170718078	protein_coding	3.2334	0.00866668
ENSG00000102962	CCL22	C-C motif chemokine ligand 22 [Source:HGNC Symbol;Acc:HGNC:10621]	16	57358783	57366189	protein_coding	2.56759	0.00867812
ENSG00000221852	KRTAP1-5	keratin associated protein 1-5 [Source:HGNC Symbol;Acc:HGNC:16777]	17	41026026	41027208	protein_coding	-5.55713	0.0087846
ENSG00000175287	PHYHD1	phytanoyl-CoA dioxygenase domain containing 1 [Source:HGNC Symbol;Acc:HGNC:23396]	9	128920966	128942041	protein_coding	2.10798	0.008803
ENSG00000160172	FAM86C2P	family with sequence similarity 86 member C2, pseudogene [Source:HGNC Symbol;Acc:HGNC:42392]	11	67791648	67805336	transcribed_unprocessed_pseudogene	2.48378	0.00882891
ENSG00000213088	ACKR1	atypical chemokine receptor 1 (Duffy blood group) [Source:HGNC Symbol;Acc:HGNC:4035]	1	159203307	159206500	protein_coding	2.2084	0.00892664
ENSG00000102837	OLFM4	olfactomedin 4 [Source:HGNC Symbol;Acc:HGNC:17190]	13	53028813	53052057	protein_coding	8.22335	0.00892664
ENSG00000182853	VMO1	vitelline membrane outer layer 1 homolog [Source:HGNC Symbol;Acc:HGNC:30387]	17	4785285	4786433	protein_coding	2.374	0.00892664
ENSG00000159450	TCHH	trichohyalin [Source:HGNC Symbol;Acc:HGNC:11791]	1	152106317	152115454	protein_coding	-5.16465	0.00914632
ENSG00000249087	ZNF436-AS1	ZNF436 antisense RNA 1 [Source:HGNC Symbol;Acc:HGNC:25122]	1	23368997	23371839	lncRNA	-2.36	0.00920032
ENSG00000070423	RNF126	ring finger protein 126 [Source:HGNC Symbol;Acc:HGNC:21151]	19	647526	663233	protein_coding	1.96096	0.00920032
ENSG00000113212	PCDHB7	protocadherin beta 7 [Source:HGNC Symbol;Acc:HGNC:8692]	5	141172644	141176383	protein_coding	2.85932	0.00926677
ENSG00000146409	SLC18B1	solute carrier family 18 member B1 [Source:HGNC Symbol;Acc:HGNC:21573]	6	132769370	132813339	protein_coding	1.56936	0.00929695
ENSG00000105707	HPN	hepsin [Source:HGNC Symbol;Acc:HGNC:5155]	19	35040506	35066571	protein_coding	-2.46112	0.00929695
ENSG00000135097	MSI1	musashi RNA binding protein 1 [Source:HGNC Symbol;Acc:HGNC:7330]	12	120341330	120369164	protein_coding	-2.49551	0.00931068
ENSG00000169692	AGPAT2	1-acylglycerol-3-phosphate O-acyltransferase 2 [Source:HGNC Symbol;Acc:HGNC:325]	9	136673143	136687457	protein_coding	1.23141	0.00931068
ENSG00000211947	IGHV3-21	immunoglobulin heavy variable 3-21 [Source:HGNC Symbol;Acc:HGNC:5586]	14	106235064	106235594	IG_V_gene	6.27139	0.0093381
ENSG00000138311	ZNF365	zinc finger protein 365 [Source:HGNC Symbol;Acc:HGNC:18194]	10	62374192	62480288	protein_coding	-2.01234	0.00936687
ENSG00000176984		novel transcript, antisense to TRIM29	11	120168977	120171679	lncRNA	-3.02505	0.00939941
ENSG00000101846	STS	steroid sulfatase [Source:HGNC Symbol;Acc:HGNC:11425]	X	7147237	7804358	protein_coding	2.25149	0.00943381
ENSG00000132692	BCAN	brevican [Source:HGNC Symbol;Acc:HGNC:23059]	1	156641390	156659532	protein_coding	2.07174	0.00943381
ENSG00000240652		ribosomal protein, large, P2 (RPLP2) pseudogene	11	107908420	107908764	processed_pseudogene	-5.74912	0.00943381
ENSG00000166562	SEC11C	SEC11 homolog C, signal peptidase complex subunit [Source:HGNC Symbol;Acc:HGNC:23400]	18	59139866	59158832	protein_coding	-1.26622	0.00949879
ENSG00000104808	DHDH	dihydrodiol dehydrogenase [Source:HGNC Symbol;Acc:HGNC:17887]	19	48933699	48944969	protein_coding	-2.58677	0.00957965
ENSG00000105246	EBI3	Epstein-Barr virus induced 3 [Source:HGNC Symbol;Acc:HGNC:3129]	19	4229523	4237528	protein_coding	3.4478	0.00957965
ENSG00000152463	OLAH	oleoyl-ACP hydrolase [Source:HGNC Symbol;Acc:HGNC:25625]	10	15032227	15073853	protein_coding	-3.65109	0.00962731
ENSG00000137713	PPP2R1B	protein phosphatase 2 scaffold subunit Abeta [Source:HGNC Symbol;Acc:HGNC:9303]	11	111726908	111766389	protein_coding	-1.80837	0.00962731
ENSG00000187079	TEAD1	TEA domain transcription factor 1 [Source:HGNC Symbol;Acc:HGNC:11714]	11	12674421	12944737	protein_coding	4.32995	0.00964255
ENSG00000204301	NOTCH4	notch receptor 4 [Source:HGNC Symbol;Acc:HGNC:7884]	6	32194843	32224067	protein_coding	2.21681	0.00964255
ENSG00000211959	IGHV4-39	immunoglobulin heavy variable 4-39 [Source:HGNC Symbol;Acc:HGNC:5651]	14	106421711	106422218	IG_V_gene	6.31472	0.00964255
ENSG00000213252		pyridine nucleotide-disulphide oxidoreductase domain 1 (PYROXD1) pseudogene	11	106826392	106827890	processed_pseudogene	-4.88603	0.00964255
ENSG00000259943		novel transcript, antisense to ZMPSTE24	1	40256427	40257967	lncRNA	2.4548	0.00967113
ENSG00000253598	SLC10A5	solute carrier family 10 member 5 [Source:HGNC Symbol;Acc:HGNC:22981]	8	81693631	81695058	protein_coding	-3.51218	0.00967113
ENSG00000204897	KRT25	keratin 25 [Source:HGNC Symbol;Acc:HGNC:30839]	17	40748021	40755331	protein_coding	-5.57169	0.00968057
ENSG00000006740	ARHGAP44	Rho GTPase activating protein 44 [Source:HGNC Symbol;Acc:HGNC:29096]	17	12789498	12991643	protein_coding	1.53609	0.00969838
ENSG00000007520	TSR3	TSR3 ribosome maturation factor [Source:HGNC Symbol;Acc:HGNC:14175]	16	1349240	1351878	protein_coding	1.50589	0.00969838
ENSG00000091138	SLC26A3	solute carrier family 26 member 3 [Source:HGNC Symbol;Acc:HGNC:3018]	7	107765467	107803225	protein_coding	-7.34064	0.00969838
ENSG00000205861	PCOTH	Pro-X-Gly collagen triple helix like repeat containing [Source:HGNC Symbol;Acc:HGNC:39839]	13	23888842	23897263	lncRNA	2.81824	0.00970188
ENSG00000041880	PARP3	poly(ADP-ribose) polymerase family member 3 [Source:HGNC Symbol;Acc:HGNC:273]	3	51942345	51948867	protein_coding	-1.38233	0.00980221
ENSG00000175264	CHST1	carbohydrate sulfotransferase 1 [Source:HGNC Symbol;Acc:HGNC:1969]	11	45647689	45665622	protein_coding	-2.72477	0.00983023
ENSG00000182492	BGN	biglycan [Source:HGNC Symbol;Acc:HGNC:1044]	X	153494980	153509546	protein_coding	1.78405	0.00992901
ENSG00000261522		methylenetetrahydrofolate dehydrogenase (NADP+ dependent) 1-like (MTHFD1L) pseudogene	2	94575976	94587183	transcribed_unprocessed_pseudogene	5.97197	0.00995844
ENSG00000088451	TGDS	TDP-glucose 4,6-dehydratase [Source:HGNC Symbol;Acc:HGNC:20324]	13	94574054	94596242	protein_coding	-1.64589	0.0101453
ENSG00000105509	HAS1	hyaluronan synthase 1 [Source:HGNC Symbol;Acc:HGNC:4818]	19	51713112	51723991	protein_coding	2.85959	0.0101848
ENSG00000241556		ribosomal protein L29 (RPL29) pseudogene	12	95467397	95467861	processed_pseudogene	-4.07035	0.0101848
ENSG00000173267	SNCG	synuclein gamma [Source:HGNC Symbol;Acc:HGNC:11141]	10	86958599	86963258	protein_coding	1.80381	0.0102352
ENSG00000227632		pseudogene similar to part of CDC42 binding protein kinase beta (DMPK-like) CDC42BPB	2	130202312	130212628	unprocessed_pseudogene	-3.94407	0.0102776
ENSG00000164690	SHH	sonic hedgehog signaling molecule [Source:HGNC Symbol;Acc:HGNC:10848]	7	155799980	155812463	protein_coding	-4.50193	0.0103008
ENSG00000186510	CLCNKA	chloride voltage-gated channel Ka [Source:HGNC Symbol;Acc:HGNC:2026]	1	16018875	16034050	protein_coding	4.85304	0.0103413
ENSG00000152467	ZSCAN1	zinc finger and SCAN domain containing 1 [Source:HGNC Symbol;Acc:HGNC:23712]	19	58034025	58054631	protein_coding	-3.00098	0.0103631
ENSG00000100033	PRODH	proline dehydrogenase 1 [Source:HGNC Symbol;Acc:HGNC:9453]	22	18912777	18936553	protein_coding	2.914	0.0103956
ENSG00000160207	HSF2BP	heat shock transcription factor 2 binding protein [Source:HGNC Symbol;Acc:HGNC:5226]	21	43529186	43659488	protein_coding	-3.4006	0.0104302
ENSG00000188266	HYKK	hydroxylysine kinase [Source:HGNC Symbol;Acc:HGNC:34403]	15	78507564	78537372	protein_coding	2.08497	0.0104664
ENSG00000235942	LCE6A	late cornified envelope 6A [Source:HGNC Symbol;Acc:HGNC:31824]	1	152842856	152843983	protein_coding	2.68474	0.0106523
ENSG00000259917	HNRNPLP2	heterogeneous nuclear ribonucleoprotein L pseudogene 2 [Source:HGNC Symbol;Acc:HGNC:48747]	15	34489002	34490571	unprocessed_pseudogene	-2.50569	0.0106606
ENSG00000189043	NDUFA4	NDUFA4 mitochondrial complex associated [Source:HGNC Symbol;Acc:HGNC:7687]	7	10931943	10940153	protein_coding	-1.83467	0.010725
ENSG00000155158	TTC39B	tetratricopeptide repeat domain 39B [Source:HGNC Symbol;Acc:HGNC:23704]	9	15163622	15307360	protein_coding	-1.88481	0.010791
ENSG00000102755	FLT1	fms related receptor tyrosine kinase 1 [Source:HGNC Symbol;Acc:HGNC:3763]	13	28300346	28495145	protein_coding	1.69733	0.0109401
ENSG00000254399	GLYATL1P4	glycine-N-acyltransferase like 1 pseudogene 4 [Source:HGNC Symbol;Acc:HGNC:37864]	11	59042737	59050971	unprocessed_pseudogene	-6.12996	0.0110954
ENSG00000230359	TPI1P2	triosephosphate isomerase 1 pseudogene 2 [Source:HGNC Symbol;Acc:HGNC:38069]	7	129055223	129057239	transcribed_processed_pseudogene	-5.85953	0.0111527
ENSG00000211943	IGHV3-15	immunoglobulin heavy variable 3-15 [Source:HGNC Symbol;Acc:HGNC:5582]	14	106153624	106154163	IG_V_gene	6.58036	0.0112449
ENSG00000137968	SLC44A5	solute carrier family 44 member 5 [Source:HGNC Symbol;Acc:HGNC:28524]	1	75202131	75611116	protein_coding	2.99689	0.011375
ENSG00000101542	CDH20	cadherin 20 [Source:HGNC Symbol;Acc:HGNC:1760]	18	61333430	61555779	protein_coding	4.40196	0.0113805
ENSG00000162510	MATN1	matrilin 1 [Source:HGNC Symbol;Acc:HGNC:6907]	1	30711277	30723585	protein_coding	-3.13426	0.0113805
ENSG00000126246	IGFLR1	IGF like family receptor 1 [Source:HGNC Symbol;Acc:HGNC:23620]	19	35738801	35742453	protein_coding	1.9611	0.0115231
ENSG00000215110	UGT2B25P	UDP glucuronosyltransferase family 2 member B25, pseudogene [Source:HGNC Symbol;Acc:HGNC:12549]	4	69389492	69402081	processed_pseudogene	-9.89443	0.0115328
ENSG00000226329		solute carrier family 40 (iron-regulated transporter), member 1 (SLC40A1) pseudogene	7	22863874	22881350	unprocessed_pseudogene	4.22326	0.0115577
ENSG00000235865	GSN-AS1	GSN antisense RNA 1 [Source:HGNC Symbol;Acc:HGNC:23372]	9	121280768	121285530	lncRNA	-2.19386	0.0117348
ENSG00000260404		general transcription factor IIi (GTF2I) pseudogene	4	118591773	118633729	transcribed_unprocessed_pseudogene	1.81601	0.011761
ENSG00000103342	GSPT1	G1 to S phase transition 1 [Source:HGNC Symbol;Acc:HGNC:4621]	16	11868128	11916082	protein_coding	-1.28401	0.0118253
ENSG00000250305	TRMT9B	tRNA methyltransferase 9B (putative) [Source:HGNC Symbol;Acc:HGNC:26725]	8	12945642	13031503	protein_coding	1.66255	0.0118253
ENSG00000218052	ADAMTS7P4	ADAMTS7 pseudogene 4 [Source:HGNC Symbol;Acc:HGNC:49410]	15	85255369	85330334	transcribed_unprocessed_pseudogene	-3.5456	0.0118454
ENSG00000187244	BCAM	basal cell adhesion molecule (Lutheran blood group) [Source:HGNC Symbol;Acc:HGNC:6722]	19	44809071	44821421	protein_coding	1.60307	0.0119378
ENSG00000270149		novel transcript, TSTD1 - F11R readthrough	1	160997957	161038962	protein_coding	7.95209	0.0119815
ENSG00000180488	MIGA1	mitoguardin 1 [Source:HGNC Symbol;Acc:HGNC:24741]	1	77779624	77879539	protein_coding	2.10571	0.0120936
ENSG00000219891	ZSCAN12P1	zinc finger and SCAN domain containing 12 pseudogene 1 [Source:HGNC Symbol;Acc:HGNC:13850]	6	28091154	28093664	transcribed_unprocessed_pseudogene	-2.71112	0.0121884
ENSG00000243064	ABCC13	ATP binding cassette subfamily C member 13 (pseudogene) [Source:HGNC Symbol;Acc:HGNC:16022]	21	14236206	14362754	transcribed_unprocessed_pseudogene	-3.87026	0.0121884
ENSG00000028137	TNFRSF1B	TNF receptor superfamily member 1B [Source:HGNC Symbol;Acc:HGNC:11917]	1	12166991	12209228	protein_coding	1.84994	0.0122569
ENSG00000246877	DNM1P35	dynamin 1 pseudogene 35 [Source:HGNC Symbol;Acc:HGNC:35182]	15	75727670	75738623	lncRNA	-2.31803	0.0122569
ENSG00000126005	MMP24OS	MMP24 opposite strand [Source:HGNC Symbol;Acc:HGNC:44421]	20	35201745	35278131	protein_coding	1.67714	0.0122961
ENSG00000113749	HRH2	histamine receptor H2 [Source:HGNC Symbol;Acc:HGNC:5183]	5	175658030	175710756	protein_coding	3.42776	0.0123311
ENSG00000261819		novel pseudogene KIAA2013	16	14988259	14990160	processed_pseudogene	-2.77622	0.0123486
ENSG00000271303	SRXN1	sulfiredoxin 1 [Source:HGNC Symbol;Acc:HGNC:16132]	20	646615	653200	protein_coding	-1.91186	0.012405
ENSG00000243789	JMJD7	jumonji domain containing 7 [Source:HGNC Symbol;Acc:HGNC:34397]	15	41828092	41837581	protein_coding	-1.80858	0.012405
ENSG00000164211	STARD4	StAR related lipid transfer domain containing 4 [Source:HGNC Symbol;Acc:HGNC:18058]	5	111496033	111512590	protein_coding	-1.90107	0.0124938
ENSG00000160284	SPATC1L	spermatogenesis and centriole associated 1 like [Source:HGNC Symbol;Acc:HGNC:1298]	21	46161148	46184476	protein_coding	2.5536	0.012642
ENSG00000167755	KLK6	kallikrein related peptidase 6 [Source:HGNC Symbol;Acc:HGNC:6367]	19	50958631	50969673	protein_coding	-2.03017	0.0127163
ENSG00000214182	PTMAP5	prothymosin alpha pseudogene 5 [Source:HGNC Symbol;Acc:HGNC:9628]	13	81689911	81691072	transcribed_processed_pseudogene	-5.81748	0.0127714
ENSG00000104549	SQLE	squalene epoxidase [Source:HGNC Symbol;Acc:HGNC:11279]	8	124998497	125022283	protein_coding	-2.06841	0.0127929
ENSG00000259881		novel transcript, antisense to CBFA2T3	16	88881038	88887136	lncRNA	3.26997	0.0128708
ENSG00000196993	NPIPB9	nuclear pore complex interacting protein family member B9 [Source:HGNC Symbol;Acc:HGNC:41987]	16	28751787	28772807	protein_coding	-4.05148	0.0128743
ENSG00000180596	H2BC4	H2B clustered histone 4 [Source:HGNC Symbol;Acc:HGNC:4757]	6	26114873	26123926	protein_coding	-2.52209	0.012893
ENSG00000002549	LAP3	leucine aminopeptidase 3 [Source:HGNC Symbol;Acc:HGNC:18449]	4	17577192	17607972	protein_coding	-1.56808	0.0129145
ENSG00000145088	EAF2	ELL associated factor 2 [Source:HGNC Symbol;Acc:HGNC:23115]	3	121835183	121886526	protein_coding	-2.14836	0.0130609
ENSG00000032389	EIPR1	EARP complex and GARP complex interacting protein 1 [Source:HGNC Symbol;Acc:HGNC:12383]	2	3188925	3377830	protein_coding	-1.2466	0.0130629
ENSG00000243406	MRPS31P5	mitochondrial ribosomal protein S31 pseudogene 5 [Source:HGNC Symbol;Acc:HGNC:39253]	13	52167709	52194465	transcribed_unprocessed_pseudogene	1.61049	0.0131276
ENSG00000130427	EPO	erythropoietin [Source:HGNC Symbol;Acc:HGNC:3415]	7	100720468	100723700	protein_coding	-3.22707	0.013163
ENSG00000204681	GABBR1	gamma-aminobutyric acid type B receptor subunit 1 [Source:HGNC Symbol;Acc:HGNC:4070]	6	29555629	29633976	protein_coding	2.25919	0.0131634
ENSG00000159261	CLDN14	claudin 14 [Source:HGNC Symbol;Acc:HGNC:2035]	21	36460621	36576569	protein_coding	-2.5218	0.0131683
ENSG00000133328	PLAAT2	phospholipase A and acyltransferase 2 [Source:HGNC Symbol;Acc:HGNC:17824]	11	63552770	63563379	protein_coding	-4.07245	0.0131683
ENSG00000206432	TMEM200C	transmembrane protein 200C [Source:HGNC Symbol;Acc:HGNC:37208]	18	5882072	5895955	protein_coding	3.6014	0.0131932
ENSG00000211955	IGHV3-33	immunoglobulin heavy variable 3-33 [Source:HGNC Symbol;Acc:HGNC:5596]	14	106359793	106360324	IG_V_gene	6.4183	0.013208
ENSG00000170122	FOXD4	forkhead box D4 [Source:HGNC Symbol;Acc:HGNC:3805]	9	116231	118204	protein_coding	-3.28434	0.013208
ENSG00000042062	RIPOR3	RIPOR family member 3 [Source:HGNC Symbol;Acc:HGNC:16168]	20	50586108	50691542	protein_coding	2.38882	0.0132186
ENSG00000261740	BOLA2-SMG1P6	BOLA2-SMG1P6 readthrough [Source:HGNC Symbol;Acc:HGNC:53563]	16	29443230	29454651	protein_coding	-1.78379	0.0132186
ENSG00000189120	SP6	Sp6 transcription factor [Source:HGNC Symbol;Acc:HGNC:14530]	17	47844908	47855874	protein_coding	-2.29405	0.0132963
ENSG00000165775	FUNDC2	FUN14 domain containing 2 [Source:HGNC Symbol;Acc:HGNC:24925]	X	155025980	155060304	protein_coding	1.60139	0.0133939
ENSG00000198515	CNGA1	cyclic nucleotide gated channel subunit alpha 1 [Source:HGNC Symbol;Acc:HGNC:2148]	4	47935977	48016681	protein_coding	2.08898	0.0134727
ENSG00000117425	PTCH2	patched 2 [Source:HGNC Symbol;Acc:HGNC:9586]	1	44819844	44843253	protein_coding	-2.07352	0.0135269
ENSG00000113734	BNIP1	BCL2 interacting protein 1 [Source:HGNC Symbol;Acc:HGNC:1082]	5	173144442	173164387	protein_coding	-1.14119	0.0136979
ENSG00000152223	EPG5	ectopic P-granules autophagy protein 5 homolog [Source:HGNC Symbol;Acc:HGNC:29331]	18	45847609	45967329	protein_coding	2.86873	0.0137107
ENSG00000261559	FSCN1P1	fascin actin-bundling protein 1 pseudogene 1 [Source:HGNC Symbol;Acc:HGNC:49669]	15	34494420	34495900	processed_pseudogene	-5.34032	0.0137107
ENSG00000259156	CHEK2P2	checkpoint kinase 2 pseudogene 2 [Source:HGNC Symbol;Acc:HGNC:43578]	15	20282744	20291586	transcribed_unprocessed_pseudogene	-5.37568	0.0137545
ENSG00000164621	SMAD5-AS1	SMAD5 antisense RNA 1 [Source:HGNC Symbol;Acc:HGNC:30586]	5	136129507	136134890	lncRNA	2.67413	0.013981
ENSG00000214435	AS3MT	arsenite methyltransferase [Source:HGNC Symbol;Acc:HGNC:17452]	10	102869470	102901899	protein_coding	1.96528	0.0140285
ENSG00000140323	DISP2	dispatched RND transporter family member 2 [Source:HGNC Symbol;Acc:HGNC:19712]	15	40358219	40378621	protein_coding	-2.9644	0.0140462
ENSG00000259746	HSPE1P3	heat shock protein family E (Hsp10) member 1 pseudogene 3 [Source:HGNC Symbol;Acc:HGNC:49322]	15	90634725	90635033	processed_pseudogene	-5.5334	0.0141585
ENSG00000149435	GGTLC1	gamma-glutamyltransferase light chain 1 [Source:HGNC Symbol;Acc:HGNC:16437]	20	23985050	23988779	protein_coding	-6.14743	0.0141855
ENSG00000059728	MXD1	MAX dimerization protein 1 [Source:HGNC Symbol;Acc:HGNC:6761]	2	69897688	69942945	protein_coding	-1.86223	0.0142269
ENSG00000234231	ANAPC1P4	ANAPC1 pseudogene 4 [Source:HGNC Symbol;Acc:HGNC:54710]	2	87700984	87738105	transcribed_unprocessed_pseudogene	6.01543	0.0142352
ENSG00000140905	GCSH	glycine cleavage system protein H [Source:HGNC Symbol;Acc:HGNC:4208]	16	81081945	81096395	protein_coding	-1.28213	0.0142539
ENSG00000241404	EGFL8	EGF like domain multiple 8 [Source:HGNC Symbol;Acc:HGNC:13944]	6	32164595	32168281	protein_coding	2.38797	0.0142639
ENSG00000211598	IGKV4-1	immunoglobulin kappa variable 4-1 [Source:HGNC Symbol;Acc:HGNC:5834]	2	88885397	88886153	IG_V_gene	4.63775	0.0142639
ENSG00000182870	GALNT9	polypeptide N-acetylgalactosaminyltransferase 9 [Source:HGNC Symbol;Acc:HGNC:4131]	12	132196372	132329589	protein_coding	-4.10865	0.0143054
ENSG00000153002	CPB1	carboxypeptidase B1 [Source:HGNC Symbol;Acc:HGNC:2299]	3	148791102	148860187	protein_coding	-3.41376	0.0143542
ENSG00000197183	NOL4L	nucleolar protein 4 like [Source:HGNC Symbol;Acc:HGNC:16106]	20	32443059	32585074	protein_coding	1.82785	0.0143625
ENSG00000170989	S1PR1	sphingosine-1-phosphate receptor 1 [Source:HGNC Symbol;Acc:HGNC:3165]	1	101236865	101243713	protein_coding	1.70813	0.0143877
ENSG00000223764	LINC02593	long intergenic non-protein coding RNA 2593 [Source:HGNC Symbol;Acc:HGNC:53933]	1	916865	921016	lncRNA	-2.93855	0.0146086
ENSG00000116039	ATP6V1B1	ATPase H+ transporting V1 subunit B1 [Source:HGNC Symbol;Acc:HGNC:853]	2	70935900	70965431	protein_coding	3.44547	0.0146256
ENSG00000148377	IDI2	isopentenyl-diphosphate delta isomerase 2 [Source:HGNC Symbol;Acc:HGNC:23487]	10	1018910	1025859	protein_coding	-8.62876	0.0146256
ENSG00000115844	DLX2	distal-less homeobox 2 [Source:HGNC Symbol;Acc:HGNC:2915]	2	172099438	172102900	protein_coding	-3.26745	0.0146347
ENSG00000206337	HCP5	HLA complex P5 [Source:HGNC Symbol;Acc:HGNC:21659]	6	31463170	31478936	lncRNA	6.03162	0.0147793
ENSG00000196218	RYR1	ryanodine receptor 1 [Source:HGNC Symbol;Acc:HGNC:10483]	19	38433691	38587564	protein_coding	2.82603	0.0148082
ENSG00000125804	FAM182A	family with sequence similarity 182 member A [Source:HGNC Symbol;Acc:HGNC:16222]	20	25985210	26086917	lncRNA	2.59397	0.0148701
ENSG00000211966	IGHV5-51	immunoglobulin heavy variable 5-51 [Source:HGNC Symbol;Acc:HGNC:5659]	14	106578744	106579236	IG_V_gene	5.37851	0.0149073
ENSG00000165474	GJB2	gap junction protein beta 2 [Source:HGNC Symbol;Acc:HGNC:4284]	13	20187463	20192938	protein_coding	-2.32044	0.0149492
ENSG00000273443		novel transcript	1	1062208	1063288	lncRNA	-3.49761	0.0149492
ENSG00000171793	CTPS1	CTP synthase 1 [Source:HGNC Symbol;Acc:HGNC:2519]	1	40979688	41012565	protein_coding	-1.59598	0.0150779
ENSG00000184608	FAM167A-AS1	FAM167A antisense RNA 1 [Source:HGNC Symbol;Acc:HGNC:15548]	8	11368402	11438658	lncRNA	-4.36952	0.01511
ENSG00000241095	CYP51A1P1	cytochrome P450 family 51 subfamily A member 1 pseudogene 1 [Source:HGNC Symbol;Acc:HGNC:20245]	3	82806515	82808021	processed_pseudogene	-5.39201	0.0151428
ENSG00000129596	CDO1	cysteine dioxygenase type 1 [Source:HGNC Symbol;Acc:HGNC:1795]	5	115804733	115816659	protein_coding	2.69788	0.0151469
ENSG00000144040	SFXN5	sideroflexin 5 [Source:HGNC Symbol;Acc:HGNC:16073]	2	72942036	73075619	protein_coding	-1.32236	0.0152767
ENSG00000104369	JPH1	junctophilin 1 [Source:HGNC Symbol;Acc:HGNC:14201]	8	74234700	74321540	protein_coding	2.79636	0.0152767
ENSG00000197943	PLCG2	phospholipase C gamma 2 [Source:HGNC Symbol;Acc:HGNC:9066]	16	81739097	81962685	protein_coding	1.48463	0.015387
ENSG00000248485	PCP4L1	Purkinje cell protein 4 like 1 [Source:HGNC Symbol;Acc:HGNC:20448]	1	161258745	161285450	protein_coding	-2.01214	0.0154956
ENSG00000163879	DNALI1	dynein axonemal light intermediate chain 1 [Source:HGNC Symbol;Acc:HGNC:14353]	1	37556919	37566857	protein_coding	2.83277	0.0154956
ENSG00000125895	TMEM74B	transmembrane protein 74B [Source:HGNC Symbol;Acc:HGNC:15893]	20	1180561	1185415	protein_coding	2.47671	0.0155128
ENSG00000160791	CCR5	C-C motif chemokine receptor 5 [Source:HGNC Symbol;Acc:HGNC:1606]	3	46370854	46376206	protein_coding	4.4232	0.0155153
ENSG00000213399	RPS2P17	ribosomal protein S2 pseudogene 17 [Source:HGNC Symbol;Acc:HGNC:35764]	2	84915868	84916660	processed_pseudogene	-4.31812	0.0156864
ENSG00000113396	SLC27A6	solute carrier family 27 member 6 [Source:HGNC Symbol;Acc:HGNC:11000]	5	128538013	129033642	protein_coding	-3.03897	0.0158219
ENSG00000114544	SLC41A3	solute carrier family 41 member 3 [Source:HGNC Symbol;Acc:HGNC:31046]	3	126006357	126101561	protein_coding	1.43125	0.0158552
ENSG00000031081	ARHGAP31	Rho GTPase activating protein 31 [Source:HGNC Symbol;Acc:HGNC:29216]	3	119294383	119420714	protein_coding	1.55894	0.0159182
ENSG00000187730	GABRD	gamma-aminobutyric acid type A receptor subunit delta [Source:HGNC Symbol;Acc:HGNC:4084]	1	2019329	2030758	protein_coding	3.51495	0.0159182
ENSG00000233776	LINC01251	long intergenic non-protein coding RNA 1251 [Source:HGNC Symbol;Acc:HGNC:49845]	9	33732975	33738416	lncRNA	-4.61214	0.0159182
ENSG00000188784	PLA2G2E	phospholipase A2 group IIE [Source:HGNC Symbol;Acc:HGNC:13414]	1	19920009	19923617	protein_coding	-6.64901	0.0159618
ENSG00000177076	ACER2	alkaline ceramidase 2 [Source:HGNC Symbol;Acc:HGNC:23675]	9	19409009	19452505	protein_coding	2.50708	0.0160101
ENSG00000228252	COL6A4P2	collagen type VI alpha 4 pseudogene 2 [Source:HGNC Symbol;Acc:HGNC:38501]	3	130212823	130273806	transcribed_unitary_pseudogene	-3.87321	0.0160101
ENSG00000213609	RPL7AP50	ribosomal protein L7a pseudogene 50 [Source:HGNC Symbol;Acc:HGNC:36117]	10	63902451	63903245	processed_pseudogene	-5.16042	0.0160155
ENSG00000196734	LCE1B	late cornified envelope 1B [Source:HGNC Symbol;Acc:HGNC:16611]	1	152811971	152813108	protein_coding	3.26447	0.0160204
ENSG00000158715	SLC45A3	solute carrier family 45 member 3 [Source:HGNC Symbol;Acc:HGNC:8642]	1	205657851	205680509	protein_coding	-1.87963	0.0160289
ENSG00000096092	TMEM14A	transmembrane protein 14A [Source:HGNC Symbol;Acc:HGNC:21076]	6	52671113	52686588	protein_coding	-1.34678	0.0161587
ENSG00000237238	BMS1P10	BMS1 pseudogene 10 [Source:HGNC Symbol;Acc:HGNC:49154]	9	63299453	63385117	transcribed_unprocessed_pseudogene	3.95653	0.0163093
ENSG00000237512	UNC5B-AS1	UNC5B antisense RNA 1 [Source:HGNC Symbol;Acc:HGNC:45096]	10	71217224	71218228	lncRNA	-2.77648	0.0163149
ENSG00000121005	CRISPLD1	cysteine rich secretory protein LCCL domain containing 1 [Source:HGNC Symbol;Acc:HGNC:18206]	8	74984505	75034558	protein_coding	3.17246	0.016352
ENSG00000205534	SMG1P2	SMG1 pseudogene 2 [Source:HGNC Symbol;Acc:HGNC:49859]	16	29527568	29594966	transcribed_unprocessed_pseudogene	4.18971	0.0163666
ENSG00000121410	A1BG	alpha-1-B glycoprotein [Source:HGNC Symbol;Acc:HGNC:5]	19	58345178	58353492	protein_coding	1.98302	0.0163666
ENSG00000228327		general transcription factor IIi (GTF2I) pseudogene	1	725885	778626	transcribed_unprocessed_pseudogene	1.85406	0.0163666
ENSG00000188162	OTOG	otogelin [Source:HGNC Symbol;Acc:HGNC:8516]	11	17547259	17647150	protein_coding	-5.31752	0.0163666
ENSG00000187180	LCE2C	late cornified envelope 2C [Source:HGNC Symbol;Acc:HGNC:29460]	1	152675295	152676574	protein_coding	4.2541	0.0163686
ENSG00000227117	HORMAD2-AS1	HORMAD2 and MTMR3 antisense RNA 1 [Source:HGNC Symbol;Acc:HGNC:50729]	22	30008742	30080480	lncRNA	-3.3357	0.0164849
ENSG00000198844	ARHGEF15	Rho guanine nucleotide exchange factor 15 [Source:HGNC Symbol;Acc:HGNC:15590]	17	8310241	8322514	protein_coding	1.91085	0.0165303
ENSG00000145781	COMMD10	COMM domain containing 10 [Source:HGNC Symbol;Acc:HGNC:30201]	5	116085016	116412762	protein_coding	-1.74042	0.0165835
ENSG00000141905	NFIC	nuclear factor I C [Source:HGNC Symbol;Acc:HGNC:7786]	19	3314403	3469217	protein_coding	1.95746	0.0166522
ENSG00000148795	CYP17A1	cytochrome P450 family 17 subfamily A member 1 [Source:HGNC Symbol;Acc:HGNC:2593]	10	102830531	102837472	protein_coding	-3.16777	0.0166551
ENSG00000186642	PDE2A	phosphodiesterase 2A [Source:HGNC Symbol;Acc:HGNC:8777]	11	72576141	72674591	protein_coding	1.92411	0.0168657
ENSG00000170788	DYDC1	DPY30 domain containing 1 [Source:HGNC Symbol;Acc:HGNC:23460]	10	80336105	80356755	protein_coding	-5.27382	0.0169585
ENSG00000181997	AQP7P2	aquaporin 7 pseudogene 2 [Source:HGNC Symbol;Acc:HGNC:32049]	9	64621560	64637586	unprocessed_pseudogene	6.12385	0.0170965
ENSG00000232533		novel transcript	7	143379692	143380495	lncRNA	2.01845	0.0171195
ENSG00000224940	PRRT4	proline rich transmembrane protein 4 [Source:HGNC Symbol;Acc:HGNC:37280]	7	128350325	128361685	protein_coding	2.6379	0.0171255
ENSG00000213462	ERV3-1	endogenous retrovirus group 3 member 1, envelope [Source:HGNC Symbol;Acc:HGNC:3454]	7	64990356	65006743	protein_coding	-2.4108	0.0171267
ENSG00000158806	NPM2	nucleophosmin/nucleoplasmin 2 [Source:HGNC Symbol;Acc:HGNC:7930]	8	22024125	22036897	protein_coding	4.91764	0.0172463
ENSG00000226415	TPI1P1	triosephosphate isomerase 1 pseudogene 1 [Source:HGNC Symbol;Acc:HGNC:35449]	1	76699789	76700538	processed_pseudogene	-3.98364	0.0172463
ENSG00000180867	PDIA3P1	protein disulfide isomerase family A member 3 pseudogene 1 [Source:HGNC Symbol;Acc:HGNC:4607]	1	147172744	147179622	transcribed_processed_pseudogene	-1.87892	0.0173493
ENSG00000273802	H2BC8	H2B clustered histone 8 [Source:HGNC Symbol;Acc:HGNC:4746]	6	26215159	26216692	protein_coding	-3.2169	0.0173644
ENSG00000231925	TAPBP	TAP binding protein [Source:HGNC Symbol;Acc:HGNC:11566]	6	33299694	33314387	protein_coding	3.26771	0.0175921
ENSG00000178802	MPI	mannose phosphate isomerase [Source:HGNC Symbol;Acc:HGNC:7216]	15	74890005	74902219	protein_coding	-0.910721	0.0175921
ENSG00000214391	TUBAP2	tubulin alpha pseudogene 2 [Source:HGNC Symbol;Acc:HGNC:14531]	11	90282560	90284172	processed_pseudogene	-5.18392	0.0175921
ENSG00000164404	GDF9	growth differentiation factor 9 [Source:HGNC Symbol;Acc:HGNC:4224]	5	132861181	132866884	protein_coding	-2.32683	0.0176866
ENSG00000146001	PCDHB18P	protocadherin beta 18 pseudogene [Source:HGNC Symbol;Acc:HGNC:14548]	5	141234333	141237529	transcribed_unprocessed_pseudogene	-2.02426	0.0176895
ENSG00000259658		ubiquitin-conjugating enzyme E2Q family member 2 (UBE2Q2) pseudogene	15	101732201	101746870	transcribed_unprocessed_pseudogene	5.68711	0.017702
ENSG00000172889	EGFL7	EGF like domain multiple 7 [Source:HGNC Symbol;Acc:HGNC:20594]	9	136658856	136672678	protein_coding	1.79492	0.0177171
ENSG00000138686	BBS7	Bardet-Biedl syndrome 7 [Source:HGNC Symbol;Acc:HGNC:18758]	4	121824329	121870487	protein_coding	-1.50316	0.0177171
ENSG00000158022	TRIM63	tripartite motif containing 63 [Source:HGNC Symbol;Acc:HGNC:16007]	1	26051301	26068436	protein_coding	2.63609	0.0177931
ENSG00000213689	TREX1	three prime repair exonuclease 1 [Source:HGNC Symbol;Acc:HGNC:12269]	3	48465811	48467645	protein_coding	2.10173	0.0178951
ENSG00000260105	AOC4P	amine oxidase copper containing 4, pseudogene [Source:HGNC Symbol;Acc:HGNC:48869]	17	42865922	42874369	transcribed_unprocessed_pseudogene	-2.26264	0.0179535
ENSG00000187498	COL4A1	collagen type IV alpha 1 chain [Source:HGNC Symbol;Acc:HGNC:2202]	13	110148963	110307157	protein_coding	2.13033	0.0179839
ENSG00000187266	EPOR	erythropoietin receptor [Source:HGNC Symbol;Acc:HGNC:3416]	19	11377207	11384342	protein_coding	2.0708	0.0179902
ENSG00000182472	CAPN12	calpain 12 [Source:HGNC Symbol;Acc:HGNC:13249]	19	38730187	38769904	protein_coding	-2.68463	0.0179902
ENSG00000129450	SIGLEC9	sialic acid binding Ig like lectin 9 [Source:HGNC Symbol;Acc:HGNC:10878]	19	51124908	51136651	protein_coding	2.90875	0.0180893
ENSG00000204779	FOXD4L5	forkhead box D4 like 5 [Source:HGNC Symbol;Acc:HGNC:18522]	9	65282101	65285209	protein_coding	-3.97033	0.0180901
ENSG00000248905	FMN1	formin 1 [Source:HGNC Symbol;Acc:HGNC:3768]	15	32765544	33194714	protein_coding	-1.38373	0.0181226
ENSG00000111237	VPS29	VPS29 retromer complex component [Source:HGNC Symbol;Acc:HGNC:14340]	12	110491083	110502111	protein_coding	-1.07167	0.0181226
ENSG00000229859	PGA3	pepsinogen A3 [Source:HGNC Symbol;Acc:HGNC:8885]	11	61203307	61213098	protein_coding	4.90843	0.0181226
ENSG00000110324	IL10RA	interleukin 10 receptor subunit alpha [Source:HGNC Symbol;Acc:HGNC:5964]	11	117986370	118003037	protein_coding	1.57539	0.0183359
ENSG00000267532	MIR497HG	mir-497-195 cluster host gene [Source:HGNC Symbol;Acc:HGNC:39523]	17	7015818	7019659	lncRNA	1.93395	0.018368
ENSG00000183891	TTC32	tetratricopeptide repeat domain 32 [Source:HGNC Symbol;Acc:HGNC:32954]	2	19896631	19901983	protein_coding	-1.74922	0.018368
ENSG00000162139	NEU3	neuraminidase 3 [Source:HGNC Symbol;Acc:HGNC:7760]	11	74988279	75018893	protein_coding	2.74007	0.0184328
ENSG00000173068	BNC2	basonuclin 2 [Source:HGNC Symbol;Acc:HGNC:30988]	9	16409503	16870843	protein_coding	-1.65314	0.018543
ENSG00000278588	H2BC10	H2B clustered histone 10 [Source:HGNC Symbol;Acc:HGNC:4756]	6	26272931	26273412	protein_coding	-5.07697	0.01856
ENSG00000134940	ACRV1	acrosomal vesicle protein 1 [Source:HGNC Symbol;Acc:HGNC:127]	11	125671522	125680874	protein_coding	-5.04922	0.0187552
ENSG00000197568	HHLA3	HERV-H LTR-associating 3 [Source:HGNC Symbol;Acc:HGNC:4906]	1	70354805	70385339	lncRNA	2.7399	0.018823
ENSG00000144395	CCDC150	coiled-coil domain containing 150 [Source:HGNC Symbol;Acc:HGNC:26834]	2	196639554	196763490	protein_coding	-2.72165	0.0188443
ENSG00000157510	AFAP1L1	actin filament associated protein 1 like 1 [Source:HGNC Symbol;Acc:HGNC:26714]	5	149271859	149343637	protein_coding	1.42571	0.0189152
ENSG00000097046	CDC7	cell division cycle 7 [Source:HGNC Symbol;Acc:HGNC:1745]	1	91500851	91525764	protein_coding	-1.81162	0.0189233
ENSG00000172425	TTC36	tetratricopeptide repeat domain 36 [Source:HGNC Symbol;Acc:HGNC:33708]	11	118527472	118531197	protein_coding	-2.67421	0.0189233
ENSG00000229183	PGA4	pepsinogen A4 [Source:HGNC Symbol;Acc:HGNC:8886]	11	61222216	61231927	protein_coding	6.12303	0.0189233
ENSG00000076067	RBMS2	RNA binding motif single stranded interacting protein 2 [Source:HGNC Symbol;Acc:HGNC:9909]	12	56521820	56596193	protein_coding	1.56259	0.0190263
ENSG00000113522	RAD50	RAD50 double strand break repair protein [Source:HGNC Symbol;Acc:HGNC:9816]	5	132556019	132646349	protein_coding	-1.58444	0.0190263
ENSG00000228546	PMS2P12	PMS1 homolog 2, mismatch repair system component pseudogene 12 [Source:HGNC Symbol;Acc:HGNC:13641]	7	102337316	102339115	unprocessed_pseudogene	-5.41742	0.0190333
ENSG00000085465	OVGP1	oviductal glycoprotein 1 [Source:HGNC Symbol;Acc:HGNC:8524]	1	111414319	111427735	protein_coding	-2.04109	0.0190605
ENSG00000177839	PCDHB9	protocadherin beta 9 [Source:HGNC Symbol;Acc:HGNC:8694]	5	141187127	141191541	protein_coding	2.13147	0.0190667
ENSG00000165312	OTUD1	OTU deubiquitinase 1 [Source:HGNC Symbol;Acc:HGNC:27346]	10	23439458	23442390	protein_coding	-1.37539	0.0191235
ENSG00000105549	THEG	theg spermatid protein [Source:HGNC Symbol;Acc:HGNC:13706]	19	361747	376026	protein_coding	4.6301	0.0191286
ENSG00000101445	PPP1R16B	protein phosphatase 1 regulatory subunit 16B [Source:HGNC Symbol;Acc:HGNC:15850]	20	38805697	38923024	protein_coding	3.67709	0.0191553
ENSG00000091157	WDR7	WD repeat domain 7 [Source:HGNC Symbol;Acc:HGNC:13490]	18	56651343	57029811	protein_coding	8.38423	0.0191553
ENSG00000244537	KRTAP4-2	keratin associated protein 4-2 [Source:HGNC Symbol;Acc:HGNC:18900]	17	41177446	41178221	protein_coding	-3.74645	0.0191951
ENSG00000064195	DLX3	distal-less homeobox 3 [Source:HGNC Symbol;Acc:HGNC:2916]	17	49990005	49995224	protein_coding	-1.95123	0.0192129
ENSG00000111666	CHPT1	choline phosphotransferase 1 [Source:HGNC Symbol;Acc:HGNC:17852]	12	101696947	101744140	protein_coding	1.63298	0.0192764
ENSG00000260923	LINC02193	long intergenic non-protein coding RNA 2193 [Source:HGNC Symbol;Acc:HGNC:53055]	16	90173217	90222851	lncRNA	2.65879	0.0192764
ENSG00000267645		novel protein, POLR2J2-UPK3BL readthrough	7	102637049	102671641	protein_coding	7.21667	0.0192764
ENSG00000130294	KIF1A	kinesin family member 1A [Source:HGNC Symbol;Acc:HGNC:888]	2	240713761	240824293	protein_coding	2.52182	0.0193168
ENSG00000151468	CCDC3	coiled-coil domain containing 3 [Source:HGNC Symbol;Acc:HGNC:23813]	10	12896625	13099652	protein_coding	1.81536	0.019378
ENSG00000173040	EVC2	EvC ciliary complex subunit 2 [Source:HGNC Symbol;Acc:HGNC:19747]	4	5542772	5709548	protein_coding	-1.69724	0.019512
ENSG00000105143	SLC1A6	solute carrier family 1 member 6 [Source:HGNC Symbol;Acc:HGNC:10944]	19	14950034	15022990	protein_coding	-2.57788	0.0195201
ENSG00000180209	MYLPF	myosin light chain, phosphorylatable, fast skeletal muscle [Source:HGNC Symbol;Acc:HGNC:29824]	16	30370934	30377991	protein_coding	4.95815	0.0195472
ENSG00000170684	ZNF296	zinc finger protein 296 [Source:HGNC Symbol;Acc:HGNC:15981]	19	45071500	45076587	protein_coding	-2.19967	0.0196723
ENSG00000154133	ROBO4	roundabout guidance receptor 4 [Source:HGNC Symbol;Acc:HGNC:17985]	11	124883691	124898500	protein_coding	2.57938	0.0197139
ENSG00000244144		chromosome 1 open reading frame 106 (C1orf106) pseudogene	3	112185480	112185998	processed_pseudogene	-3.35189	0.0197404
ENSG00000107554	DNMBP	dynamin binding protein [Source:HGNC Symbol;Acc:HGNC:30373]	10	99875577	100009947	protein_coding	2.58565	0.0197475
ENSG00000260456	C16orf95	chromosome 16 open reading frame 95 [Source:HGNC Symbol;Acc:HGNC:40033]	16	87083562	87317420	protein_coding	-1.96192	0.0199856
ENSG00000162729	IGSF8	immunoglobulin superfamily member 8 [Source:HGNC Symbol;Acc:HGNC:17813]	1	160091340	160098943	protein_coding	1.36207	0.0202051
ENSG00000189292	ALKAL2	ALK and LTK ligand 2 [Source:HGNC Symbol;Acc:HGNC:27683]	2	279558	288851	protein_coding	2.14828	0.0204308
ENSG00000134061	CD180	CD180 molecule [Source:HGNC Symbol;Acc:HGNC:6726]	5	67179613	67196799	protein_coding	2.84983	0.0204361
ENSG00000166278	C2	complement C2 [Source:HGNC Symbol;Acc:HGNC:1248]	6	31897785	31945672	protein_coding	1.56137	0.0204725
ENSG00000168309	FAM107A	family with sequence similarity 107 member A [Source:HGNC Symbol;Acc:HGNC:30827]	3	58564117	58627610	protein_coding	1.68894	0.0205178
ENSG00000186162	CIDECP1	cell death inducing DFFA like effector c pseudogene 1 [Source:HGNC Symbol;Acc:HGNC:24230]	3	10014238	10026365	transcribed_unprocessed_pseudogene	1.67924	0.0205178
ENSG00000167363	FN3K	fructosamine 3 kinase [Source:HGNC Symbol;Acc:HGNC:24822]	17	82735615	82751196	protein_coding	1.94529	0.020673
ENSG00000155506	LARP1	La ribonucleoprotein 1, translational regulator [Source:HGNC Symbol;Acc:HGNC:29531]	5	154712843	154817605	protein_coding	0.991126	0.0207244
ENSG00000189090	FAM25G	family with sequence similarity 25 member G [Source:HGNC Symbol;Acc:HGNC:23590]	10	47487219	47491693	protein_coding	3.75494	0.0207244
ENSG00000173714	WFIKKN2	WAP, follistatin/kazal, immunoglobulin, kunitz and netrin domain containing 2 [Source:HGNC Symbol;Acc:HGNC:30916]	17	50834650	50842353	protein_coding	3.64166	0.0207244
ENSG00000184270	H2AC21	H2A clustered histone 21 [Source:HGNC Symbol;Acc:HGNC:20508]	1	149887469	149887965	protein_coding	-3.42238	0.0207758
ENSG00000180881	CAPS2	calcyphosine 2 [Source:HGNC Symbol;Acc:HGNC:16471]	12	75275979	75390928	protein_coding	1.81876	0.020821
ENSG00000105926	MPP6	membrane palmitoylated protein 6 [Source:HGNC Symbol;Acc:HGNC:18167]	7	24573268	24694193	protein_coding	-1.89014	0.0208677
ENSG00000140451	PIF1	PIF1 5'-to-3' DNA helicase [Source:HGNC Symbol;Acc:HGNC:26220]	15	64815632	64825668	protein_coding	-2.07356	0.0210796
ENSG00000251669	FAM86EP	family with sequence similarity 86 member E, pseudogene [Source:HGNC Symbol;Acc:HGNC:28017]	4	3941760	3955432	transcribed_unprocessed_pseudogene	2.18925	0.0212339
ENSG00000134827	TCN1	transcobalamin 1 [Source:HGNC Symbol;Acc:HGNC:11652]	11	59852800	59866489	protein_coding	4.73709	0.0212774
ENSG00000217950	NOC2LP2	NOC2 like nucleolar associated transcriptional repressor pseudogene 2 [Source:HGNC Symbol;Acc:HGNC:52286]	2	131442644	131444587	processed_pseudogene	-5.08667	0.0212774
ENSG00000198842	STYXL2	serine/threonine/tyrosine interacting like 2 [Source:HGNC Symbol;Acc:HGNC:25034]	1	167094075	167129165	protein_coding	6.27674	0.0212991
ENSG00000128917	DLL4	delta like canonical Notch ligand 4 [Source:HGNC Symbol;Acc:HGNC:2910]	15	40929340	40939073	protein_coding	1.97886	0.0214094
ENSG00000183873	SCN5A	sodium voltage-gated channel alpha subunit 5 [Source:HGNC Symbol;Acc:HGNC:10593]	3	38548057	38649687	protein_coding	3.47589	0.0214241
ENSG00000146013	GFRA3	GDNF family receptor alpha 3 [Source:HGNC Symbol;Acc:HGNC:4245]	5	138252380	138274621	protein_coding	-2.24146	0.0214241
ENSG00000229453	SPINK8	serine peptidase inhibitor Kazal type 8 (putative) [Source:HGNC Symbol;Acc:HGNC:33160]	3	48306842	48328341	protein_coding	-3.6883	0.0214313
ENSG00000260280	SLX1B-SULT1A4	SLX1B-SULT1A4 readthrough (NMD candidate) [Source:HGNC Symbol;Acc:HGNC:48353]	16	29455105	29464963	lncRNA	2.58849	0.0214334
ENSG00000231934	FAM242A	family with sequence similarity 242 member A [Source:HGNC Symbol;Acc:HGNC:51597]	20	30323367	30362276	lncRNA	-2.59035	0.0214622
ENSG00000196741	LINC01560	long intergenic non-protein coding RNA 1560 [Source:HGNC Symbol;Acc:HGNC:27333]	X	47483571	47484823	lncRNA	2.98397	0.0214622
ENSG00000225385		proline-rich nuclear receptor coactivator 2 (PNRC2) pseudogene	9	88066915	88068037	processed_pseudogene	-4.05862	0.0214622
ENSG00000113739	STC2	stanniocalcin 2 [Source:HGNC Symbol;Acc:HGNC:11374]	5	173314713	173329503	protein_coding	2.65158	0.0219187
ENSG00000170356	OR2A20P	olfactory receptor family 2 subfamily A member 20 pseudogene [Source:HGNC Symbol;Acc:HGNC:15413]	7	144250045	144256244	transcribed_unprocessed_pseudogene	8.09281	0.0219262
ENSG00000127561	SYNGR3	synaptogyrin 3 [Source:HGNC Symbol;Acc:HGNC:11501]	16	1989660	1994275	protein_coding	-2.94449	0.0219262
ENSG00000180353	HCLS1	hematopoietic cell-specific Lyn substrate 1 [Source:HGNC Symbol;Acc:HGNC:4844]	3	121631399	121660927	protein_coding	2.01774	0.021934
ENSG00000171121	KCNMB3	potassium calcium-activated channel subfamily M regulatory beta subunit 3 [Source:HGNC Symbol;Acc:HGNC:6287]	3	179236691	179267002	protein_coding	3.14202	0.0219545
ENSG00000123870	ZNF137P	zinc finger protein 137, pseudogene [Source:HGNC Symbol;Acc:HGNC:12921]	19	52588505	52597345	transcribed_unprocessed_pseudogene	3.7291	0.0220505
ENSG00000225670	CADM3-AS1	CADM3 antisense RNA 1 [Source:HGNC Symbol;Acc:HGNC:40812]	1	159194325	159207973	lncRNA	3.05768	0.0220505
ENSG00000238009		novel transcript	1	89295	133723	lncRNA	2.72705	0.0220505
ENSG00000184203	PPP1R2	protein phosphatase 1 regulatory inhibitor subunit 2 [Source:HGNC Symbol;Acc:HGNC:9288]	3	195514428	195543386	protein_coding	-2.67423	0.0220505
ENSG00000108175	ZMIZ1	zinc finger MIZ-type containing 1 [Source:HGNC Symbol;Acc:HGNC:16493]	10	79068966	79316528	protein_coding	1.96847	0.0220883
ENSG00000105668	UPK1A	uroplakin 1A [Source:HGNC Symbol;Acc:HGNC:12577]	19	35666516	35678483	protein_coding	3.70861	0.0221224
ENSG00000157764	BRAF	B-Raf proto-oncogene, serine/threonine kinase [Source:HGNC Symbol;Acc:HGNC:1097]	7	140719327	140924929	protein_coding	-1.09798	0.0223618
ENSG00000164128	NPY1R	neuropeptide Y receptor Y1 [Source:HGNC Symbol;Acc:HGNC:7956]	4	163323962	163344832	protein_coding	2.43751	0.0224212
ENSG00000163961	RNF168	ring finger protein 168 [Source:HGNC Symbol;Acc:HGNC:26661]	3	196468783	196503768	protein_coding	1.08288	0.022439
ENSG00000100599	RIN3	Ras and Rab interactor 3 [Source:HGNC Symbol;Acc:HGNC:18751]	14	92513781	92688994	protein_coding	1.5586	0.0225116
ENSG00000164393	ADGRF2	adhesion G protein-coupled receptor F2 [Source:HGNC Symbol;Acc:HGNC:18991]	6	47656436	47697797	protein_coding	-2.11231	0.0225156
ENSG00000261371	PECAM1	platelet and endothelial cell adhesion molecule 1 [Source:HGNC Symbol;Acc:HGNC:8823]	17	64319415	64413776	protein_coding	1.71405	0.0225156
ENSG00000261437		novel transcript, antisense to ESRP1	8	94637285	94639467	lncRNA	-1.93233	0.0225156
ENSG00000133056	PIK3C2B	phosphatidylinositol-4-phosphate 3-kinase catalytic subunit type 2 beta [Source:HGNC Symbol;Acc:HGNC:8972]	1	204422628	204494724	protein_coding	1.73027	0.0226917
ENSG00000164627	KIF6	kinesin family member 6 [Source:HGNC Symbol;Acc:HGNC:21202]	6	39329990	39725408	protein_coding	-2.54979	0.0226917
ENSG00000241351	IGKV3-11	immunoglobulin kappa variable 3-11 [Source:HGNC Symbol;Acc:HGNC:5815]	2	89027171	89027731	IG_V_gene	7.09186	0.0227305
ENSG00000204435	CSNK2B	casein kinase 2 beta [Source:HGNC Symbol;Acc:HGNC:2460]	6	31665227	31670343	protein_coding	3.16442	0.0228871
ENSG00000147255	IGSF1	immunoglobulin superfamily member 1 [Source:HGNC Symbol;Acc:HGNC:5948]	X	131273506	131578899	protein_coding	3.2848	0.0229426
ENSG00000175390	EIF3F	eukaryotic translation initiation factor 3 subunit F [Source:HGNC Symbol;Acc:HGNC:3275]	11	7970251	8001862	protein_coding	1.31717	0.023096
ENSG00000163975	MELTF	melanotransferrin [Source:HGNC Symbol;Acc:HGNC:7037]	3	196988621	197029817	protein_coding	2.23384	0.0231141
ENSG00000130707	ASS1	argininosuccinate synthase 1 [Source:HGNC Symbol;Acc:HGNC:758]	9	130444961	130501274	protein_coding	1.38172	0.0231141
ENSG00000196242	OR2C3	olfactory receptor family 2 subfamily C member 3 [Source:HGNC Symbol;Acc:HGNC:15005]	1	247524677	247536440	protein_coding	2.15074	0.0231845
ENSG00000185495		septin 7 (SEPT7) pseudogene	1	223992743	224010612	transcribed_unprocessed_pseudogene	-1.7616	0.0232128
ENSG00000133101	CCNA1	cyclin A1 [Source:HGNC Symbol;Acc:HGNC:1577]	13	36431520	36442870	protein_coding	-3.79215	0.0232128
ENSG00000236496	GPS2P1	G protein pathway suppressor 2 pseudogene 1 [Source:HGNC Symbol;Acc:HGNC:49622]	9	2875442	2876427	processed_pseudogene	-6.285	0.0232947
ENSG00000256690		novel transcript	11	62832234	62834043	lncRNA	-2.66501	0.0233754
ENSG00000211934	IGHV1-2	immunoglobulin heavy variable 1-2 [Source:HGNC Symbol;Acc:HGNC:5550]	14	105986582	105987083	IG_V_gene	5.47586	0.0233754
ENSG00000250486	FAM218A	family with sequence similarity 218 member A [Source:HGNC Symbol;Acc:HGNC:26466]	4	164956948	164959122	lncRNA	5.17316	0.0234227
ENSG00000164687	FABP5	fatty acid binding protein 5 [Source:HGNC Symbol;Acc:HGNC:3560]	8	81280536	81284777	protein_coding	-2.30536	0.0236563
ENSG00000154608	CEP170P1	centrosomal protein 170 pseudogene 1 [Source:HGNC Symbol;Acc:HGNC:28364]	4	118467590	118554100	transcribed_unprocessed_pseudogene	-4.0304	0.0236563
ENSG00000167644	C19orf33	chromosome 19 open reading frame 33 [Source:HGNC Symbol;Acc:HGNC:16668]	19	38304164	38305006	protein_coding	2.21583	0.0236751
ENSG00000099998	GGT5	gamma-glutamyltransferase 5 [Source:HGNC Symbol;Acc:HGNC:4260]	22	24219654	24245142	protein_coding	2.13438	0.0236751
ENSG00000253982		novel transcript	8	1761054	1764508	lncRNA	1.59618	0.0237466
ENSG00000182796	TMEM198B	transmembrane protein 198B (pseudogene) [Source:HGNC Symbol;Acc:HGNC:43629]	12	55829608	55836246	transcribed_unitary_pseudogene	1.47358	0.0238008
ENSG00000146192	FGD2	FYVE, RhoGEF and PH domain containing 2 [Source:HGNC Symbol;Acc:HGNC:3664]	6	37005646	37029069	protein_coding	1.63369	0.0241865
ENSG00000181215	C4orf50	chromosome 4 open reading frame 50 [Source:HGNC Symbol;Acc:HGNC:33766]	4	5897373	6200555	protein_coding	3.74347	0.0242165
ENSG00000214357	NEURL1B	neuralized E3 ubiquitin protein ligase 1B [Source:HGNC Symbol;Acc:HGNC:35422]	5	172641263	172691540	protein_coding	1.95369	0.0242173
ENSG00000261758		novel transcript, antisense to STAG1	3	136752630	136755780	lncRNA	-4.21319	0.0242883
ENSG00000021300	PLEKHB1	pleckstrin homology domain containing B1 [Source:HGNC Symbol;Acc:HGNC:19079]	11	73646178	73662819	protein_coding	2.27014	0.0244078
ENSG00000110090	CPT1A	carnitine palmitoyltransferase 1A [Source:HGNC Symbol;Acc:HGNC:2328]	11	68754620	68844410	protein_coding	1.65293	0.024459
ENSG00000227518	MIR1302-9HG	MIR1302-9 host gene [Source:HGNC Symbol;Acc:HGNC:55045]	9	27657	30891	lncRNA	2.7412	0.0247249
ENSG00000054392	HHAT	hedgehog acyltransferase [Source:HGNC Symbol;Acc:HGNC:18270]	1	210328252	210676296	protein_coding	1.77153	0.0248692
ENSG00000184206	GOLGA6L4	golgin A6 family like 4 [Source:HGNC Symbol;Acc:HGNC:27256]	15	84235773	84245368	protein_coding	-1.75296	0.0248914
ENSG00000110057	UNC93B1	unc-93 homolog B1, TLR signaling regulator [Source:HGNC Symbol;Acc:HGNC:13481]	11	67991100	68004982	protein_coding	2.86145	0.0248914
ENSG00000161634	DCD	dermcidin [Source:HGNC Symbol;Acc:HGNC:14669]	12	54644589	54648493	protein_coding	4.17171	0.0248984
ENSG00000151006	PRSS53	serine protease 53 [Source:HGNC Symbol;Acc:HGNC:34407]	16	31083425	31089628	protein_coding	-3.07135	0.0249588
ENSG00000136104	RNASEH2B	ribonuclease H2 subunit B [Source:HGNC Symbol;Acc:HGNC:25671]	13	50909747	51024120	protein_coding	2.26431	0.0249588
ENSG00000166435	XRRA1	X-ray radiation resistance associated 1 [Source:HGNC Symbol;Acc:HGNC:18868]	11	74807739	74949200	protein_coding	1.72369	0.0249588
ENSG00000122375	OPN4	opsin 4 [Source:HGNC Symbol;Acc:HGNC:14449]	10	86654547	86666848	protein_coding	4.55816	0.0249588
ENSG00000143443	C1orf56	chromosome 1 open reading frame 56 [Source:HGNC Symbol;Acc:HGNC:26045]	1	151047751	151051986	protein_coding	1.19393	0.025082
ENSG00000164104	HMGB2	high mobility group box 2 [Source:HGNC Symbol;Acc:HGNC:5000]	4	173331376	173334432	protein_coding	-1.46399	0.0251725
ENSG00000248593	DSTNP2	DSTN pseudogene 2 [Source:HGNC Symbol;Acc:HGNC:34546]	12	6884682	6885786	transcribed_unprocessed_pseudogene	4.4981	0.0252069
ENSG00000071282	LMCD1	LIM and cysteine rich domains 1 [Source:HGNC Symbol;Acc:HGNC:6633]	3	8501807	8574668	protein_coding	1.02268	0.0252439
ENSG00000099960	SLC7A4	solute carrier family 7 member 4 [Source:HGNC Symbol;Acc:HGNC:11062]	22	21028718	21032840	protein_coding	3.01692	0.0253187
ENSG00000159496	RGL4	ral guanine nucleotide dissociation stimulator like 4 [Source:HGNC Symbol;Acc:HGNC:31911]	22	23688136	23699176	protein_coding	3.54994	0.0253203
ENSG00000152117	SMPD4BP	sphingomyelin phosphodiesterase 4B, pseudogene [Source:HGNC Symbol;Acc:HGNC:24761]	2	131492813	131521573	transcribed_processed_pseudogene	1.86625	0.0253681
ENSG00000116151	MORN1	MORN repeat containing 1 [Source:HGNC Symbol;Acc:HGNC:25852]	1	2321253	2391707	protein_coding	1.50913	0.0253946
ENSG00000008516	MMP25	matrix metallopeptidase 25 [Source:HGNC Symbol;Acc:HGNC:14246]	16	3046561	3060726	protein_coding	-1.98892	0.0254333
ENSG00000136048	DRAM1	DNA damage regulated autophagy modulator 1 [Source:HGNC Symbol;Acc:HGNC:25645]	12	101877580	102012130	protein_coding	1.45026	0.0254903
ENSG00000169299	PGM2	phosphoglucomutase 2 [Source:HGNC Symbol;Acc:HGNC:8906]	4	37826660	37862937	protein_coding	-1.32425	0.0255599
ENSG00000169972	PUSL1	pseudouridine synthase like 1 [Source:HGNC Symbol;Acc:HGNC:26914]	1	1308597	1311677	protein_coding	1.79256	0.0256304
ENSG00000128284	APOL3	apolipoprotein L3 [Source:HGNC Symbol;Acc:HGNC:14868]	22	36140330	36166177	protein_coding	1.40639	0.0256304
ENSG00000151364	KCTD14	potassium channel tetramerization domain containing 14 [Source:HGNC Symbol;Acc:HGNC:23295]	11	78015715	78046191	protein_coding	2.34428	0.0256719
ENSG00000258053		novel transcript	12	71047402	71118247	lncRNA	-4.48234	0.0256719
ENSG00000104290	FZD3	frizzled class receptor 3 [Source:HGNC Symbol;Acc:HGNC:4041]	8	28494205	28574267	protein_coding	-1.2518	0.0256873
ENSG00000129933	MAU2	MAU2 sister chromatid cohesion factor [Source:HGNC Symbol;Acc:HGNC:29140]	19	19320829	19358754	protein_coding	2.33627	0.0256873
ENSG00000178719	GRINA	glutamate ionotropic receptor NMDA type subunit associated protein 1 [Source:HGNC Symbol;Acc:HGNC:4589]	8	143990056	143993415	protein_coding	1.59207	0.0256916
ENSG00000182545	RNASE10	ribonuclease A family member 10 (inactive) [Source:HGNC Symbol;Acc:HGNC:19275]	14	20505537	20511169	protein_coding	2.91741	0.0257437
ENSG00000134438	RAX	retina and anterior neural fold homeobox [Source:HGNC Symbol;Acc:HGNC:18662]	18	59267035	59274086	protein_coding	4.98271	0.0258474
ENSG00000140459	CYP11A1	cytochrome P450 family 11 subfamily A member 1 [Source:HGNC Symbol;Acc:HGNC:2590]	15	74337759	74367646	protein_coding	4.69022	0.0258483
ENSG00000128564	VGF	VGF nerve growth factor inducible [Source:HGNC Symbol;Acc:HGNC:12684]	7	101162509	101165569	protein_coding	-2.40854	0.0259352
ENSG00000215472	RPL17-C18orf32	RPL17-C18orf32 readthrough [Source:HGNC Symbol;Acc:HGNC:44661]	18	49481681	49492479	protein_coding	4.23217	0.0259978
ENSG00000254790		novel transcript	11	125940496	125941193	lncRNA	-3.41611	0.0259978
ENSG00000198083	KRTAP9-9	keratin associated protein 9-9 [Source:HGNC Symbol;Acc:HGNC:16773]	17	41255384	41256364	protein_coding	-5.95518	0.0260053
ENSG00000091482	SMPX	small muscle protein X-linked [Source:HGNC Symbol;Acc:HGNC:11122]	X	21705978	21758116	protein_coding	6.5822	0.0260053
ENSG00000187288	CIDEC	cell death inducing DFFA like effector c [Source:HGNC Symbol;Acc:HGNC:24229]	3	9866711	9880255	protein_coding	3.26478	0.0260568
ENSG00000179776	CDH5	cadherin 5 [Source:HGNC Symbol;Acc:HGNC:1764]	16	66366622	66404784	protein_coding	2.60394	0.0260568
ENSG00000065717	TLE2	TLE family member 2, transcriptional corepressor [Source:HGNC Symbol;Acc:HGNC:11838]	19	2997639	3047635	protein_coding	1.84844	0.026172
ENSG00000223878	PPIAP53	peptidylprolyl isomerase A pseudogene 53 [Source:HGNC Symbol;Acc:HGNC:53677]	17	15506866	15507354	processed_pseudogene	5.54843	0.026172
ENSG00000153531	ADPRHL1	ADP-ribosylhydrolase like 1 [Source:HGNC Symbol;Acc:HGNC:21303]	13	113399610	113453524	protein_coding	2.13375	0.026172
ENSG00000231245	C1DP1	C1D nuclear receptor corepressor pseudogene 1 [Source:HGNC Symbol;Acc:HGNC:31465]	10	32511336	32511737	processed_pseudogene	-3.26246	0.026172
ENSG00000163751	CPA3	carboxypeptidase A3 [Source:HGNC Symbol;Acc:HGNC:2298]	3	148865296	148897203	protein_coding	2.03915	0.0261773
ENSG00000081248	CACNA1S	calcium voltage-gated channel subunit alpha1 S [Source:HGNC Symbol;Acc:HGNC:1397]	1	201039512	201112451	protein_coding	5.57128	0.0261773
ENSG00000072182	ASIC4	acid sensing ion channel subunit family member 4 [Source:HGNC Symbol;Acc:HGNC:21263]	2	219514170	219538772	protein_coding	-2.45098	0.02623
ENSG00000178162	FAR2P2	fatty acyl-CoA reductase 2 pseudogene 2 [Source:HGNC Symbol;Acc:HGNC:49279]	2	130416755	130431363	transcribed_unprocessed_pseudogene	3.157	0.0262508
ENSG00000142089	IFITM3	interferon induced transmembrane protein 3 [Source:HGNC Symbol;Acc:HGNC:5414]	11	319676	327537	protein_coding	1.69424	0.0262508
ENSG00000172116	CD8B	CD8b molecule [Source:HGNC Symbol;Acc:HGNC:1707]	2	86815339	86861924	protein_coding	-2.43155	0.0262508
ENSG00000243480	AMY2A	amylase alpha 2A [Source:HGNC Symbol;Acc:HGNC:477]	1	103616811	103625780	protein_coding	-5.03339	0.0262837
ENSG00000102349	KLF8	Kruppel like factor 8 [Source:HGNC Symbol;Acc:HGNC:6351]	X	56232356	56291531	protein_coding	-1.34536	0.0264529
ENSG00000215375	MYL5	myosin light chain 5 [Source:HGNC Symbol;Acc:HGNC:7586]	4	673580	682033	protein_coding	1.57499	0.0265474
ENSG00000258920	FOXN3-AS1	FOXN3 antisense RNA 1 [Source:HGNC Symbol;Acc:HGNC:44290]	14	89417354	89419793	lncRNA	2.01631	0.026559
ENSG00000186352	ANKRD37	ankyrin repeat domain 37 [Source:HGNC Symbol;Acc:HGNC:29593]	4	185396021	185400628	protein_coding	-2.12031	0.026605
ENSG00000154451	GBP5	guanylate binding protein 5 [Source:HGNC Symbol;Acc:HGNC:19895]	1	89258950	89272804	protein_coding	4.97156	0.0267398
ENSG00000204219	TCEA3	transcription elongation factor A3 [Source:HGNC Symbol;Acc:HGNC:11615]	1	23380909	23424748	protein_coding	1.41514	0.0267398
ENSG00000175197	DDIT3	DNA damage inducible transcript 3 [Source:HGNC Symbol;Acc:HGNC:2726]	12	57516588	57521737	protein_coding	-2.12821	0.0267651
ENSG00000154198	CYP4Z2P	cytochrome P450 family 4 subfamily Z member 2, pseudogene [Source:HGNC Symbol;Acc:HGNC:24426]	1	46843095	46900437	transcribed_unprocessed_pseudogene	5.20593	0.026907
ENSG00000167850	CD300C	CD300c molecule [Source:HGNC Symbol;Acc:HGNC:19320]	17	74541073	74546115	protein_coding	2.65354	0.0269326
ENSG00000100316	RPL3	ribosomal protein L3 [Source:HGNC Symbol;Acc:HGNC:10332]	22	39312882	39320389	protein_coding	1.31739	0.0269532
ENSG00000125551	PLGLB2	plasminogen like B2 [Source:HGNC Symbol;Acc:HGNC:9073]	2	87748087	87759476	protein_coding	4.87037	0.0269532
ENSG00000171234	UGT2B7	UDP glucuronosyltransferase family 2 member B7 [Source:HGNC Symbol;Acc:HGNC:12554]	4	69051363	69112987	protein_coding	-2.67476	0.0269532
ENSG00000157106	SMG1	SMG1 nonsense mediated mRNA decay associated PI3K related kinase [Source:HGNC Symbol;Acc:HGNC:30045]	16	18804860	18926408	protein_coding	-1.42963	0.0269534
ENSG00000214776		alpha-2-macroglobulin like 1 pseudogene	12	9480608	9576275	transcribed_unprocessed_pseudogene	-1.58178	0.0269694
ENSG00000221963	APOL6	apolipoprotein L6 [Source:HGNC Symbol;Acc:HGNC:14870]	22	35648446	35668404	protein_coding	2.2089	0.0269836
ENSG00000240871	KRTAP4-7	keratin associated protein 4-7 [Source:HGNC Symbol;Acc:HGNC:18898]	17	41084150	41085141	protein_coding	-3.66994	0.0272466
ENSG00000048740	CELF2	CUGBP Elav-like family member 2 [Source:HGNC Symbol;Acc:HGNC:2550]	10	10798397	11336675	protein_coding	4.38358	0.0276926
ENSG00000142748	FCN3	ficolin 3 [Source:HGNC Symbol;Acc:HGNC:3625]	1	27369110	27374824	protein_coding	3.30978	0.0279354
ENSG00000253326		novel pseudogene	1	243054861	243056394	processed_pseudogene	-2.57416	0.0279354
ENSG00000131152		novel protein	16	87302876	87334273	protein_coding	6.57224	0.0279354
ENSG00000038002	AGA	aspartylglucosaminidase [Source:HGNC Symbol;Acc:HGNC:318]	4	177430774	177442437	protein_coding	-1.29243	0.0280876
ENSG00000211938	IGHV3-7	immunoglobulin heavy variable 3-7 [Source:HGNC Symbol;Acc:HGNC:5620]	14	106062151	106062683	IG_V_gene	6.2648	0.0281462
ENSG00000178031	ADAMTSL1	ADAMTS like 1 [Source:HGNC Symbol;Acc:HGNC:14632]	9	17906563	18910950	protein_coding	2.1925	0.0282437
ENSG00000257599	OVCH1-AS1	OVCH1 antisense RNA 1 [Source:HGNC Symbol;Acc:HGNC:44484]	12	29389289	29487488	lncRNA	2.06815	0.0282503
ENSG00000100344	PNPLA3	patatin like phospholipase domain containing 3 [Source:HGNC Symbol;Acc:HGNC:18590]	22	43923792	43964488	protein_coding	-2.47592	0.0282538
ENSG00000263001	GTF2I	general transcription factor IIi [Source:HGNC Symbol;Acc:HGNC:4659]	7	74650231	74760692	protein_coding	2.13202	0.0282646
ENSG00000137185	ZSCAN9	zinc finger and SCAN domain containing 9 [Source:HGNC Symbol;Acc:HGNC:12984]	6	28224886	28233487	protein_coding	1.23915	0.0284216
ENSG00000164850	GPER1	G protein-coupled estrogen receptor 1 [Source:HGNC Symbol;Acc:HGNC:4485]	7	1082208	1093815	protein_coding	1.94316	0.0287156
ENSG00000181790	ADGRB1	adhesion G protein-coupled receptor B1 [Source:HGNC Symbol;Acc:HGNC:943]	8	142449430	142545009	protein_coding	-2.7895	0.0287372
ENSG00000198099	ADH4	alcohol dehydrogenase 4 (class II), pi polypeptide [Source:HGNC Symbol;Acc:HGNC:252]	4	99123657	99157792	protein_coding	5.58753	0.0287372
ENSG00000124787	RPP40	ribonuclease P/MRP subunit p40 [Source:HGNC Symbol;Acc:HGNC:20992]	6	4994717	5004063	protein_coding	-1.32581	0.0287607
ENSG00000162078	ZG16B	zymogen granule protein 16B [Source:HGNC Symbol;Acc:HGNC:30456]	16	2830169	2839585	protein_coding	2.72616	0.0287607
ENSG00000165816	VWA2	von Willebrand factor A domain containing 2 [Source:HGNC Symbol;Acc:HGNC:24709]	10	114239254	114294489	protein_coding	2.32843	0.0290311
ENSG00000162618	ADGRL4	adhesion G protein-coupled receptor L4 [Source:HGNC Symbol;Acc:HGNC:20822]	1	78889764	79282124	protein_coding	1.66621	0.0290356
ENSG00000165507	DEPP1	DEPP1 autophagy regulator [Source:HGNC Symbol;Acc:HGNC:23355]	10	44970981	44978809	protein_coding	2.30632	0.029089
ENSG00000110921	MVK	mevalonate kinase [Source:HGNC Symbol;Acc:HGNC:7530]	12	109573255	109598125	protein_coding	-1.82837	0.029089
ENSG00000254750	CASP1P2	caspase 1 pseudogene 2 [Source:HGNC Symbol;Acc:HGNC:43776]	11	105063345	105071541	unprocessed_pseudogene	-3.31034	0.0291196
ENSG00000123143	PKN1	protein kinase N1 [Source:HGNC Symbol;Acc:HGNC:9405]	19	14433053	14471867	protein_coding	1.7118	0.0291677
ENSG00000235897	TM4SF19-AS1	TM4SF19 antisense RNA 1 [Source:HGNC Symbol;Acc:HGNC:41085]	3	196318330	196325570	lncRNA	-2.22619	0.0293399
ENSG00000168243	GNG4	G protein subunit gamma 4 [Source:HGNC Symbol;Acc:HGNC:4407]	1	235547685	235650754	protein_coding	-2.30762	0.0293987
ENSG00000185818	NAT8L	N-acetyltransferase 8 like [Source:HGNC Symbol;Acc:HGNC:26742]	4	2059327	2069089	protein_coding	2.90358	0.0294394
ENSG00000183484	GPR132	G protein-coupled receptor 132 [Source:HGNC Symbol;Acc:HGNC:17482]	14	105049395	105065445	protein_coding	2.07988	0.0294394
ENSG00000181019	NQO1	NAD(P)H quinone dehydrogenase 1 [Source:HGNC Symbol;Acc:HGNC:2874]	16	69706996	69726668	protein_coding	-1.96667	0.0294456
ENSG00000204103	MAFB	MAF bZIP transcription factor B [Source:HGNC Symbol;Acc:HGNC:6408]	20	40685848	40689236	protein_coding	-1.36804	0.0294524
ENSG00000167434	CA4	carbonic anhydrase 4 [Source:HGNC Symbol;Acc:HGNC:1375]	17	60149942	60170899	protein_coding	3.21454	0.0295319
ENSG00000122367	LDB3	LIM domain binding 3 [Source:HGNC Symbol;Acc:HGNC:15710]	10	86668507	86736072	protein_coding	3.00971	0.029778
ENSG00000103264	FBXO31	F-box protein 31 [Source:HGNC Symbol;Acc:HGNC:16510]	16	87326987	87392142	protein_coding	1.45727	0.0298862
ENSG00000215105	TTC3P1	tetratricopeptide repeat domain 3 pseudogene 1 [Source:HGNC Symbol;Acc:HGNC:23318]	X	75740831	75746911	processed_pseudogene	3.70274	0.0300216
ENSG00000213190	MLLT11	MLLT11 transcription factor 7 cofactor [Source:HGNC Symbol;Acc:HGNC:16997]	1	151060397	151069544	protein_coding	-1.91483	0.0301033
ENSG00000082684	SEMA5B	semaphorin 5B [Source:HGNC Symbol;Acc:HGNC:10737]	3	122909082	123028605	protein_coding	2.37441	0.0301036
ENSG00000253767	PCDHGA8	protocadherin gamma subfamily A, 8 [Source:HGNC Symbol;Acc:HGNC:8706]	5	141390157	141512979	protein_coding	-2.34949	0.0301043
ENSG00000117266	CDK18	cyclin dependent kinase 18 [Source:HGNC Symbol;Acc:HGNC:8751]	1	205504596	205532793	protein_coding	2.11872	0.0302642
ENSG00000129654	FOXJ1	forkhead box J1 [Source:HGNC Symbol;Acc:HGNC:3816]	17	76136333	76141245	protein_coding	2.22859	0.0302642
ENSG00000255181	CCDC166	coiled-coil domain containing 166 [Source:HGNC Symbol;Acc:HGNC:41910]	8	143706694	143708109	protein_coding	-4.4831	0.0302642
ENSG00000227496		novel transcript	1	225700264	225752258	lncRNA	-3.53459	0.0302778
ENSG00000124939	SCGB2A1	secretoglobin family 2A member 1 [Source:HGNC Symbol;Acc:HGNC:7051]	11	62208673	62213943	protein_coding	2.8603	0.0303782
ENSG00000127928	GNGT1	G protein subunit gamma transducin 1 [Source:HGNC Symbol;Acc:HGNC:4411]	7	93591573	93911265	protein_coding	-5.03314	0.0303782
ENSG00000246922	UBAP1L	ubiquitin associated protein 1 like [Source:HGNC Symbol;Acc:HGNC:40028]	15	65092760	65115200	protein_coding	2.19547	0.0304524
ENSG00000163531	NFASC	neurofascin [Source:HGNC Symbol;Acc:HGNC:29866]	1	204828651	205022822	protein_coding	1.65113	0.0304932
ENSG00000142549	IGLON5	IgLON family member 5 [Source:HGNC Symbol;Acc:HGNC:34550]	19	51311848	51330354	protein_coding	-2.3154	0.0304932
ENSG00000157654	PALM2AKAP2	PALM2 and AKAP2 fusion [Source:HGNC Symbol;Acc:HGNC:33529]	9	109498325	110172512	protein_coding	2.34044	0.0304932
ENSG00000214860	EVPLL	envoplakin like [Source:HGNC Symbol;Acc:HGNC:35236]	17	18377778	18389647	protein_coding	-2.96316	0.0304932
ENSG00000249494		novel transcript	5	119006347	119070902	lncRNA	-2.88118	0.0304932
ENSG00000135605	TEC	tec protein tyrosine kinase [Source:HGNC Symbol;Acc:HGNC:11719]	4	48135783	48269838	protein_coding	-1.44512	0.0304932
ENSG00000225377	NRSN2-AS1	NRSN2 antisense RNA 1 [Source:HGNC Symbol;Acc:HGNC:51222]	20	316860	348490	lncRNA	3.21594	0.0304932
ENSG00000250575		novel pseudogene	1	491225	493241	unprocessed_pseudogene	6.36875	0.0304932
ENSG00000229901	FOXO6-AS1	FOXO6 antisense RNA 1 [Source:HGNC Symbol;Acc:HGNC:41066]	1	41375004	41375669	lncRNA	-5.88442	0.0304932
ENSG00000128262	POM121L9P	POM121 transmembrane nucleoporin like 9, pseudogene [Source:HGNC Symbol;Acc:HGNC:30080]	22	24251828	24265525	transcribed_unprocessed_pseudogene	2.76253	0.0307165
ENSG00000168398	BDKRB2	bradykinin receptor B2 [Source:HGNC Symbol;Acc:HGNC:1030]	14	96204679	96244166	protein_coding	1.31259	0.0307972
ENSG00000100726	TELO2	telomere maintenance 2 [Source:HGNC Symbol;Acc:HGNC:29099]	16	1493344	1510457	protein_coding	1.46439	0.0307972
ENSG00000144031	ANKRD53	ankyrin repeat domain 53 [Source:HGNC Symbol;Acc:HGNC:25691]	2	70978380	70985499	protein_coding	2.84828	0.0307972
ENSG00000225151	GOLGA2P7	GOLGA2 pseudogene 7 [Source:HGNC Symbol;Acc:HGNC:49516]	15	84199311	84230136	transcribed_unprocessed_pseudogene	1.80605	0.0307972
ENSG00000164199	ADGRV1	adhesion G protein-coupled receptor V1 [Source:HGNC Symbol;Acc:HGNC:17416]	5	90529344	91164437	protein_coding	-1.84007	0.0307972
ENSG00000137976	DNASE2B	deoxyribonuclease 2 beta [Source:HGNC Symbol;Acc:HGNC:28875]	1	84398532	84415018	protein_coding	-3.12073	0.0307972
ENSG00000187616	MYMK	myomaker, myoblast fusion factor [Source:HGNC Symbol;Acc:HGNC:33778]	9	133514586	133528612	protein_coding	-4.70226	0.0307972
ENSG00000171115	GIMAP8	GTPase, IMAP family member 8 [Source:HGNC Symbol;Acc:HGNC:21792]	7	150450630	150479393	protein_coding	1.08399	0.030824
ENSG00000188368	PRR19	proline rich 19 [Source:HGNC Symbol;Acc:HGNC:33728]	19	42302098	42310821	protein_coding	-1.56233	0.0309676
ENSG00000182557	SPNS3	sphingolipid transporter 3 (putative) [Source:HGNC Symbol;Acc:HGNC:28433]	17	4433940	4488208	protein_coding	-2.34755	0.0309805
ENSG00000138075	ABCG5	ATP binding cassette subfamily G member 5 [Source:HGNC Symbol;Acc:HGNC:13886]	2	43812472	43838865	protein_coding	-3.72256	0.0309815
ENSG00000184613	NELL2	neural EGFL like 2 [Source:HGNC Symbol;Acc:HGNC:7751]	12	44508275	44921848	protein_coding	-2.45598	0.0310387
ENSG00000144218	AFF3	AF4/FMR2 family member 3 [Source:HGNC Symbol;Acc:HGNC:6473]	2	99545419	100192428	protein_coding	3.21944	0.0310387
ENSG00000185596	WASH3P	WASP family homolog 3, pseudogene [Source:HGNC Symbol;Acc:HGNC:24362]	15	101961603	101976543	transcribed_unprocessed_pseudogene	1.68984	0.0310387
ENSG00000135953	MFSD9	major facilitator superfamily domain containing 9 [Source:HGNC Symbol;Acc:HGNC:28158]	2	102714630	102736888	protein_coding	-1.28752	0.0313181
ENSG00000166979	EVA1C	eva-1 homolog C [Source:HGNC Symbol;Acc:HGNC:13239]	21	32412006	32515397	protein_coding	1.6405	0.0313181
ENSG00000134548	SPX	spexin hormone [Source:HGNC Symbol;Acc:HGNC:28139]	12	21526296	21541249	protein_coding	5.29708	0.0313181
ENSG00000153930	ANKFN1	ankyrin repeat and fibronectin type III domain containing 1 [Source:HGNC Symbol;Acc:HGNC:26766]	17	55882301	56511659	protein_coding	2.60274	0.0313697
ENSG00000225449	RAB6C-AS1	RAB6C antisense RNA 1 [Source:HGNC Symbol;Acc:HGNC:49278]	2	129966592	129980466	transcribed_unprocessed_pseudogene	4.66074	0.0313697
ENSG00000146592	CREB5	cAMP responsive element binding protein 5 [Source:HGNC Symbol;Acc:HGNC:16844]	7	28299321	28825894	protein_coding	-1.51811	0.0315327
ENSG00000268869	ESPNP	espin pseudogene [Source:HGNC Symbol;Acc:HGNC:23285]	1	16687339	16720157	transcribed_unprocessed_pseudogene	2.52868	0.0315453
ENSG00000240225	ZNF542P	zinc finger protein 542, pseudogene [Source:HGNC Symbol;Acc:HGNC:25393]	19	56368099	56379828	transcribed_unprocessed_pseudogene	1.44017	0.0316326
ENSG00000196208	GREB1	growth regulating estrogen receptor binding 1 [Source:HGNC Symbol;Acc:HGNC:24885]	2	11482341	11642788	protein_coding	2.48153	0.0316705
ENSG00000101197	BIRC7	baculoviral IAP repeat containing 7 [Source:HGNC Symbol;Acc:HGNC:13702]	20	63235883	63240495	protein_coding	3.51471	0.0317926
ENSG00000221968	FADS3	fatty acid desaturase 3 [Source:HGNC Symbol;Acc:HGNC:3576]	11	61873519	61892051	protein_coding	1.36939	0.0320339
ENSG00000134871	COL4A2	collagen type IV alpha 2 chain [Source:HGNC Symbol;Acc:HGNC:2203]	13	110305812	110513209	protein_coding	1.13591	0.0322528
ENSG00000204767	INSYN2B	inhibitory synaptic factor family member 2B [Source:HGNC Symbol;Acc:HGNC:37271]	5	169861303	169980495	protein_coding	5.82905	0.0323555
ENSG00000153012	LGI2	leucine rich repeat LGI family member 2 [Source:HGNC Symbol;Acc:HGNC:18710]	4	24998847	25030946	protein_coding	2.71159	0.0324301
ENSG00000141682	PMAIP1	phorbol-12-myristate-13-acetate-induced protein 1 [Source:HGNC Symbol;Acc:HGNC:9108]	18	59899996	59904305	protein_coding	-2.57816	0.0324899
ENSG00000164574	GALNT10	polypeptide N-acetylgalactosaminyltransferase 10 [Source:HGNC Symbol;Acc:HGNC:19873]	5	154190730	154420984	protein_coding	2.11985	0.0327168
ENSG00000173269	MMRN2	multimerin 2 [Source:HGNC Symbol;Acc:HGNC:19888]	10	86935540	86969481	protein_coding	1.99576	0.0327387
ENSG00000215154		potassium channel tetramerisation domain containing 5 (KCTD5) pseudogene	16	2603350	2630494	transcribed_unprocessed_pseudogene	-1.27344	0.0327405
ENSG00000224287	MSL3P1	MSL complex subunit 3 pseudogene 1 [Source:HGNC Symbol;Acc:HGNC:17837]	2	233865437	233868444	transcribed_processed_pseudogene	-1.65923	0.0330278
ENSG00000154059	IMPACT	impact RWD domain protein [Source:HGNC Symbol;Acc:HGNC:20387]	18	24426634	24453531	protein_coding	1.57522	0.0330384
ENSG00000152207	CYSLTR2	cysteinyl leukotriene receptor 2 [Source:HGNC Symbol;Acc:HGNC:18274]	13	48653711	48711226	protein_coding	5.28703	0.0333725
ENSG00000125648	SLC25A23	solute carrier family 25 member 23 [Source:HGNC Symbol;Acc:HGNC:19375]	19	6436079	6465203	protein_coding	1.71199	0.0334796
ENSG00000257000		novel transcript	12	132077803	132080460	lncRNA	-3.71414	0.0334982
ENSG00000111245	MYL2	myosin light chain 2 [Source:HGNC Symbol;Acc:HGNC:7583]	12	110910819	110921443	protein_coding	7.64586	0.0335871
ENSG00000136457	CHAD	chondroadherin [Source:HGNC Symbol;Acc:HGNC:1909]	17	50464496	50468906	protein_coding	2.12226	0.0336182
ENSG00000283697	HSFX3	heat shock transcription factor family, X-linked member 3 [Source:HGNC Symbol;Acc:HGNC:52395]	X	149548210	149549932	protein_coding	-3.61741	0.0336182
ENSG00000188004	SNHG28	small nucleolar RNA host gene 28 [Source:HGNC Symbol;Acc:HGNC:27647]	1	159834480	159855071	lncRNA	-2.3181	0.0336182
ENSG00000005513	SOX8	SRY-box transcription factor 8 [Source:HGNC Symbol;Acc:HGNC:11203]	16	981770	986979	protein_coding	2.07092	0.0336511
ENSG00000105793	GTPBP10	GTP binding protein 10 [Source:HGNC Symbol;Acc:HGNC:25106]	7	90335223	90391453	protein_coding	-1.35975	0.0338978
ENSG00000139178	C1RL	complement C1r subcomponent like [Source:HGNC Symbol;Acc:HGNC:21265]	12	7089587	7109238	protein_coding	1.25728	0.0338978
ENSG00000168702	LRP1B	LDL receptor related protein 1B [Source:HGNC Symbol;Acc:HGNC:6693]	2	140231423	142131016	protein_coding	2.96823	0.0340067
ENSG00000178826	TMEM139	transmembrane protein 139 [Source:HGNC Symbol;Acc:HGNC:22058]	7	143279957	143288048	protein_coding	1.99572	0.0344531
ENSG00000213722	DDAH2	dimethylarginine dimethylaminohydrolase 2 [Source:HGNC Symbol;Acc:HGNC:2716]	6	31727038	31730617	protein_coding	2.03816	0.0345191
ENSG00000182223	ZAR1	zygote arrest 1 [Source:HGNC Symbol;Acc:HGNC:20436]	4	48490252	48494389	protein_coding	-5.32419	0.0345533
ENSG00000110002	VWA5A	von Willebrand factor A domain containing 5A [Source:HGNC Symbol;Acc:HGNC:6658]	11	124115404	124147721	protein_coding	0.995136	0.0345946
ENSG00000154217	PITPNC1	phosphatidylinositol transfer protein cytoplasmic 1 [Source:HGNC Symbol;Acc:HGNC:21045]	17	67377281	67697261	protein_coding	1.61332	0.0345946
ENSG00000138495	COX17	cytochrome c oxidase copper chaperone COX17 [Source:HGNC Symbol;Acc:HGNC:2264]	3	119654513	119677454	protein_coding	-1.20475	0.0345946
ENSG00000211659	IGLV3-25	immunoglobulin lambda variable 3-25 [Source:HGNC Symbol;Acc:HGNC:5908]	22	22686726	22687271	IG_V_gene	4.94167	0.0345946
ENSG00000225931		novel transcript	1	2566410	2569888	TEC	3.53748	0.0347116
ENSG00000152784	PRDM8	PR/SET domain 8 [Source:HGNC Symbol;Acc:HGNC:13993]	4	80183879	80204329	protein_coding	-1.65843	0.0347366
ENSG00000154328	NEIL2	nei like DNA glycosylase 2 [Source:HGNC Symbol;Acc:HGNC:18956]	8	11769639	11787345	protein_coding	1.69954	0.0347366
ENSG00000163995	ABLIM2	actin binding LIM protein family member 2 [Source:HGNC Symbol;Acc:HGNC:19195]	4	7965310	8158832	protein_coding	1.83628	0.0347366
ENSG00000171124	FUT3	fucosyltransferase 3 (Lewis blood group) [Source:HGNC Symbol;Acc:HGNC:4014]	19	5842888	5851474	protein_coding	2.89642	0.0348859
ENSG00000161649	CD300LG	CD300 molecule like family member g [Source:HGNC Symbol;Acc:HGNC:30455]	17	43847148	43863639	protein_coding	2.51394	0.0350056
ENSG00000119812	FAM98A	family with sequence similarity 98 member A [Source:HGNC Symbol;Acc:HGNC:24520]	2	33583660	33599382	protein_coding	-1.36807	0.0351234
ENSG00000120733	KDM3B	lysine demethylase 3B [Source:HGNC Symbol;Acc:HGNC:1337]	5	138352685	138437028	protein_coding	1.69731	0.0351523
ENSG00000114013	CD86	CD86 molecule [Source:HGNC Symbol;Acc:HGNC:1705]	3	122055362	122121139	protein_coding	1.61114	0.0352046
ENSG00000255524	NPIPB8	nuclear pore complex interacting protein family member B8 [Source:HGNC Symbol;Acc:HGNC:37490]	16	28637654	28658682	protein_coding	-4.83053	0.0352473
ENSG00000223745	CCDC18-AS1	CCDC18 antisense RNA 1 [Source:HGNC Symbol;Acc:HGNC:52262]	1	93262186	93346025	lncRNA	1.56738	0.0352658
ENSG00000083444	PLOD1	procollagen-lysine,2-oxoglutarate 5-dioxygenase 1 [Source:HGNC Symbol;Acc:HGNC:9081]	1	11934205	11975538	protein_coding	1.25082	0.0354616
ENSG00000178773	CPNE7	copine 7 [Source:HGNC Symbol;Acc:HGNC:2320]	16	89575758	89597246	protein_coding	-2.79836	0.0355059
ENSG00000224650	IGHV3-74	immunoglobulin heavy variable 3-74 [Source:HGNC Symbol;Acc:HGNC:5624]	14	106810442	106811131	IG_V_gene	5.39321	0.0355257
ENSG00000139173	TMEM117	transmembrane protein 117 [Source:HGNC Symbol;Acc:HGNC:25308]	12	43835967	44389762	protein_coding	-1.78419	0.0355946
ENSG00000125347	IRF1	interferon regulatory factor 1 [Source:HGNC Symbol;Acc:HGNC:6116]	5	132481609	132490777	protein_coding	1.86449	0.0357234
ENSG00000187522	HSPA14	heat shock protein family A (Hsp70) member 14 [Source:HGNC Symbol;Acc:HGNC:29526]	10	14838306	14871741	protein_coding	-1.48166	0.0358326
ENSG00000128298	BAIAP2L2	BAR/IMD domain containing adaptor protein 2 like 2 [Source:HGNC Symbol;Acc:HGNC:26203]	22	38084900	38110684	protein_coding	-1.79142	0.0358326
ENSG00000188511	C22orf34	chromosome 22 open reading frame 34 [Source:HGNC Symbol;Acc:HGNC:28010]	22	49414524	49657542	lncRNA	2.03653	0.0358448
ENSG00000102445	RUBCNL	rubicon like autophagy enhancer [Source:HGNC Symbol;Acc:HGNC:20420]	13	46334681	46438190	protein_coding	1.75983	0.0359919
ENSG00000102096	PIM2	Pim-2 proto-oncogene, serine/threonine kinase [Source:HGNC Symbol;Acc:HGNC:8987]	X	48913182	48919024	protein_coding	1.4201	0.036023
ENSG00000135226	UGT2B28	UDP glucuronosyltransferase family 2 member B28 [Source:HGNC Symbol;Acc:HGNC:13479]	4	69280475	69295050	protein_coding	-4.4068	0.0360613
ENSG00000175643	RMI2	RecQ mediated genome instability 2 [Source:HGNC Symbol;Acc:HGNC:28349]	16	11249619	11381662	protein_coding	-1.93724	0.036085
ENSG00000112305	SMAP1	small ArfGAP 1 [Source:HGNC Symbol;Acc:HGNC:19651]	6	70667776	70862011	protein_coding	-1.1235	0.036108
ENSG00000197363	ZNF517	zinc finger protein 517 [Source:HGNC Symbol;Acc:HGNC:27984]	8	144798876	144811169	protein_coding	1.57036	0.0361498
ENSG00000143194	MAEL	maelstrom spermatogenic transposon silencer [Source:HGNC Symbol;Acc:HGNC:25929]	1	166975582	167022214	protein_coding	-4.04254	0.0362967
ENSG00000160191	PDE9A	phosphodiesterase 9A [Source:HGNC Symbol;Acc:HGNC:8795]	21	42653621	42775509	protein_coding	1.74139	0.0364816
ENSG00000076356	PLXNA2	plexin A2 [Source:HGNC Symbol;Acc:HGNC:9100]	1	208022242	208244384	protein_coding	1.51953	0.0364816
ENSG00000091262	ABCC6	ATP binding cassette subfamily C member 6 [Source:HGNC Symbol;Acc:HGNC:57]	16	16149565	16223522	protein_coding	-2.21438	0.0364816
ENSG00000119703	ZC2HC1C	zinc finger C2HC-type containing 1C [Source:HGNC Symbol;Acc:HGNC:20354]	14	75064109	75119502	protein_coding	-1.70483	0.0367824
ENSG00000171903	CYP4F11	cytochrome P450 family 4 subfamily F member 11 [Source:HGNC Symbol;Acc:HGNC:13265]	19	15912367	15934867	protein_coding	-1.88149	0.0367824
ENSG00000167925	GHDC	GH3 domain containing [Source:HGNC Symbol;Acc:HGNC:24438]	17	42188799	42194532	protein_coding	1.52554	0.0367824
ENSG00000187720	THSD4	thrombospondin type 1 domain containing 4 [Source:HGNC Symbol;Acc:HGNC:25835]	15	71096952	71783383	protein_coding	1.55016	0.0367824
ENSG00000166546	BEAN1	brain expressed associated with NEDD4 1 [Source:HGNC Symbol;Acc:HGNC:24160]	16	66427295	66493529	protein_coding	-1.4816	0.0371276
ENSG00000198865	CCDC152	coiled-coil domain containing 152 [Source:HGNC Symbol;Acc:HGNC:34438]	5	42756818	42802439	protein_coding	-2.22857	0.0371276
ENSG00000228315	GUSBP11	GUSB pseudogene 11 [Source:HGNC Symbol;Acc:HGNC:42325]	22	23638487	23717356	lncRNA	1.70838	0.0373622
ENSG00000164742	ADCY1	adenylate cyclase 1 [Source:HGNC Symbol;Acc:HGNC:232]	7	45574140	45723116	protein_coding	2.87693	0.0374933
ENSG00000148735	PLEKHS1	pleckstrin homology domain containing S1 [Source:HGNC Symbol;Acc:HGNC:26285]	10	113751262	113783429	protein_coding	3.05536	0.0374933
ENSG00000149380	P4HA3	prolyl 4-hydroxylase subunit alpha 3 [Source:HGNC Symbol;Acc:HGNC:30135]	11	74235801	74311640	protein_coding	-1.82964	0.0375124
ENSG00000245904		novel transcript, antisense to BTG1	12	92145573	92226557	lncRNA	-2.46781	0.0376287
ENSG00000113924	HGD	homogentisate 1,2-dioxygenase [Source:HGNC Symbol;Acc:HGNC:4892]	3	120628172	120682269	protein_coding	-3.55267	0.0378851
ENSG00000138709	LARP1B	La ribonucleoprotein 1B [Source:HGNC Symbol;Acc:HGNC:24704]	4	128061286	128222931	protein_coding	-1.30711	0.0378851
ENSG00000259363		novel transcript	15	99805793	99916818	lncRNA	5.2454	0.0378851
ENSG00000214559		novel transcript	4	98251688	98261630	lncRNA	-2.73293	0.0378851
ENSG00000076555	ACACB	acetyl-CoA carboxylase beta [Source:HGNC Symbol;Acc:HGNC:85]	12	109116595	109268226	protein_coding	1.85789	0.0379051
ENSG00000182600	SNORC	secondary ossification center associated regulator of chondrocyte maturation [Source:HGNC Symbol;Acc:HGNC:33763]	2	232857270	232878708	protein_coding	2.44752	0.0379051
ENSG00000100146	SOX10	SRY-box transcription factor 10 [Source:HGNC Symbol;Acc:HGNC:11190]	22	37970686	37987422	protein_coding	1.8441	0.0380838
ENSG00000143845	ETNK2	ethanolamine kinase 2 [Source:HGNC Symbol;Acc:HGNC:25575]	1	204131062	204152044	protein_coding	1.77584	0.0381198
ENSG00000075826	SEC31B	SEC31 homolog B, COPII coat complex component [Source:HGNC Symbol;Acc:HGNC:23197]	10	100486646	100519864	protein_coding	-1.67276	0.0382554
ENSG00000203908	KHDC3L	KH domain containing 3 like, subcortical maternal complex member [Source:HGNC Symbol;Acc:HGNC:33699]	6	73362658	73364171	protein_coding	-5.72722	0.0384773
ENSG00000169418	NPR1	natriuretic peptide receptor 1 [Source:HGNC Symbol;Acc:HGNC:7943]	1	153678688	153693992	protein_coding	1.43168	0.0385173
ENSG00000006715	VPS41	VPS41 subunit of HOPS complex [Source:HGNC Symbol;Acc:HGNC:12713]	7	38722974	38932394	protein_coding	-1.453	0.038554
ENSG00000261616		novel transcript, antisense to TTC23	15	99139317	99145370	lncRNA	2.82806	0.0387428
ENSG00000065054	SLC9A3R2	SLC9A3 regulator 2 [Source:HGNC Symbol;Acc:HGNC:11076]	16	2025356	2039026	protein_coding	1.87711	0.0387428
ENSG00000197951	ZNF71	zinc finger protein 71 [Source:HGNC Symbol;Acc:HGNC:13141]	19	56595300	56626481	protein_coding	1.33108	0.0389702
ENSG00000101605	MYOM1	myomesin 1 [Source:HGNC Symbol;Acc:HGNC:7613]	18	3066807	3219968	protein_coding	2.08418	0.0390346
ENSG00000157833	GAREM2	GRB2 associated regulator of MAPK1 subtype 2 [Source:HGNC Symbol;Acc:HGNC:27172]	2	26173088	26189663	protein_coding	1.90443	0.0390346
ENSG00000241627	UBQLN4P1	ubiquilin 4 pseudogene 1 [Source:HGNC Symbol;Acc:HGNC:31133]	3	148985868	148987668	processed_pseudogene	-4.20299	0.0390877
ENSG00000108591	DRG2	developmentally regulated GTP binding protein 2 [Source:HGNC Symbol;Acc:HGNC:3030]	17	18087892	18107970	protein_coding	-1.17854	0.0392661
ENSG00000074370	ATP2A3	ATPase sarcoplasmic/endoplasmic reticulum Ca2+ transporting 3 [Source:HGNC Symbol;Acc:HGNC:813]	17	3923870	3964464	protein_coding	2.16407	0.0394139
ENSG00000117602	RCAN3	RCAN family member 3 [Source:HGNC Symbol;Acc:HGNC:3042]	1	24502351	24541040	protein_coding	-1.42228	0.0394665
ENSG00000261857	MIA	MIA SH3 domain containing [Source:HGNC Symbol;Acc:HGNC:7076]	19	40771648	40777490	protein_coding	1.92494	0.0396719
ENSG00000137409	MTCH1	mitochondrial carrier 1 [Source:HGNC Symbol;Acc:HGNC:17586]	6	36968141	36986298	protein_coding	1.1236	0.0398085
ENSG00000081818	PCDHB4	protocadherin beta 4 [Source:HGNC Symbol;Acc:HGNC:8689]	5	141121818	141125623	protein_coding	1.30433	0.0398277
ENSG00000068724	TTC7A	tetratricopeptide repeat domain 7A [Source:HGNC Symbol;Acc:HGNC:19750]	2	46916157	47076137	protein_coding	1.50824	0.0398277
ENSG00000154920	EME1	essential meiotic structure-specific endonuclease 1 [Source:HGNC Symbol;Acc:HGNC:24965]	17	50373220	50381483	protein_coding	-1.80703	0.0398416
ENSG00000239886	KRTAP9-2	keratin associated protein 9-2 [Source:HGNC Symbol;Acc:HGNC:16926]	17	41226648	41227652	protein_coding	-4.32025	0.0399546
ENSG00000007541	PIGQ	phosphatidylinositol glycan anchor biosynthesis class Q [Source:HGNC Symbol;Acc:HGNC:14135]	16	566995	584109	protein_coding	1.17391	0.0399596
ENSG00000123685	BATF3	basic leucine zipper ATF-like transcription factor 3 [Source:HGNC Symbol;Acc:HGNC:28915]	1	212686417	212699840	protein_coding	2.05966	0.0400135
ENSG00000198315	ZKSCAN8	zinc finger with KRAB and SCAN domains 8 [Source:HGNC Symbol;Acc:HGNC:12983]	6	28141883	28159460	protein_coding	2.37099	0.0400644
ENSG00000008128	CDK11A	cyclin dependent kinase 11A [Source:HGNC Symbol;Acc:HGNC:1730]	1	1702379	1724357	protein_coding	1.28146	0.0400644
ENSG00000109929	SC5D	sterol-C5-desaturase [Source:HGNC Symbol;Acc:HGNC:10547]	11	121292681	121313410	protein_coding	-1.70497	0.0400644
ENSG00000229367	HMGN2P19	high mobility group nucleosomal binding domain 2 pseudogene 19 [Source:HGNC Symbol;Acc:HGNC:39383]	1	229570532	229570796	processed_pseudogene	-3.26463	0.0400644
ENSG00000120217	CD274	CD274 molecule [Source:HGNC Symbol;Acc:HGNC:17635]	9	5450503	5470566	protein_coding	-1.69015	0.0401921
ENSG00000187513	GJA4	gap junction protein alpha 4 [Source:HGNC Symbol;Acc:HGNC:4278]	1	34792999	34795747	protein_coding	1.97081	0.0401921
ENSG00000204308	RNF5	ring finger protein 5 [Source:HGNC Symbol;Acc:HGNC:10068]	6	32178405	32180793	protein_coding	1.79529	0.0401921
ENSG00000197245	FAM110D	family with sequence similarity 110 member D [Source:HGNC Symbol;Acc:HGNC:25860]	1	26159079	26163962	protein_coding	2.28278	0.0402211
ENSG00000203791	EEF1AKMT2	EEF1A lysine methyltransferase 2 [Source:HGNC Symbol;Acc:HGNC:33787]	10	124748149	124791887	protein_coding	-1.08677	0.0402981
ENSG00000257046	SLCO1B3-SLCO1B7	SLCO1B3-SLCO1B7 readthrough [Source:HGNC Symbol;Acc:HGNC:54403]	12	20815674	21090245	protein_coding	-6.50102	0.0403056
ENSG00000236444	UBE2L5	ubiquitin conjugating enzyme E2 L5 [Source:HGNC Symbol;Acc:HGNC:13477]	13	30422488	30429758	protein_coding	-4.33017	0.0404718
ENSG00000152672	CLEC4F	C-type lectin domain family 4 member F [Source:HGNC Symbol;Acc:HGNC:25357]	2	70808643	70820599	protein_coding	4.49516	0.0405044
ENSG00000168874	ATOH8	atonal bHLH transcription factor 8 [Source:HGNC Symbol;Acc:HGNC:24126]	2	85751344	85791383	protein_coding	2.02523	0.0405844
ENSG00000164822	DEFA6	defensin alpha 6 [Source:HGNC Symbol;Acc:HGNC:2765]	8	6924697	6926076	protein_coding	6.1095	0.0406497
ENSG00000176438	SYNE3	spectrin repeat containing nuclear envelope family member 3 [Source:HGNC Symbol;Acc:HGNC:19861]	14	95407266	95475836	protein_coding	1.75231	0.0406849
ENSG00000238151	MLLT10P1	MLLT10 pseudogene 1 [Source:HGNC Symbol;Acc:HGNC:15794]	20	30403123	30403384	processed_pseudogene	-3.19897	0.0408183
ENSG00000135077	HAVCR2	hepatitis A virus cellular receptor 2 [Source:HGNC Symbol;Acc:HGNC:18437]	5	157085832	157142869	protein_coding	1.68031	0.0408833
ENSG00000171714	ANO5	anoctamin 5 [Source:HGNC Symbol;Acc:HGNC:27337]	11	21799934	22283357	protein_coding	4.05972	0.0410404
ENSG00000114405	C3orf14	chromosome 3 open reading frame 14 [Source:HGNC Symbol;Acc:HGNC:25024]	3	62319015	62336213	protein_coding	-1.40238	0.0410404
ENSG00000243284	VSIG8	V-set and immunoglobulin domain containing 8 [Source:HGNC Symbol;Acc:HGNC:32063]	1	159854316	159862657	protein_coding	-2.26247	0.0410796
ENSG00000172780	RAB43	RAB43, member RAS oncogene family [Source:HGNC Symbol;Acc:HGNC:19983]	3	129087569	129122801	protein_coding	1.87657	0.0412529
ENSG00000177463	NR2C2	nuclear receptor subfamily 2 group C member 2 [Source:HGNC Symbol;Acc:HGNC:7972]	3	14947584	15053600	protein_coding	1.72552	0.0412529
ENSG00000167123	CERCAM	cerebral endothelial cell adhesion molecule [Source:HGNC Symbol;Acc:HGNC:23723]	9	128411751	128437351	protein_coding	1.72484	0.0412811
ENSG00000079385	CEACAM1	CEA cell adhesion molecule 1 [Source:HGNC Symbol;Acc:HGNC:1814]	19	42507304	42561234	protein_coding	2.24813	0.0412811
ENSG00000225693	LAGE3P1	L antigen family member 3 pseudogene 1 [Source:HGNC Symbol;Acc:HGNC:49909]	9	33019682	33020165	processed_pseudogene	-2.59916	0.0412811
ENSG00000262209	PCDHGB3	protocadherin gamma subfamily B, 3 [Source:HGNC Symbol;Acc:HGNC:8710]	5	141370242	141512975	protein_coding	2.09697	0.0413936
ENSG00000138030	KHK	ketohexokinase [Source:HGNC Symbol;Acc:HGNC:6315]	2	27086747	27100762	protein_coding	1.46943	0.0415102
ENSG00000198203	SULT1C2	sulfotransferase family 1C member 2 [Source:HGNC Symbol;Acc:HGNC:11456]	2	108288639	108309915	protein_coding	-3.21216	0.0415102
ENSG00000250479	CHCHD10	coiled-coil-helix-coiled-coil-helix domain containing 10 [Source:HGNC Symbol;Acc:HGNC:15559]	22	23765834	23767972	protein_coding	1.58344	0.0415102
ENSG00000113088	GZMK	granzyme K [Source:HGNC Symbol;Acc:HGNC:4711]	5	55024256	55034570	protein_coding	3.44614	0.0415273
ENSG00000059377	TBXAS1	thromboxane A synthase 1 [Source:HGNC Symbol;Acc:HGNC:11609]	7	139777051	140020325	protein_coding	1.89189	0.0417047
ENSG00000230424	EMC1-AS1	EMC1 antisense RNA 1 [Source:HGNC Symbol;Acc:HGNC:54050]	1	19210501	19240704	lncRNA	2.80134	0.0417082
ENSG00000145632	PLK2	polo like kinase 2 [Source:HGNC Symbol;Acc:HGNC:19699]	5	58453982	58460139	protein_coding	-1.89148	0.0417463
ENSG00000084070	SMAP2	small ArfGAP2 [Source:HGNC Symbol;Acc:HGNC:25082]	1	40344850	40423326	protein_coding	1.21054	0.0417841
ENSG00000165695	AK8	adenylate kinase 8 [Source:HGNC Symbol;Acc:HGNC:26526]	9	132725578	132878777	protein_coding	-2.4742	0.0418158
ENSG00000173894	CBX2	chromobox 2 [Source:HGNC Symbol;Acc:HGNC:1552]	17	79778148	79787983	protein_coding	-1.96993	0.0420454
ENSG00000188086	PRSS45P	serine protease 45, pseudogene [Source:HGNC Symbol;Acc:HGNC:30717]	3	46742092	46750891	protein_coding	-2.70122	0.0420878
ENSG00000205838	TTC23L	tetratricopeptide repeat domain 23 like [Source:HGNC Symbol;Acc:HGNC:26355]	5	34838833	34899456	protein_coding	3.85359	0.0421557
ENSG00000264343	NOTCH2NLA	notch 2 N-terminal like A [Source:HGNC Symbol;Acc:HGNC:31862]	1	146146203	146229026	protein_coding	2.11938	0.0421717
ENSG00000175445	LPL	lipoprotein lipase [Source:HGNC Symbol;Acc:HGNC:6677]	8	19901717	19967259	protein_coding	2.80786	0.0422604
ENSG00000198538	ZNF28	zinc finger protein 28 [Source:HGNC Symbol;Acc:HGNC:13073]	19	52797408	52857600	protein_coding	1.46941	0.0423472
ENSG00000070081	NUCB2	nucleobindin 2 [Source:HGNC Symbol;Acc:HGNC:8044]	11	17208153	17349980	protein_coding	-1.81195	0.0424687
ENSG00000186897	C1QL4	complement C1q like 4 [Source:HGNC Symbol;Acc:HGNC:31416]	12	49332409	49337188	protein_coding	5.18507	0.0425975
ENSG00000164307	ERAP1	endoplasmic reticulum aminopeptidase 1 [Source:HGNC Symbol;Acc:HGNC:18173]	5	96760810	96808100	protein_coding	1.48628	0.0427918
ENSG00000205795	CYS1	cystin 1 [Source:HGNC Symbol;Acc:HGNC:18525]	2	10056780	10080944	protein_coding	-1.96556	0.0431275
ENSG00000112319	EYA4	EYA transcriptional coactivator and phosphatase 4 [Source:HGNC Symbol;Acc:HGNC:3522]	6	133240598	133532128	protein_coding	3.20262	0.043166
ENSG00000131771	PPP1R1B	protein phosphatase 1 regulatory inhibitor subunit 1B [Source:HGNC Symbol;Acc:HGNC:9287]	17	39626740	39636626	protein_coding	1.94819	0.0432671
ENSG00000246575		retinol saturase (all-trans-retinol 13,14-reductase) (RESAT) pseudogene	2	85315041	85316529	unprocessed_pseudogene	2.80366	0.0434411
ENSG00000132702	HAPLN2	hyaluronan and proteoglycan link protein 2 [Source:HGNC Symbol;Acc:HGNC:17410]	1	156619331	156625725	protein_coding	2.5535	0.043548
ENSG00000159403	C1R	complement C1r [Source:HGNC Symbol;Acc:HGNC:1246]	12	7080214	7092540	protein_coding	1.77487	0.043599
ENSG00000004846	ABCB5	ATP binding cassette subfamily B member 5 [Source:HGNC Symbol;Acc:HGNC:46]	7	20615207	20777038	protein_coding	2.79198	0.0438317
ENSG00000118194	TNNT2	troponin T2, cardiac type [Source:HGNC Symbol;Acc:HGNC:11949]	1	201359008	201377764	protein_coding	-1.74209	0.0439147
ENSG00000131620	ANO1	anoctamin 1 [Source:HGNC Symbol;Acc:HGNC:21625]	11	70078302	70189528	protein_coding	2.02655	0.0439296
ENSG00000132185	FCRLA	Fc receptor like A [Source:HGNC Symbol;Acc:HGNC:18504]	1	161706972	161714352	protein_coding	5.24993	0.0439388
ENSG00000164398	ACSL6	acyl-CoA synthetase long chain family member 6 [Source:HGNC Symbol;Acc:HGNC:16496]	5	131949973	132012243	protein_coding	2.54581	0.0439388
ENSG00000177697	CD151	CD151 molecule (Raph blood group) [Source:HGNC Symbol;Acc:HGNC:1630]	11	832887	839831	protein_coding	1.21126	0.044002
ENSG00000148965	SAA4	serum amyloid A4, constitutive [Source:HGNC Symbol;Acc:HGNC:10516]	11	18231355	18236802	protein_coding	5.89381	0.0440377
ENSG00000139292	LGR5	leucine rich repeat containing G protein-coupled receptor 5 [Source:HGNC Symbol;Acc:HGNC:4504]	12	71439798	71586310	protein_coding	-2.90423	0.0441666
ENSG00000216621		pseudogene similar to small nuclear RNA activating complex, polypeptide 1, 43kD SNAPC1	6	149934527	149936782	transcribed_processed_pseudogene	-5.79807	0.0441666
ENSG00000130950	NUTM2F	NUT family member 2F [Source:HGNC Symbol;Acc:HGNC:23450]	9	94318196	94328644	protein_coding	-6.31564	0.0441666
ENSG00000212952		novel pseudogene	9	42568865	42569315	processed_pseudogene	4.25126	0.0442304
ENSG00000239521	CASTOR3	CASTOR family member 3 [Source:HGNC Symbol;Acc:HGNC:29954]	7	100200653	100272218	transcribed_unprocessed_pseudogene	1.55579	0.0442782
ENSG00000173715	C11orf80	chromosome 11 open reading frame 80 [Source:HGNC Symbol;Acc:HGNC:26197]	11	66744451	66843516	protein_coding	0.919818	0.0444972
ENSG00000250474	WBP1LP2	WBP1L pseudogene 2 [Source:HGNC Symbol;Acc:HGNC:43949]	7	107628553	107629550	processed_pseudogene	5.08145	0.0444972
ENSG00000234805		family with sequence similarity 151, member A (FAM151A) pseudogene	3	194755589	194757422	processed_pseudogene	-5.11154	0.0444972
ENSG00000165140	FBP1	fructose-bisphosphatase 1 [Source:HGNC Symbol;Acc:HGNC:3606]	9	94603133	94640249	protein_coding	-1.95335	0.0445012
ENSG00000142661	MYOM3	myomesin 3 [Source:HGNC Symbol;Acc:HGNC:26679]	1	24056035	24112135	protein_coding	-1.74707	0.044639
ENSG00000132677	RHBG	Rh family B glycoprotein [Source:HGNC Symbol;Acc:HGNC:14572]	1	156369211	156385219	protein_coding	-2.56194	0.0446578
ENSG00000205436	EXOC3L4	exocyst complex component 3 like 4 [Source:HGNC Symbol;Acc:HGNC:20120]	14	103100144	103110559	protein_coding	-2.58386	0.0447318
ENSG00000135100	HNF1A	HNF1 homeobox A [Source:HGNC Symbol;Acc:HGNC:11621]	12	120978543	121002512	protein_coding	4.55475	0.0447719
ENSG00000181577	C6orf223	chromosome 6 open reading frame 223 [Source:HGNC Symbol;Acc:HGNC:28692]	6	44000580	44007612	lncRNA	-2.98008	0.0447719
ENSG00000116120	FARSB	phenylalanyl-tRNA synthetase subunit beta [Source:HGNC Symbol;Acc:HGNC:17800]	2	222566899	222656092	protein_coding	-1.31416	0.0450213
ENSG00000212123	PRR22	proline rich 22 [Source:HGNC Symbol;Acc:HGNC:28354]	19	5782960	5784746	protein_coding	2.81107	0.045026
ENSG00000228570	NUTM2E	NUT family member 2E [Source:HGNC Symbol;Acc:HGNC:23448]	10	79841358	79850878	protein_coding	5.6219	0.0451971
ENSG00000249437	NAIP	NLR family apoptosis inhibitory protein [Source:HGNC Symbol;Acc:HGNC:7634]	5	70968166	71025339	protein_coding	3.2357	0.0452394
ENSG00000088812	ATRN	attractin [Source:HGNC Symbol;Acc:HGNC:885]	20	3471018	3651118	protein_coding	1.1016	0.0452825
ENSG00000047617	ANO2	anoctamin 2 [Source:HGNC Symbol;Acc:HGNC:1183]	12	5531869	5946232	protein_coding	3.57002	0.0454875
ENSG00000173366		novel twinfilin, actin-binding protein, homolog 2 (Drosophila) (TWF2) and toll-like receptor 9 (TLR9) protein	3	52221081	52231190	protein_coding	2.61479	0.0454875
ENSG00000170577	SIX2	SIX homeobox 2 [Source:HGNC Symbol;Acc:HGNC:10888]	2	45005182	45009452	protein_coding	2.29266	0.045718
ENSG00000066336	SPI1	Spi-1 proto-oncogene [Source:HGNC Symbol;Acc:HGNC:11241]	11	47354860	47378547	protein_coding	1.71142	0.045774
ENSG00000138152	BTBD16	BTB domain containing 16 [Source:HGNC Symbol;Acc:HGNC:26340]	10	122271296	122338159	protein_coding	1.74051	0.0458309
ENSG00000112799	LY86	lymphocyte antigen 86 [Source:HGNC Symbol;Acc:HGNC:16837]	6	6588108	6654983	protein_coding	2.32998	0.045832
ENSG00000276975	HYDIN2	HYDIN axonemal central pair apparatus protein 2 (pseudogene) [Source:HGNC Symbol;Acc:HGNC:33129]	1	146472566	146914294	transcribed_unprocessed_pseudogene	-5.7303	0.0459783
ENSG00000184906		methylenetetrahydrofolate dehydrogenase (NADP+ dependent) 1 like pseudogene [Source:NCBI gene (formerly Entrezgene);Acc:101929583]	9	40497850	40566779	transcribed_unprocessed_pseudogene	5.57386	0.0460589
ENSG00000255276	RRM1-AS1	RRM1 antisense RNA 1 [Source:HGNC Symbol;Acc:HGNC:40512]	11	4137116	4138257	lncRNA	-4.88771	0.0460589
ENSG00000131471	AOC3	amine oxidase copper containing 3 [Source:HGNC Symbol;Acc:HGNC:550]	17	42851184	42858130	protein_coding	1.43609	0.0462011
ENSG00000099953	MMP11	matrix metallopeptidase 11 [Source:HGNC Symbol;Acc:HGNC:7157]	22	23768226	23784316	protein_coding	1.78917	0.0463303
ENSG00000142405	NLRP12	NLR family pyrin domain containing 12 [Source:HGNC Symbol;Acc:HGNC:22938]	19	53793741	53824394	protein_coding	5.22036	0.0463303
ENSG00000128973	CLN6	CLN6 transmembrane ER protein [Source:HGNC Symbol;Acc:HGNC:2077]	15	68206992	68257211	protein_coding	1.23237	0.0463809
ENSG00000124201	ZNFX1	zinc finger NFX1-type containing 1 [Source:HGNC Symbol;Acc:HGNC:29271]	20	49237946	49278426	protein_coding	1.01063	0.0463809
ENSG00000219926	OR7E104P	olfactory receptor family 7 subfamily E member 104 pseudogene [Source:HGNC Symbol;Acc:HGNC:15343]	13	63828840	63844125	transcribed_unprocessed_pseudogene	-4.59213	0.0464156
ENSG00000173838	MARCHF10	membrane associated ring-CH-type finger 10 [Source:HGNC Symbol;Acc:HGNC:26655]	17	62701314	62808344	protein_coding	-3.60444	0.0465509
ENSG00000160255	ITGB2	integrin subunit beta 2 [Source:HGNC Symbol;Acc:HGNC:6155]	21	44885953	44931989	protein_coding	1.74832	0.0465559
ENSG00000242125	SNHG3	small nucleolar RNA host gene 3 [Source:HGNC Symbol;Acc:HGNC:10118]	1	28505980	28510892	lncRNA	-1.5755	0.0466887
ENSG00000130751	NPAS1	neuronal PAS domain protein 1 [Source:HGNC Symbol;Acc:HGNC:7894]	19	47019837	47045775	protein_coding	2.34418	0.0466887
ENSG00000160710	ADAR	adenosine deaminase RNA specific [Source:HGNC Symbol;Acc:HGNC:225]	1	154582057	154628013	protein_coding	0.819097	0.0472879
ENSG00000214114	MYCBP	MYC binding protein [Source:HGNC Symbol;Acc:HGNC:7554]	1	38862493	38873368	protein_coding	-0.996479	0.0472879
ENSG00000133678	TMEM254	transmembrane protein 254 [Source:HGNC Symbol;Acc:HGNC:25804]	10	80078646	80092557	protein_coding	-1.40051	0.0473111
ENSG00000063127	SLC6A16	solute carrier family 6 member 16 [Source:HGNC Symbol;Acc:HGNC:13622]	19	49289638	49325215	protein_coding	-1.92618	0.0473824
ENSG00000155363	MOV10	Mov10 RISC complex RNA helicase [Source:HGNC Symbol;Acc:HGNC:7200]	1	112673141	112700746	protein_coding	1.24106	0.0474646
ENSG00000237541	HLA-DQA2	major histocompatibility complex, class II, DQ alpha 2 [Source:HGNC Symbol;Acc:HGNC:4943]	6	32741391	32747198	protein_coding	7.59714	0.0475569
ENSG00000134317	GRHL1	grainyhead like transcription factor 1 [Source:HGNC Symbol;Acc:HGNC:17923]	2	9951693	10002277	protein_coding	-1.30803	0.0476066
ENSG00000231579	RPL7P21	ribosomal protein L7 pseudogene 21 [Source:HGNC Symbol;Acc:HGNC:36762]	5	143332605	143333239	processed_pseudogene	-2.55107	0.0476068
ENSG00000131015	ULBP2	UL16 binding protein 2 [Source:HGNC Symbol;Acc:HGNC:14894]	6	149942014	149949235	protein_coding	-2.66699	0.0477069
ENSG00000117472	TSPAN1	tetraspanin 1 [Source:HGNC Symbol;Acc:HGNC:20657]	1	46175073	46185962	protein_coding	1.98187	0.0477371
ENSG00000104899	AMH	anti-Mullerian hormone [Source:HGNC Symbol;Acc:HGNC:464]	19	2249309	2252073	protein_coding	5.06849	0.0477371
ENSG00000000938	FGR	FGR proto-oncogene, Src family tyrosine kinase [Source:HGNC Symbol;Acc:HGNC:3697]	1	27612064	27635185	protein_coding	1.60427	0.0477799
ENSG00000047457	CP	ceruloplasmin [Source:HGNC Symbol;Acc:HGNC:2295]	3	149162410	149221829	protein_coding	2.14455	0.0477885
ENSG00000205710	C17orf107	chromosome 17 open reading frame 107 [Source:HGNC Symbol;Acc:HGNC:37238]	17	4899418	4902934	protein_coding	1.61692	0.0478429
ENSG00000162444	RBP7	retinol binding protein 7 [Source:HGNC Symbol;Acc:HGNC:30316]	1	9997206	10016021	protein_coding	1.92533	0.0478959
ENSG00000225828	FAM229A	family with sequence similarity 229 member A [Source:HGNC Symbol;Acc:HGNC:44652]	1	32361270	32364278	protein_coding	1.81828	0.0479108
ENSG00000162598	C1orf87	chromosome 1 open reading frame 87 [Source:HGNC Symbol;Acc:HGNC:28547]	1	59987269	60073770	protein_coding	-4.31239	0.0479751
ENSG00000257500		novel transcript, antisense to KRT75 and KRT82	12	52407580	52428494	lncRNA	-5.51586	0.0480244
ENSG00000122971	ACADS	acyl-CoA dehydrogenase short chain [Source:HGNC Symbol;Acc:HGNC:90]	12	120725774	120740008	protein_coding	1.23286	0.0483439
ENSG00000008853	RHOBTB2	Rho related BTB domain containing 2 [Source:HGNC Symbol;Acc:HGNC:18756]	8	22987417	23020199	protein_coding	1.34938	0.0483513
ENSG00000180386	KRTAP9-7	keratin associated protein 9-7 [Source:HGNC Symbol;Acc:HGNC:18915]	17	41275659	41276697	protein_coding	-4.78661	0.0483513
ENSG00000162493	PDPN	podoplanin [Source:HGNC Symbol;Acc:HGNC:29602]	1	13583465	13617957	protein_coding	1.78744	0.0483865
ENSG00000159164	SV2A	synaptic vesicle glycoprotein 2A [Source:HGNC Symbol;Acc:HGNC:20566]	1	149903318	149917844	protein_coding	1.96758	0.0484573
ENSG00000008517	IL32	interleukin 32 [Source:HGNC Symbol;Acc:HGNC:16830]	16	3065297	3082192	protein_coding	1.84273	0.0486108
ENSG00000254413	CHKB-CPT1B	CHKB-CPT1B readthrough (NMD candidate) [Source:HGNC Symbol;Acc:HGNC:41998]	22	50568869	50582965	protein_coding	2.96245	0.0487722
ENSG00000016602	CLCA4	chloride channel accessory 4 [Source:HGNC Symbol;Acc:HGNC:2018]	1	86547078	86580754	protein_coding	-2.79306	0.0489317
ENSG00000233944	LINC00265-3P	long intergenic non-protein coding RNA 265-3, pseudogene [Source:HGNC Symbol;Acc:HGNC:38536]	Y	25393154	25394056	processed_pseudogene	-2.50888	0.0490372
ENSG00000146425	DYNLT1	dynein light chain Tctex-type 1 [Source:HGNC Symbol;Acc:HGNC:11697]	6	158636474	158644743	protein_coding	-0.931388	0.0492383
ENSG00000239556		uroplakin-like protein (UPLP) pseudogene	7	43984995	43990207	transcribed_unprocessed_pseudogene	-3.47119	0.0492383
ENSG00000129925	PGAP6	post-glycosylphosphatidylinositol attachment to proteins 6 [Source:HGNC Symbol;Acc:HGNC:17205]	16	370788	387113	protein_coding	1.52696	0.0492383
ENSG00000261491	DNM1P31	dynamin 1 pseudogene 31 [Source:HGNC Symbol;Acc:HGNC:35178]	15	32384937	32387484	unprocessed_pseudogene	4.91651	0.0492383
ENSG00000249230	CDH12P2	cadherin 12 pseudogene 2 [Source:HGNC Symbol;Acc:HGNC:1752]	5	69985204	69985501	unprocessed_pseudogene	5.25464	0.0492736
ENSG00000234438	KBTBD13	kelch repeat and BTB domain containing 13 [Source:HGNC Symbol;Acc:HGNC:37227]	15	65076746	65079948	protein_coding	-3.10038	0.0494747
ENSG00000183671	GPR1	G protein-coupled receptor 1 [Source:HGNC Symbol;Acc:HGNC:4463]	2	206175316	206218047	protein_coding	-1.65802	0.0496231
ENSG00000162595	DIRAS3	DIRAS family GTPase 3 [Source:HGNC Symbol;Acc:HGNC:687]	1	68045886	68051631	protein_coding	5.52721	0.0496231
ENSG00000213433	RPLP1P6	ribosomal protein lateral stalk subunit P1 pseudogene 6 [Source:HGNC Symbol;Acc:HGNC:35809]	5	151765859	151766378	transcribed_processed_pseudogene	-1.855	0.0496231
ENSG00000159516	SPRR2G	small proline rich protein 2G [Source:HGNC Symbol;Acc:HGNC:11267]	1	153149582	153150890	protein_coding	4.38139	0.0498318
ENSG00000203872	C6orf163	chromosome 6 open reading frame 163 [Source:HGNC Symbol;Acc:HGNC:21403]	6	87344813	87365463	protein_coding	-3.0083	0.0498318
ENSG00000198780	FAM169A	family with sequence similarity 169 member A [Source:HGNC Symbol;Acc:HGNC:29138]	5	74777574	74866966	protein_coding	-1.82154	0.0499305
ENSG00000242193	CRYZL2P	crystallin zeta like 2, pseudogene [Source:HGNC Symbol;Acc:HGNC:52164]	1	178006136	178037950	transcribed_unitary_pseudogene	1.50781	0.0501022
ENSG00000111912	NCOA7	nuclear receptor coactivator 7 [Source:HGNC Symbol;Acc:HGNC:21081]	6	125781161	125932034	protein_coding	1.81493	0.0503459
ENSG00000198431	TXNRD1	thioredoxin reductase 1 [Source:HGNC Symbol;Acc:HGNC:12437]	12	104215779	104350307	protein_coding	-1.30576	0.0503483
ENSG00000162511	LAPTM5	lysosomal protein transmembrane 5 [Source:HGNC Symbol;Acc:HGNC:29612]	1	30732469	30757774	protein_coding	1.39357	0.0503937
ENSG00000095637	SORBS1	sorbin and SH3 domain containing 1 [Source:HGNC Symbol;Acc:HGNC:14565]	10	95311771	95561414	protein_coding	1.75225	0.0505171
ENSG00000114646	CSPG5	chondroitin sulfate proteoglycan 5 [Source:HGNC Symbol;Acc:HGNC:2467]	3	47562238	47580792	protein_coding	-1.94488	0.0505364
ENSG00000165457	FOLR2	folate receptor beta [Source:HGNC Symbol;Acc:HGNC:3793]	11	72216601	72221950	protein_coding	2.43987	0.0505458
ENSG00000136840	ST6GALNAC4	ST6 N-acetylgalactosaminide alpha-2,6-sialyltransferase 4 [Source:HGNC Symbol;Acc:HGNC:17846]	9	127907886	127917041	protein_coding	1.71416	0.0507427
ENSG00000229419	RALGAPA1P1	RALGAPA1 pseudogene 1 [Source:HGNC Symbol;Acc:HGNC:23203]	9	105520128	105526359	processed_pseudogene	-3.20668	0.0507546
ENSG00000257671	KRT7-AS	KRT7 antisense RNA 1 [Source:HGNC Symbol;Acc:HGNC:52643]	12	52245048	52247448	lncRNA	2.67408	0.0509224
ENSG00000015592	STMN4	stathmin 4 [Source:HGNC Symbol;Acc:HGNC:16078]	8	27235323	27258420	protein_coding	3.72045	0.0509224
ENSG00000214331		pyruvate dehydrogenase phosphatase regulatory subunit (PDPR) pseudogene	16	74332402	74368240	transcribed_unprocessed_pseudogene	1.36965	0.0509224
ENSG00000110195	FOLR1	folate receptor alpha [Source:HGNC Symbol;Acc:HGNC:3791]	11	72189558	72196323	protein_coding	2.88623	0.0511032
ENSG00000114349	GNAT1	G protein subunit alpha transducin 1 [Source:HGNC Symbol;Acc:HGNC:4393]	3	50191610	50197696	protein_coding	-5.11617	0.0511032
ENSG00000133878	DUSP26	dual specificity phosphatase 26 [Source:HGNC Symbol;Acc:HGNC:28161]	8	33591330	33600023	protein_coding	3.33806	0.0511616
ENSG00000078018	MAP2	microtubule associated protein 2 [Source:HGNC Symbol;Acc:HGNC:6839]	2	209424058	209734118	protein_coding	-1.24164	0.0511779
ENSG00000196422	PPP1R26	protein phosphatase 1 regulatory subunit 26 [Source:HGNC Symbol;Acc:HGNC:29089]	9	135479079	135488893	protein_coding	1.25035	0.0512797
ENSG00000226321	CROCC2	ciliary rootlet coiled-coil, rootletin family member 2 [Source:HGNC Symbol;Acc:HGNC:51677]	2	240906330	240993311	protein_coding	4.81949	0.0512797
ENSG00000227615		ribosomal protein S12 (RPS12) pseudogene	11	74745716	74746114	processed_pseudogene	-2.81001	0.0513135
ENSG00000223865	HLA-DPB1	major histocompatibility complex, class II, DP beta 1 [Source:HGNC Symbol;Acc:HGNC:4940]	6	33075990	33089696	protein_coding	5.17564	0.0516111
ENSG00000155189	AGPAT5	1-acylglycerol-3-phosphate O-acyltransferase 5 [Source:HGNC Symbol;Acc:HGNC:20886]	8	6708642	6761503	protein_coding	-1.47822	0.0516765
ENSG00000146556	WASH2P	WASP family homolog 2, pseudogene [Source:HGNC Symbol;Acc:HGNC:33145]	2	113588550	113599043	transcribed_unprocessed_pseudogene	-1.44657	0.0516765
ENSG00000130309	COLGALT1	collagen beta(1-O)galactosyltransferase 1 [Source:HGNC Symbol;Acc:HGNC:26182]	19	17555649	17583162	protein_coding	1.20707	0.0516788
ENSG00000203797	DDO	D-aspartate oxidase [Source:HGNC Symbol;Acc:HGNC:2727]	6	110391771	110415575	protein_coding	5.15424	0.0518062
ENSG00000184903	IMMP2L	inner mitochondrial membrane peptidase subunit 2 [Source:HGNC Symbol;Acc:HGNC:14598]	7	110662644	111562517	protein_coding	1.31427	0.0519172
ENSG00000186297	GABRA5	gamma-aminobutyric acid type A receptor subunit alpha5 [Source:HGNC Symbol;Acc:HGNC:4079]	15	26866911	26949208	protein_coding	-4.84143	0.052045
ENSG00000211898	IGHD	immunoglobulin heavy constant delta [Source:HGNC Symbol;Acc:HGNC:5480]	14	105836765	105845678	IG_C_gene	4.66139	0.0520645
ENSG00000080603	SRCAP	Snf2 related CREBBP activator protein [Source:HGNC Symbol;Acc:HGNC:16974]	16	30698209	30741409	protein_coding	1.78348	0.0520881
ENSG00000054277	OPN3	opsin 3 [Source:HGNC Symbol;Acc:HGNC:14007]	1	241590102	241677376	protein_coding	1.66564	0.0522704
ENSG00000223611	SUPT20HL2	SUPT20H like 2 [Source:HGNC Symbol;Acc:HGNC:31797]	X	24310862	24314079	protein_coding	-5.65944	0.0525382
ENSG00000169093	ASMTL	acetylserotonin O-methyltransferase like [Source:HGNC Symbol;Acc:HGNC:751]	X	1403139	1453762	protein_coding	1.38636	0.0526043
ENSG00000215458	AATBC	apoptosis associated transcript in bladder cancer [Source:HGNC Symbol;Acc:HGNC:51526]	21	43805758	43812567	lncRNA	1.81746	0.0527036
ENSG00000149654	CDH22	cadherin 22 [Source:HGNC Symbol;Acc:HGNC:13251]	20	46173739	46308498	protein_coding	1.83247	0.0527253
ENSG00000176956	LY6H	lymphocyte antigen 6 family member H [Source:HGNC Symbol;Acc:HGNC:6728]	8	143157914	143160711	protein_coding	4.78153	0.0529033
ENSG00000181234	TMEM132C	transmembrane protein 132C [Source:HGNC Symbol;Acc:HGNC:25436]	12	128267403	128707915	protein_coding	1.91	0.0529714
ENSG00000206535	LNP1	leukemia NUP98 fusion partner 1 [Source:HGNC Symbol;Acc:HGNC:28014]	3	100401532	100456319	protein_coding	-2.00165	0.0529714
ENSG00000057252	SOAT1	sterol O-acyltransferase 1 [Source:HGNC Symbol;Acc:HGNC:11177]	1	179293714	179358680	protein_coding	-2.49567	0.0530189
ENSG00000163273	NPPC	natriuretic peptide C [Source:HGNC Symbol;Acc:HGNC:7941]	2	231921809	231926396	protein_coding	-2.81068	0.0530189
ENSG00000197870	PRB3	proline rich protein BstNI subfamily 3 [Source:HGNC Symbol;Acc:HGNC:9339]	12	11265924	11269805	protein_coding	5.52415	0.0530933
ENSG00000126432	PRDX5	peroxiredoxin 5 [Source:HGNC Symbol;Acc:HGNC:9355]	11	64318121	64321811	protein_coding	1.47861	0.0532075
ENSG00000087076	HSD17B14	hydroxysteroid 17-beta dehydrogenase 14 [Source:HGNC Symbol;Acc:HGNC:23238]	19	48813018	48836510	protein_coding	2.00501	0.0532596
ENSG00000221923	ZNF880	zinc finger protein 880 [Source:HGNC Symbol;Acc:HGNC:37249]	19	52369917	52385795	protein_coding	2.01411	0.0532685
ENSG00000228049	POLR2J2	RNA polymerase II subunit J2 [Source:HGNC Symbol;Acc:HGNC:23208]	7	102665368	102671629	protein_coding	2.66281	0.0532783
ENSG00000059804	SLC2A3	solute carrier family 2 member 3 [Source:HGNC Symbol;Acc:HGNC:11007]	12	7919230	7936187	protein_coding	1.8614	0.0533352
ENSG00000138376	BARD1	BRCA1 associated RING domain 1 [Source:HGNC Symbol;Acc:HGNC:952]	2	214725646	214809683	protein_coding	-1.63828	0.0535485
ENSG00000229273		novel pseudogene	9	39809562	39810019	processed_pseudogene	5.41297	0.0536099
ENSG00000136807	CDK9	cyclin dependent kinase 9 [Source:HGNC Symbol;Acc:HGNC:1780]	9	127785679	127790792	protein_coding	1.15946	0.0537924
ENSG00000136960	ENPP2	ectonucleotide pyrophosphatase/phosphodiesterase 2 [Source:HGNC Symbol;Acc:HGNC:3357]	8	119557086	119673453	protein_coding	1.86269	0.0539614
ENSG00000166183	ASPG	asparaginase [Source:HGNC Symbol;Acc:HGNC:20123]	14	104085686	104115582	protein_coding	1.95768	0.0540652
ENSG00000171819	ANGPTL7	angiopoietin like 7 [Source:HGNC Symbol;Acc:HGNC:24078]	1	11189355	11195981	protein_coding	-2.46694	0.0540652
ENSG00000182489	XKRX	XK related X-linked [Source:HGNC Symbol;Acc:HGNC:29845]	X	100913445	100929433	protein_coding	-2.26992	0.0540652
ENSG00000185710	SMG1P4	SMG1 pseudogene 4 [Source:HGNC Symbol;Acc:HGNC:49861]	16	21879338	21919156	transcribed_unprocessed_pseudogene	-2.57339	0.0540652
ENSG00000174885	NLRP6	NLR family pyrin domain containing 6 [Source:HGNC Symbol;Acc:HGNC:22944]	11	278407	285388	protein_coding	-3.26495	0.0540652
ENSG00000188677	PARVB	parvin beta [Source:HGNC Symbol;Acc:HGNC:14653]	22	43999211	44172939	protein_coding	1.33903	0.0542558
ENSG00000164219	PGGT1B	protein geranylgeranyltransferase type I subunit beta [Source:HGNC Symbol;Acc:HGNC:8895]	5	115204012	115262877	protein_coding	1.27432	0.0544175
ENSG00000261240		novel transcript, antisense to PKD1	16	2112335	2113342	lncRNA	3.2281	0.0544607
ENSG00000171044	XKR6	XK related 6 [Source:HGNC Symbol;Acc:HGNC:27806]	8	10896045	11201833	protein_coding	1.53266	0.0545168
ENSG00000259422		novel transcript, antisense to C15orf27	15	76174891	76181486	lncRNA	-3.46238	0.0545168
ENSG00000115112	TFCP2L1	transcription factor CP2 like 1 [Source:HGNC Symbol;Acc:HGNC:17925]	2	121216587	121285202	protein_coding	1.77287	0.0545382
ENSG00000006530	AGK	acylglycerol kinase [Source:HGNC Symbol;Acc:HGNC:21869]	7	141551278	141655244	protein_coding	-1.06602	0.0545382
ENSG00000185479	KRT6B	keratin 6B [Source:HGNC Symbol;Acc:HGNC:6444]	12	52446651	52452146	protein_coding	-2.30112	0.0546461
ENSG00000188352	FOCAD	focadhesin [Source:HGNC Symbol;Acc:HGNC:23377]	9	20658309	20995955	protein_coding	-0.893536	0.0546461
ENSG00000142330	CAPN10	calpain 10 [Source:HGNC Symbol;Acc:HGNC:1477]	2	240586734	240617705	protein_coding	-1.47029	0.0546461
ENSG00000186994	KANK3	KN motif and ankyrin repeat domains 3 [Source:HGNC Symbol;Acc:HGNC:24796]	19	8322584	8343262	protein_coding	1.74793	0.0546461
ENSG00000051108	HERPUD1	homocysteine inducible ER protein with ubiquitin like domain 1 [Source:HGNC Symbol;Acc:HGNC:13744]	16	56932142	56944864	protein_coding	-1.42177	0.0546461
ENSG00000235078		novel transcript, antisense to ADI1	2	3519275	3523197	lncRNA	-3.10714	0.0546461
ENSG00000079308	TNS1	tensin 1 [Source:HGNC Symbol;Acc:HGNC:11973]	2	217799588	218033982	protein_coding	1.24791	0.0549729
ENSG00000197852	INKA2	inka box actin regulator 2 [Source:HGNC Symbol;Acc:HGNC:28045]	1	111680630	111755824	protein_coding	1.04037	0.0552359
ENSG00000250012		novel transcript	3	126083659	126095349	lncRNA	2.95755	0.0552362
ENSG00000259630	FABP5P9	fatty acid binding protein 5 pseudogene 9 [Source:HGNC Symbol;Acc:HGNC:31064]	15	85415228	85415633	transcribed_processed_pseudogene	-2.5046	0.0552946
ENSG00000143768	LEFTY2	left-right determination factor 2 [Source:HGNC Symbol;Acc:HGNC:3122]	1	225936598	225941383	protein_coding	-2.88076	0.0552946
ENSG00000258704	SRP54-AS1	SRP54 antisense RNA 1 (head to head) [Source:HGNC Symbol;Acc:HGNC:50643]	14	34920858	34982532	transcribed_unitary_pseudogene	-2.3081	0.055418
ENSG00000101608	MYL12A	myosin light chain 12A [Source:HGNC Symbol;Acc:HGNC:16701]	18	3247481	3256236	protein_coding	0.916537	0.0554609
ENSG00000107672	NSMCE4A	NSE4 homolog A, SMC5-SMC6 complex component [Source:HGNC Symbol;Acc:HGNC:25935]	10	121957091	121975217	protein_coding	-0.829526	0.0555496
ENSG00000254814		novel transcript	11	75800877	75803415	lncRNA	-2.49268	0.0555496
ENSG00000118939	UCHL3	ubiquitin C-terminal hydrolase L3 [Source:HGNC Symbol;Acc:HGNC:12515]	13	75549480	75606020	protein_coding	-1.2675	0.0558481
ENSG00000242735	RPSAP26	ribosomal protein SA pseudogene 26 [Source:HGNC Symbol;Acc:HGNC:36195]	2	62146413	62147153	processed_pseudogene	-5.62289	0.0561877
ENSG00000177483	RBM44	RNA binding motif protein 44 [Source:HGNC Symbol;Acc:HGNC:24756]	2	237798389	237842808	protein_coding	3.32159	0.0562407
ENSG00000060749	QSER1	glutamine and serine rich 1 [Source:HGNC Symbol;Acc:HGNC:26154]	11	32892811	32993316	protein_coding	2.66281	0.0564327
ENSG00000222043		novel transcript	2	177264359	177265515	lncRNA	-2.98158	0.0567322
ENSG00000204778	CBWD4P	COBW domain containing 4, pseudogene [Source:HGNC Symbol;Acc:HGNC:18520]	9	65287914	65323015	unprocessed_pseudogene	-3.40102	0.0569332
ENSG00000133116	KL	klotho [Source:HGNC Symbol;Acc:HGNC:6344]	13	33016423	33066143	protein_coding	2.1877	0.0569871
ENSG00000141295	SCRN2	secernin 2 [Source:HGNC Symbol;Acc:HGNC:30381]	17	47837692	47841289	protein_coding	1.46659	0.0570425
ENSG00000100360	IFT27	intraflagellar transport 27 [Source:HGNC Symbol;Acc:HGNC:18626]	22	36758202	36776256	protein_coding	1.19657	0.0570601
ENSG00000244414	CFHR1	complement factor H related 1 [Source:HGNC Symbol;Acc:HGNC:4888]	1	196819731	196832189	protein_coding	-2.66961	0.0570601
ENSG00000160868	CYP3A4	cytochrome P450 family 3 subfamily A member 4 [Source:HGNC Symbol;Acc:HGNC:2637]	7	99756960	99784248	protein_coding	-2.13442	0.0570606
ENSG00000134245	WNT2B	Wnt family member 2B [Source:HGNC Symbol;Acc:HGNC:12781]	1	112466541	112530165	protein_coding	1.34822	0.0571073
ENSG00000184650	ODF4	outer dense fiber of sperm tails 4 [Source:HGNC Symbol;Acc:HGNC:19056]	17	8339840	8346048	protein_coding	-5.11421	0.0571073
ENSG00000135392	DNAJC14	DnaJ heat shock protein family (Hsp40) member C14 [Source:HGNC Symbol;Acc:HGNC:24581]	12	55820960	55830824	protein_coding	1.10574	0.0574901
ENSG00000244752	CRYBB2	crystallin beta B2 [Source:HGNC Symbol;Acc:HGNC:2398]	22	25212564	25231870	protein_coding	-2.66048	0.0575624
ENSG00000114302	PRKAR2A	protein kinase cAMP-dependent type II regulatory subunit alpha [Source:HGNC Symbol;Acc:HGNC:9391]	3	48744597	48847874	protein_coding	1.21006	0.0576732
ENSG00000145901	TNIP1	TNFAIP3 interacting protein 1 [Source:HGNC Symbol;Acc:HGNC:16903]	5	151029945	151093577	protein_coding	1.25156	0.0579018
ENSG00000121335	PRB2	proline rich protein BstNI subfamily 2 [Source:HGNC Symbol;Acc:HGNC:9338]	12	11391540	11501041	protein_coding	3.11326	0.0579018
ENSG00000174804	FZD4	frizzled class receptor 4 [Source:HGNC Symbol;Acc:HGNC:4042]	11	86945679	86955395	protein_coding	1.78341	0.0579018
ENSG00000166148	AVPR1A	arginine vasopressin receptor 1A [Source:HGNC Symbol;Acc:HGNC:895]	12	63142759	63151201	protein_coding	2.34715	0.0579018
ENSG00000102870	ZNF629	zinc finger protein 629 [Source:HGNC Symbol;Acc:HGNC:29008]	16	30778456	30787205	protein_coding	1.61403	0.0579018
ENSG00000139289	PHLDA1	pleckstrin homology like domain family A member 1 [Source:HGNC Symbol;Acc:HGNC:8933]	12	76025447	76033932	protein_coding	1.33395	0.0579018
ENSG00000227080		novel pseudogene	7	51388430	51389114	processed_pseudogene	-2.38898	0.0579018
ENSG00000174130	TLR6	toll like receptor 6 [Source:HGNC Symbol;Acc:HGNC:16711]	4	38823715	38856817	protein_coding	1.91058	0.0579382
ENSG00000143257	NR1I3	nuclear receptor subfamily 1 group I member 3 [Source:HGNC Symbol;Acc:HGNC:7969]	1	161229666	161238244	protein_coding	2.09177	0.0580302
ENSG00000148848	ADAM12	ADAM metallopeptidase domain 12 [Source:HGNC Symbol;Acc:HGNC:190]	10	126012381	126388455	protein_coding	2.15916	0.0581854
ENSG00000213759	UGT2B11	UDP glucuronosyltransferase family 2 member B11 [Source:HGNC Symbol;Acc:HGNC:12545]	4	69199951	69214748	protein_coding	-4.55304	0.0582156
ENSG00000185523	SPATA45	spermatogenesis associated 45 [Source:HGNC Symbol;Acc:HGNC:33709]	1	212830141	212847649	protein_coding	-5.22574	0.058241
ENSG00000124701	APOBEC2	apolipoprotein B mRNA editing enzyme catalytic subunit 2 [Source:HGNC Symbol;Acc:HGNC:605]	6	41053304	41064511	protein_coding	4.77086	0.0584189
ENSG00000228187		novel pseudogene	1	77194825	77195395	processed_pseudogene	-5.31549	0.0586674
ENSG00000144331	ZNF385B	zinc finger protein 385B [Source:HGNC Symbol;Acc:HGNC:26332]	2	179441982	179861612	protein_coding	1.96257	0.0588756
ENSG00000244026	FAM86DP	family with sequence similarity 86 member D, pseudogene [Source:HGNC Symbol;Acc:HGNC:32659]	3	75421552	75435110	transcribed_unprocessed_pseudogene	1.61049	0.0588962
ENSG00000234382		acyl-CoA synthetase medium-chain family member 1 (ACSM1) pseudogene	10	80233664	80245367	unprocessed_pseudogene	3.92589	0.0589252
ENSG00000232653	GOLGA8N	golgin A8 family member N [Source:HGNC Symbol;Acc:HGNC:44405]	15	32593456	32607310	protein_coding	3.77892	0.0589693
ENSG00000259287		novel transcript, antisense to RYR3	15	33858602	33864825	lncRNA	5.22066	0.0589693
ENSG00000147383	NSDHL	NAD(P) dependent steroid dehydrogenase-like [Source:HGNC Symbol;Acc:HGNC:13398]	X	152830967	152869729	protein_coding	-1.19089	0.0590615
ENSG00000204611	ZNF616	zinc finger protein 616 [Source:HGNC Symbol;Acc:HGNC:28062]	19	52113091	52139938	protein_coding	1.66456	0.0590857
ENSG00000243955	GSTA1	glutathione S-transferase alpha 1 [Source:HGNC Symbol;Acc:HGNC:4626]	6	52791371	52803860	protein_coding	-2.68326	0.0591405
ENSG00000110375	UPK2	uroplakin 2 [Source:HGNC Symbol;Acc:HGNC:12579]	11	118925164	118958559	protein_coding	-2.79441	0.0592113
ENSG00000124588	NQO2	N-ribosyldihydronicotinamide:quinone reductase 2 [Source:HGNC Symbol;Acc:HGNC:7856]	6	2987987	3021850	protein_coding	-0.952867	0.0594932
ENSG00000175040	CHST2	carbohydrate sulfotransferase 2 [Source:HGNC Symbol;Acc:HGNC:1970]	3	143119771	143124014	protein_coding	-1.64841	0.0598936
ENSG00000183196	CHST6	carbohydrate sulfotransferase 6 [Source:HGNC Symbol;Acc:HGNC:6938]	16	75472052	75495445	protein_coding	-3.31555	0.0603512
ENSG00000146072	TNFRSF21	TNF receptor superfamily member 21 [Source:HGNC Symbol;Acc:HGNC:13469]	6	47231532	47309905	protein_coding	1.44981	0.060436
ENSG00000205352	PRR13	proline rich 13 [Source:HGNC Symbol;Acc:HGNC:24528]	12	53441678	53446645	protein_coding	1.14217	0.0606019
ENSG00000235501		novel transcript	1	94927361	94963616	lncRNA	1.59363	0.060792
ENSG00000137673	MMP7	matrix metallopeptidase 7 [Source:HGNC Symbol;Acc:HGNC:7174]	11	102520508	102530750	protein_coding	2.59458	0.0608048
ENSG00000128185	DGCR6L	DiGeorge syndrome critical region gene 6 like [Source:HGNC Symbol;Acc:HGNC:18551]	22	20314238	20320080	protein_coding	1.58164	0.0608048
ENSG00000211679	IGLC3	immunoglobulin lambda constant 3 (Kern-Oz+ marker) [Source:HGNC Symbol;Acc:HGNC:5857]	22	22906342	22906803	IG_C_gene	4.01922	0.0608048
ENSG00000102786	INTS6	integrator complex subunit 6 [Source:HGNC Symbol;Acc:HGNC:14879]	13	51354077	51454264	protein_coding	-1.22	0.0608797
ENSG00000163191	S100A11	S100 calcium binding protein A11 [Source:HGNC Symbol;Acc:HGNC:10488]	1	152032506	152047907	protein_coding	1.2056	0.0609451
ENSG00000188293	IGFL1	IGF like family member 1 [Source:HGNC Symbol;Acc:HGNC:24093]	19	46229742	46231243	protein_coding	-2.72972	0.060976
ENSG00000166664	CHRFAM7A	CHRNA7 (exons 5-10) and FAM7A (exons A-E) fusion [Source:HGNC Symbol;Acc:HGNC:15781]	15	30360566	30393849	protein_coding	4.04737	0.0611417
ENSG00000002745	WNT16	Wnt family member 16 [Source:HGNC Symbol;Acc:HGNC:16267]	7	121325367	121341104	protein_coding	1.79257	0.0614459
ENSG00000198610	AKR1C4	aldo-keto reductase family 1 member C4 [Source:HGNC Symbol;Acc:HGNC:387]	10	5195462	5218949	protein_coding	-3.00161	0.0617297
ENSG00000170345	FOS	Fos proto-oncogene, AP-1 transcription factor subunit [Source:HGNC Symbol;Acc:HGNC:3796]	14	75278826	75282230	protein_coding	-1.63975	0.0618554
ENSG00000163202	LCE3D	late cornified envelope 3D [Source:HGNC Symbol;Acc:HGNC:16615]	1	152579381	152580516	protein_coding	3.24414	0.0618641
ENSG00000238098	ABCA17P	ATP binding cassette subfamily A member 17, pseudogene [Source:HGNC Symbol;Acc:HGNC:32972]	16	2339150	2426699	transcribed_unitary_pseudogene	2.20416	0.0622799
ENSG00000140463	BBS4	Bardet-Biedl syndrome 4 [Source:HGNC Symbol;Acc:HGNC:969]	15	72686179	72738475	protein_coding	-1.20708	0.0622869
ENSG00000151065	DCP1B	decapping mRNA 1B [Source:HGNC Symbol;Acc:HGNC:24451]	12	1946053	2004535	protein_coding	1.54511	0.0622921
ENSG00000133256	PDE6B	phosphodiesterase 6B [Source:HGNC Symbol;Acc:HGNC:8786]	4	625573	670782	protein_coding	-1.33043	0.0626325
ENSG00000183549	ACSM5	acyl-CoA synthetase medium chain family member 5 [Source:HGNC Symbol;Acc:HGNC:26060]	16	20409534	20441336	protein_coding	2.22996	0.0627643
ENSG00000173262	SLC2A14	solute carrier family 2 member 14 [Source:HGNC Symbol;Acc:HGNC:18301]	12	7812512	7891148	protein_coding	-2.22666	0.0627643
ENSG00000228343		novel transcript	X	48579774	48581157	lncRNA	-1.18703	0.0627643
ENSG00000268903		novel pseudogene	1	135141	135895	processed_pseudogene	3.62979	0.0629276
ENSG00000137135	ARHGEF39	Rho guanine nucleotide exchange factor 39 [Source:HGNC Symbol;Acc:HGNC:25909]	9	35658875	35675866	protein_coding	-1.5378	0.0632424
ENSG00000173757	STAT5B	signal transducer and activator of transcription 5B [Source:HGNC Symbol;Acc:HGNC:11367]	17	42199177	42276707	protein_coding	0.962298	0.0634208
ENSG00000119915	ELOVL3	ELOVL fatty acid elongase 3 [Source:HGNC Symbol;Acc:HGNC:18047]	10	102226299	102229589	protein_coding	-4.43206	0.063481
ENSG00000158528	PPP1R9A	protein phosphatase 1 regulatory subunit 9A [Source:HGNC Symbol;Acc:HGNC:14946]	7	94907202	95296415	protein_coding	2.11664	0.0637029
ENSG00000164120	HPGD	15-hydroxyprostaglandin dehydrogenase [Source:HGNC Symbol;Acc:HGNC:5154]	4	174490175	174523154	protein_coding	-1.9069	0.0637769
ENSG00000166228	PCBD1	pterin-4 alpha-carbinolamine dehydratase 1 [Source:HGNC Symbol;Acc:HGNC:8646]	10	70882280	70888565	protein_coding	1.33433	0.0638116
ENSG00000067955	CBFB	core-binding factor subunit beta [Source:HGNC Symbol;Acc:HGNC:1539]	16	67028984	67101058	protein_coding	-1.19924	0.0640693
ENSG00000105372	RPS19	ribosomal protein S19 [Source:HGNC Symbol;Acc:HGNC:10402]	19	41860255	41872925	protein_coding	1.63942	0.0640693
ENSG00000257489		TBC1 domain family, member 2B (TBC1D2B) pseudogene	12	100173196	100199783	transcribed_unprocessed_pseudogene	4.11578	0.064192
ENSG00000250420	AACSP1	acetoacetyl-CoA synthetase pseudogene 1 [Source:HGNC Symbol;Acc:HGNC:18226]	5	178764861	178818435	transcribed_unprocessed_pseudogene	3.09814	0.0642693
ENSG00000139679	LPAR6	lysophosphatidic acid receptor 6 [Source:HGNC Symbol;Acc:HGNC:15520]	13	48389567	48444704	protein_coding	-1.37061	0.0644859
ENSG00000211899	IGHM	immunoglobulin heavy constant mu [Source:HGNC Symbol;Acc:HGNC:5541]	14	105851705	105856218	IG_C_gene	2.74771	0.0647162
ENSG00000105520	PLPPR2	phospholipid phosphatase related 2 [Source:HGNC Symbol;Acc:HGNC:29566]	19	11355386	11365698	protein_coding	1.32499	0.0648326
ENSG00000258559		novel transcript, sense overlapping ABCD4	14	74289127	74294425	lncRNA	2.78341	0.0648326
ENSG00000257261		novel transcript	12	46383652	46876784	lncRNA	2.99293	0.0648551
ENSG00000239474	KLHL41	kelch like family member 41 [Source:HGNC Symbol;Acc:HGNC:16905]	2	169509702	169526258	protein_coding	4.66295	0.0648551
ENSG00000104953	TLE6	TLE family member 6, subcortical maternal complex member [Source:HGNC Symbol;Acc:HGNC:30788]	19	2977538	2995179	protein_coding	2.01214	0.0648551
ENSG00000250644		novel protein	11	1734821	1763954	protein_coding	2.45344	0.0648858
ENSG00000136997	MYC	MYC proto-oncogene, bHLH transcription factor [Source:HGNC Symbol;Acc:HGNC:7553]	8	127735434	127742951	protein_coding	-1.71341	0.0650334
ENSG00000105852	PON3	paraoxonase 3 [Source:HGNC Symbol;Acc:HGNC:9206]	7	95359872	95396375	protein_coding	-1.32507	0.0650334
ENSG00000165810	BTNL9	butyrophilin like 9 [Source:HGNC Symbol;Acc:HGNC:24176]	5	181040225	181061521	protein_coding	2.6619	0.0651376
ENSG00000179862	CITED4	Cbp/p300 interacting transactivator with Glu/Asp rich carboxy-terminal domain 4 [Source:HGNC Symbol;Acc:HGNC:18696]	1	40861054	40862363	protein_coding	1.33926	0.0651376
ENSG00000116661	FBXO2	F-box protein 2 [Source:HGNC Symbol;Acc:HGNC:13581]	1	11637018	11655785	protein_coding	1.80055	0.065171
ENSG00000095739	BAMBI	BMP and activin membrane bound inhibitor [Source:HGNC Symbol;Acc:HGNC:30251]	10	28677510	28682932	protein_coding	-1.6013	0.0653035
ENSG00000228949	UGT1A12P	UDP glucuronosyltransferase family 1 member A12, pseudogene [Source:HGNC Symbol;Acc:HGNC:12533]	2	233585439	233586291	unprocessed_pseudogene	-5.30473	0.065363
ENSG00000218227		ribosomal protein L19 (RPL19) pseudogene	5	178055604	178056194	transcribed_processed_pseudogene	2.98594	0.0654589
ENSG00000134253	TRIM45	tripartite motif containing 45 [Source:HGNC Symbol;Acc:HGNC:19018]	1	117111060	117122587	protein_coding	-1.68391	0.0658073
ENSG00000254536		novel protein	10	133380017	133420271	protein_coding	5.6511	0.0659738
ENSG00000161547	SRSF2	serine and arginine rich splicing factor 2 [Source:HGNC Symbol;Acc:HGNC:10783]	17	76734115	76737333	protein_coding	-0.888659	0.0659882
ENSG00000168306	ACOX2	acyl-CoA oxidase 2 [Source:HGNC Symbol;Acc:HGNC:120]	3	58505136	58537283	protein_coding	-1.71553	0.0661401
ENSG00000172575	RASGRP1	RAS guanyl releasing protein 1 [Source:HGNC Symbol;Acc:HGNC:9878]	15	38488103	38565575	protein_coding	-1.5625	0.0662068
ENSG00000180660	MAB21L1	mab-21 like 1 [Source:HGNC Symbol;Acc:HGNC:6757]	13	35473789	35476689	protein_coding	2.34413	0.0662068
ENSG00000261456	TUBB8	tubulin beta 8 class VIII [Source:HGNC Symbol;Acc:HGNC:20773]	10	46888	74163	protein_coding	-4.18808	0.0662593
ENSG00000185966	LCE3E	late cornified envelope 3E [Source:HGNC Symbol;Acc:HGNC:29463]	1	152565654	152566780	protein_coding	2.93631	0.066442
ENSG00000103365	GGA2	golgi associated, gamma adaptin ear containing, ARF binding protein 2 [Source:HGNC Symbol;Acc:HGNC:16064]	16	23463542	23521995	protein_coding	1.27645	0.0666181
ENSG00000253771	TPTE2P1	transmembrane phosphoinositide 3-phosphatase and tensin homolog 2 pseudogene 1 [Source:HGNC Symbol;Acc:HGNC:35196]	13	24924677	24968487	transcribed_unprocessed_pseudogene	2.31772	0.0666507
ENSG00000127329	PTPRB	protein tyrosine phosphatase receptor type B [Source:HGNC Symbol;Acc:HGNC:9665]	12	70515870	70637440	protein_coding	2.21026	0.0669845
ENSG00000197540	GZMM	granzyme M [Source:HGNC Symbol;Acc:HGNC:4712]	19	544034	549924	protein_coding	2.64625	0.0669845
ENSG00000242472	IGHJ5	immunoglobulin heavy joining 5 [Source:HGNC Symbol;Acc:HGNC:5539]	14	105863814	105863862	IG_J_gene	5.84445	0.0675591
ENSG00000159167	STC1	stanniocalcin 1 [Source:HGNC Symbol;Acc:HGNC:11373]	8	23841929	23854806	protein_coding	2.31682	0.0676573
ENSG00000187627	RGPD1	RANBP2 like and GRIP domain containing 1 [Source:HGNC Symbol;Acc:HGNC:32414]	2	86907953	87013976	protein_coding	-3.21013	0.0677416
ENSG00000205212	CCDC144NL	CCDC144A N-terminal pseudogene [Source:HGNC Symbol;Acc:HGNC:33735]	17	20836447	20896140	transcribed_unprocessed_pseudogene	-4.0047	0.0677502
ENSG00000162482	AKR7A3	aldo-keto reductase family 7 member A3 [Source:HGNC Symbol;Acc:HGNC:390]	1	19282573	19288770	protein_coding	-1.92031	0.0680865
ENSG00000072135	PTPN18	protein tyrosine phosphatase non-receptor type 18 [Source:HGNC Symbol;Acc:HGNC:9649]	2	130356045	130375405	protein_coding	1.2513	0.0680865
ENSG00000173621	LRFN4	leucine rich repeat and fibronectin type III domain containing 4 [Source:HGNC Symbol;Acc:HGNC:28456]	11	66856647	66860475	protein_coding	1.58739	0.0683872
ENSG00000156282	CLDN17	claudin 17 [Source:HGNC Symbol;Acc:HGNC:2038]	21	30165565	30166805	protein_coding	-5.91083	0.0683872
ENSG00000189306	RRP7A	ribosomal RNA processing 7 homolog A [Source:HGNC Symbol;Acc:HGNC:24286]	22	42508344	42519796	protein_coding	1.05518	0.0684331
ENSG00000163060	TEKT4	tektin 4 [Source:HGNC Symbol;Acc:HGNC:31012]	2	94871430	94876823	protein_coding	5.22829	0.0684331
ENSG00000273036		cytochrome P450, family 4, subfamily F family pseudogene	9	38540567	38542792	transcribed_processed_pseudogene	2.96595	0.0684331
ENSG00000102924	CBLN1	cerebellin 1 precursor [Source:HGNC Symbol;Acc:HGNC:1543]	16	49277917	49281838	protein_coding	2.88916	0.0684331
ENSG00000065621	GSTO2	glutathione S-transferase omega 2 [Source:HGNC Symbol;Acc:HGNC:23064]	10	104268873	104304950	protein_coding	2.02622	0.068453
ENSG00000173193	PARP14	poly(ADP-ribose) polymerase family member 14 [Source:HGNC Symbol;Acc:HGNC:29232]	3	122680839	122730840	protein_coding	3.24466	0.0685606
ENSG00000180336	MEIOC	meiosis specific with coiled-coil domain [Source:HGNC Symbol;Acc:HGNC:26670]	17	44656404	44690308	protein_coding	-1.7445	0.0685648
ENSG00000188624	IGFL3	IGF like family member 3 [Source:HGNC Symbol;Acc:HGNC:32930]	19	46120067	46124688	protein_coding	2.19858	0.0686823
ENSG00000181444	ZNF467	zinc finger protein 467 [Source:HGNC Symbol;Acc:HGNC:23154]	7	149764182	149773588	protein_coding	1.52983	0.0686823
ENSG00000235859		proteasome (prosome, macropain) 26S subunit, ATPase, 5 (PSMC5) pseudogene	7	30371508	30372741	processed_pseudogene	-1.61785	0.0686823
ENSG00000260788		novel transcript, antisense to CDH13	16	83720402	83772974	lncRNA	-3.29549	0.0687288
ENSG00000182048	TRPC2	transient receptor potential cation channel subfamily C member 2 (pseudogene) [Source:HGNC Symbol;Acc:HGNC:12334]	11	3609901	3637559	transcribed_unprocessed_pseudogene	4.04639	0.0688486
ENSG00000267500	ZNF887P	zinc finger protein 887, pseudogene [Source:HGNC Symbol;Acc:HGNC:38700]	19	11648364	11652877	transcribed_unprocessed_pseudogene	-3.09187	0.0689843
ENSG00000149483	TMEM138	transmembrane protein 138 [Source:HGNC Symbol;Acc:HGNC:26944]	11	61362344	61369509	protein_coding	1.07608	0.0689843
ENSG00000141956	PRDM15	PR/SET domain 15 [Source:HGNC Symbol;Acc:HGNC:13999]	21	41798225	41879482	protein_coding	1.15041	0.0689843
ENSG00000249898	MCPH1-AS1	MCPH1 antisense RNA 1 [Source:HGNC Symbol;Acc:HGNC:51655]	8	6617310	6708224	lncRNA	-1.82308	0.0690337
ENSG00000055813	CCDC85A	coiled-coil domain containing 85A [Source:HGNC Symbol;Acc:HGNC:29400]	2	56183990	56386172	protein_coding	1.98743	0.0690991
ENSG00000161798	AQP5	aquaporin 5 [Source:HGNC Symbol;Acc:HGNC:638]	12	49961872	49965682	protein_coding	2.07128	0.0691761
ENSG00000183778	B3GALT5	beta-1,3-galactosyltransferase 5 [Source:HGNC Symbol;Acc:HGNC:920]	21	39556442	39673137	protein_coding	4.86406	0.0691761
ENSG00000053918	KCNQ1	potassium voltage-gated channel subfamily Q member 1 [Source:HGNC Symbol;Acc:HGNC:6294]	11	2444684	2849105	protein_coding	1.62755	0.0691761
ENSG00000185000	DGAT1	diacylglycerol O-acyltransferase 1 [Source:HGNC Symbol;Acc:HGNC:2843]	8	144314584	144326910	protein_coding	1.75627	0.0691761
ENSG00000197746	PSAP	prosaposin [Source:HGNC Symbol;Acc:HGNC:9498]	10	71816298	71851325	protein_coding	0.942507	0.0691761
ENSG00000154678	PDE1C	phosphodiesterase 1C [Source:HGNC Symbol;Acc:HGNC:8776]	7	31751179	32428131	protein_coding	1.60958	0.0693433
ENSG00000122012	SV2C	synaptic vesicle glycoprotein 2C [Source:HGNC Symbol;Acc:HGNC:30670]	5	76083383	76353939	protein_coding	-2.38274	0.0695724
ENSG00000148429	USP6NL	USP6 N-terminal like [Source:HGNC Symbol;Acc:HGNC:16858]	10	11453946	11611754	protein_coding	-1.26654	0.069707
ENSG00000254838	GVINP1	GTPase, very large interferon inducible pseudogene 1 [Source:HGNC Symbol;Acc:HGNC:25813]	11	6713536	6746439	transcribed_unprocessed_pseudogene	3.77873	0.069707
ENSG00000237426	ZIK1P1	zinc finger protein interacting with K protein 1 pseudogene 1 [Source:HGNC Symbol;Acc:HGNC:38031]	X	124173001	124174459	processed_pseudogene	-3.19908	0.069707
ENSG00000103196	CRISPLD2	cysteine rich secretory protein LCCL domain containing 2 [Source:HGNC Symbol;Acc:HGNC:25248]	16	84819985	84920768	protein_coding	1.41408	0.069707
ENSG00000258572		novel transcript	14	95516136	95517911	lncRNA	3.09505	0.0697395
ENSG00000197696	NMB	neuromedin B [Source:HGNC Symbol;Acc:HGNC:7842]	15	84655129	84658563	protein_coding	1.6426	0.0700252
ENSG00000074660	SCARF1	scavenger receptor class F member 1 [Source:HGNC Symbol;Acc:HGNC:16820]	17	1633858	1645744	protein_coding	1.5222	0.0700737
ENSG00000260267		novel transcript, antisense to ARMC5	16	31456711	31459736	lncRNA	1.40243	0.0700737
ENSG00000259171		novel protein, ANG-RNASE4 readthrough	14	20684587	20700576	protein_coding	2.69324	0.0701429
ENSG00000241717	VWFP1	von Willebrand factor pseudogene 1 [Source:HGNC Symbol;Acc:HGNC:12727]	22	16690103	16704477	transcribed_unprocessed_pseudogene	3.60128	0.0702063
ENSG00000223839	FAM95B1	family with sequence similarity 95 member B1 [Source:HGNC Symbol;Acc:HGNC:32318]	9	40321299	40329221	transcribed_unprocessed_pseudogene	2.17225	0.070332
ENSG00000174791	RIN1	Ras and Rab interactor 1 [Source:HGNC Symbol;Acc:HGNC:18749]	11	66330241	66336840	protein_coding	1.57139	0.0703374
ENSG00000185379	RAD51D	RAD51 paralog D [Source:HGNC Symbol;Acc:HGNC:9823]	17	35092208	35121522	protein_coding	1.37096	0.0703723
ENSG00000174370	C11orf45	chromosome 11 open reading frame 45 [Source:HGNC Symbol;Acc:HGNC:28584]	11	128899565	128906035	protein_coding	2.76834	0.0703723
ENSG00000253813	COX6B1P4	cytochrome c oxidase subunit 6B1 pseudogene 4 [Source:HGNC Symbol;Acc:HGNC:2284]	8	26835817	26836300	processed_pseudogene	-4.56289	0.0703723
ENSG00000211964	IGHV3-48	immunoglobulin heavy variable 3-48 [Source:HGNC Symbol;Acc:HGNC:5606]	14	106537810	106538344	IG_V_gene	5.67279	0.0703723
ENSG00000212657	KRTAP16-1	keratin associated protein 16-1 [Source:HGNC Symbol;Acc:HGNC:18916]	17	41307700	41309253	protein_coding	-5.22514	0.0703723
ENSG00000204442	FAM155A	family with sequence similarity 155 member A [Source:HGNC Symbol;Acc:HGNC:33877]	13	107163510	107867496	protein_coding	4.95557	0.0703913
ENSG00000164849	GPR146	G protein-coupled receptor 146 [Source:HGNC Symbol;Acc:HGNC:21718]	7	1044546	1059261	protein_coding	1.57165	0.0706053
ENSG00000142408	CACNG8	calcium voltage-gated channel auxiliary subunit gamma 8 [Source:HGNC Symbol;Acc:HGNC:13628]	19	53963040	53990215	protein_coding	-1.92352	0.0707919
ENSG00000171310	CHST11	carbohydrate sulfotransferase 11 [Source:HGNC Symbol;Acc:HGNC:17422]	12	104455295	104762014	protein_coding	1.43955	0.0709076
ENSG00000248576		novel transcript, antisense to SMUG1	12	54163139	54168595	lncRNA	5.05443	0.0709222
ENSG00000023909	GCLM	glutamate-cysteine ligase modifier subunit [Source:HGNC Symbol;Acc:HGNC:4312]	1	93885199	93909456	protein_coding	-1.49434	0.0709441
ENSG00000231365	WARS2-AS1	WARS2 antisense RNA 1 [Source:HGNC Symbol;Acc:HGNC:40612]	1	119140391	119275973	lncRNA	1.30493	0.0709441
ENSG00000231007	CDC20P1	cell division cycle 20 pseudogene 1 [Source:HGNC Symbol;Acc:HGNC:29487]	9	87011652	87013151	processed_pseudogene	3.62704	0.0709441
ENSG00000260886	TAT-AS1	TAT antisense RNA 1 [Source:HGNC Symbol;Acc:HGNC:51369]	16	71564952	71578187	lncRNA	-4.94683	0.0711739
ENSG00000131386	GALNT15	polypeptide N-acetylgalactosaminyltransferase 15 [Source:HGNC Symbol;Acc:HGNC:21531]	3	16174680	16231992	protein_coding	2.37272	0.0712496
ENSG00000159733	ZFYVE28	zinc finger FYVE-type containing 28 [Source:HGNC Symbol;Acc:HGNC:29334]	4	2269582	2418651	protein_coding	1.64598	0.0712496
ENSG00000243156	MICAL3	microtubule associated monooxygenase, calponin and LIM domain containing 3 [Source:HGNC Symbol;Acc:HGNC:24694]	22	17787649	18024561	protein_coding	1.53266	0.0712496
ENSG00000215915	ATAD3C	ATPase family AAA domain containing 3C [Source:HGNC Symbol;Acc:HGNC:32151]	1	1449689	1470163	protein_coding	1.74143	0.0712496
ENSG00000224373	IGHV4-59	immunoglobulin heavy variable 4-59 [Source:HGNC Symbol;Acc:HGNC:5654]	14	106627249	106627825	IG_V_gene	7.20805	0.0715924
ENSG00000182732	RGS6	regulator of G protein signaling 6 [Source:HGNC Symbol;Acc:HGNC:10002]	14	71932429	72566530	protein_coding	1.53928	0.0715953
ENSG00000231817	LINC01198	long intergenic non-protein coding RNA 1198 [Source:HGNC Symbol;Acc:HGNC:49598]	13	46455131	46515958	lncRNA	-3.07794	0.0715953
ENSG00000131669	NINJ1	ninjurin 1 [Source:HGNC Symbol;Acc:HGNC:7824]	9	93121496	93134251	protein_coding	1.48556	0.0717058
ENSG00000145451	GLRA3	glycine receptor alpha 3 [Source:HGNC Symbol;Acc:HGNC:4328]	4	174636920	174829247	protein_coding	3.33708	0.0720326
ENSG00000173578	XCR1	X-C motif chemokine receptor 1 [Source:HGNC Symbol;Acc:HGNC:1625]	3	46017007	46027487	protein_coding	2.93815	0.0720577
ENSG00000149547	EI24	EI24 autophagy associated transmembrane protein [Source:HGNC Symbol;Acc:HGNC:13276]	11	125569280	125584684	protein_coding	-0.972763	0.0721721
ENSG00000073605	GSDMB	gasdermin B [Source:HGNC Symbol;Acc:HGNC:23690]	17	39904595	39919854	protein_coding	1.79348	0.0725782
ENSG00000141526	SLC16A3	solute carrier family 16 member 3 [Source:HGNC Symbol;Acc:HGNC:10924]	17	82228397	82261129	protein_coding	1.81576	0.0726855
ENSG00000204277	LINC01993	long intergenic non-protein coding RNA 1993 [Source:HGNC Symbol;Acc:HGNC:52826]	17	78261349	78278492	lncRNA	-2.87224	0.0726855
ENSG00000262484	CCER2	coiled-coil glutamate rich protein 2 [Source:HGNC Symbol;Acc:HGNC:44662]	19	38908980	38912158	protein_coding	2.2339	0.0726855
ENSG00000163739	CXCL1	C-X-C motif chemokine ligand 1 [Source:HGNC Symbol;Acc:HGNC:4602]	4	73869393	73871308	protein_coding	2.73288	0.0726855
ENSG00000160072	ATAD3B	ATPase family AAA domain containing 3B [Source:HGNC Symbol;Acc:HGNC:24007]	1	1471765	1497848	protein_coding	1.52193	0.0727629
ENSG00000116005	PCYOX1	prenylcysteine oxidase 1 [Source:HGNC Symbol;Acc:HGNC:20588]	2	70257386	70281185	protein_coding	1.12927	0.0727629
ENSG00000254912		M-phase phosphoprotein 10 (U3 small nucleolar ribonucleoprotein) (MPHOSPH10) pseudogene	15	32494003	32500346	unprocessed_pseudogene	3.57318	0.0727629
ENSG00000125122	LRRC29	leucine rich repeat containing 29 [Source:HGNC Symbol;Acc:HGNC:13605]	16	67207139	67227048	protein_coding	-1.6273	0.0727629
ENSG00000128271	ADORA2A	adenosine A2a receptor [Source:HGNC Symbol;Acc:HGNC:263]	22	24417879	24442357	protein_coding	3.005	0.0727976
ENSG00000079337	RAPGEF3	Rap guanine nucleotide exchange factor 3 [Source:HGNC Symbol;Acc:HGNC:16629]	12	47734363	47771040	protein_coding	1.66613	0.0729807
ENSG00000183077	AFMID	arylformamidase [Source:HGNC Symbol;Acc:HGNC:20910]	17	78187317	78207701	protein_coding	-1.27837	0.073075
ENSG00000224138		novel transcript	7	127350128	127351523	lncRNA	3.45452	0.0733235
ENSG00000148291	SURF2	surfeit 2 [Source:HGNC Symbol;Acc:HGNC:11475]	9	133356550	133361158	protein_coding	5.74828	0.0733235
ENSG00000179988	PSTK	phosphoseryl-tRNA kinase [Source:HGNC Symbol;Acc:HGNC:28578]	10	122954381	122997513	protein_coding	-1.42672	0.0733436
ENSG00000015285	WAS	WASP actin nucleation promoting factor [Source:HGNC Symbol;Acc:HGNC:12731]	X	48676596	48691427	protein_coding	1.76974	0.0733436
ENSG00000049167	ERCC8	ERCC excision repair 8, CSA ubiquitin ligase complex subunit [Source:HGNC Symbol;Acc:HGNC:3439]	5	60866454	60945073	protein_coding	-1.23768	0.0735947
ENSG00000171435	KSR2	kinase suppressor of ras 2 [Source:HGNC Symbol;Acc:HGNC:18610]	12	117453012	117968990	protein_coding	3.11199	0.0737546
ENSG00000162591	MEGF6	multiple EGF like domains 6 [Source:HGNC Symbol;Acc:HGNC:3232]	1	3487951	3611508	protein_coding	1.4662	0.0737767
ENSG00000130150	MOSPD2	motile sperm domain containing 2 [Source:HGNC Symbol;Acc:HGNC:28381]	X	14873421	14922327	protein_coding	-1.46434	0.0737767
ENSG00000213025	COX20P1	COX20 pseudogene 1 [Source:HGNC Symbol;Acc:HGNC:31435]	10	68632371	68632727	processed_pseudogene	-3.79234	0.0737767
ENSG00000250462	LRRC37BP1	leucine rich repeat containing 37B pseudogene 1 [Source:HGNC Symbol;Acc:HGNC:25390]	17	30629680	30637466	transcribed_unprocessed_pseudogene	1.51355	0.0738656
ENSG00000175063	UBE2C	ubiquitin conjugating enzyme E2 C [Source:HGNC Symbol;Acc:HGNC:15937]	20	45812576	45816957	protein_coding	-1.00133	0.0740297
ENSG00000146674	IGFBP3	insulin like growth factor binding protein 3 [Source:HGNC Symbol;Acc:HGNC:5472]	7	45912245	45921874	protein_coding	-2.19813	0.0740401
ENSG00000213672	NCKIPSD	NCK interacting protein with SH3 domain [Source:HGNC Symbol;Acc:HGNC:15486]	3	48673844	48686364	protein_coding	1.25687	0.0740401
ENSG00000258725	PRC1-AS1	PRC1 antisense RNA 1 [Source:HGNC Symbol;Acc:HGNC:48587]	15	90966340	90988625	lncRNA	-3.09002	0.0741001
ENSG00000117298	ECE1	endothelin converting enzyme 1 [Source:HGNC Symbol;Acc:HGNC:3146]	1	21217247	21345572	protein_coding	1.04386	0.0741001
ENSG00000122512	PMS2	PMS1 homolog 2, mismatch repair system component [Source:HGNC Symbol;Acc:HGNC:9122]	7	5970925	6009106	protein_coding	-1.54126	0.0741001
ENSG00000228502	EEF1A1P11	eukaryotic translation elongation factor 1 alpha 1 pseudogene 11 [Source:HGNC Symbol;Acc:HGNC:3206]	1	96446930	96448318	processed_pseudogene	-1.94289	0.0741001
ENSG00000180938	ZNF572	zinc finger protein 572 [Source:HGNC Symbol;Acc:HGNC:26758]	8	124973295	124979389	protein_coding	-1.79928	0.0741611
ENSG00000144619	CNTN4	contactin 4 [Source:HGNC Symbol;Acc:HGNC:2174]	3	2098813	3057959	protein_coding	-1.53861	0.0743566
ENSG00000168763	CNNM3	cyclin and CBS domain divalent metal cation transport mediator 3 [Source:HGNC Symbol;Acc:HGNC:104]	2	96816245	96835382	protein_coding	1.52511	0.0747407
ENSG00000163660	CCNL1	cyclin L1 [Source:HGNC Symbol;Acc:HGNC:20569]	3	157146508	157160760	protein_coding	-1.56225	0.0748277
ENSG00000135299	ANKRD6	ankyrin repeat domain 6 [Source:HGNC Symbol;Acc:HGNC:17280]	6	89433152	89633834	protein_coding	1.47713	0.0748277
ENSG00000089327	FXYD5	FXYD domain containing ion transport regulator 5 [Source:HGNC Symbol;Acc:HGNC:4029]	19	35154730	35169881	protein_coding	1.58462	0.0749015
ENSG00000131409	LRRC4B	leucine rich repeat containing 4B [Source:HGNC Symbol;Acc:HGNC:25042]	19	50516892	50568435	protein_coding	1.65874	0.0752242
ENSG00000188517	COL25A1	collagen type XXV alpha 1 chain [Source:HGNC Symbol;Acc:HGNC:18603]	4	108808725	109302752	protein_coding	2.77545	0.0753695
ENSG00000153786	ZDHHC7	zinc finger DHHC-type palmitoyltransferase 7 [Source:HGNC Symbol;Acc:HGNC:18459]	16	84974175	85011535	protein_coding	0.938629	0.0756973
ENSG00000143226	FCGR2A	Fc fragment of IgG receptor IIa [Source:HGNC Symbol;Acc:HGNC:3616]	1	161505430	161524013	protein_coding	1.77232	0.0757516
ENSG00000186766	FOXI2	forkhead box I2 [Source:HGNC Symbol;Acc:HGNC:32448]	10	127737185	127741183	protein_coding	2.96809	0.0757516
ENSG00000137875	BCL2L10	BCL2 like 10 [Source:HGNC Symbol;Acc:HGNC:993]	15	52109263	52112775	protein_coding	2.17895	0.0761626
ENSG00000140398	NEIL1	nei like DNA glycosylase 1 [Source:HGNC Symbol;Acc:HGNC:18448]	15	75346955	75357115	protein_coding	-1.39291	0.0764774
ENSG00000196878	LAMB3	laminin subunit beta 3 [Source:HGNC Symbol;Acc:HGNC:6490]	1	209614870	209652425	protein_coding	1.54049	0.0766953
ENSG00000178607	ERN1	endoplasmic reticulum to nucleus signaling 1 [Source:HGNC Symbol;Acc:HGNC:3449]	17	64039142	64130819	protein_coding	1.68453	0.0767711
ENSG00000102032	RENBP	renin binding protein [Source:HGNC Symbol;Acc:HGNC:9959]	X	153935269	153944687	protein_coding	1.63543	0.0767711
ENSG00000134057	CCNB1	cyclin B1 [Source:HGNC Symbol;Acc:HGNC:1579]	5	69167135	69178245	protein_coding	-0.96565	0.0767914
ENSG00000021355	SERPINB1	serpin family B member 1 [Source:HGNC Symbol;Acc:HGNC:3311]	6	2832332	2841959	protein_coding	1.03684	0.076903
ENSG00000166788	SAAL1	serum amyloid A like 1 [Source:HGNC Symbol;Acc:HGNC:25158]	11	18069935	18106087	protein_coding	-1.01675	0.076903
ENSG00000120647	CCDC77	coiled-coil domain containing 77 [Source:HGNC Symbol;Acc:HGNC:28203]	12	389273	442642	protein_coding	-1.21753	0.0770342
ENSG00000143797	MBOAT2	membrane bound O-acyltransferase domain containing 2 [Source:HGNC Symbol;Acc:HGNC:25193]	2	8852690	9003709	protein_coding	-1.4964	0.0770342
ENSG00000122550	KLHL7	kelch like family member 7 [Source:HGNC Symbol;Acc:HGNC:15646]	7	23105758	23177914	protein_coding	-1.2167	0.0773435
ENSG00000112782	CLIC5	chloride intracellular channel 5 [Source:HGNC Symbol;Acc:HGNC:13517]	6	45880827	46080348	protein_coding	2.34992	0.0773495
ENSG00000273471		novel transcript	2	110386411	110433673	lncRNA	5.34823	0.0773495
ENSG00000115155	OTOF	otoferlin [Source:HGNC Symbol;Acc:HGNC:8515]	2	26457203	26558756	protein_coding	3.48115	0.0773495
ENSG00000064651	SLC12A2	solute carrier family 12 member 2 [Source:HGNC Symbol;Acc:HGNC:10911]	5	128083766	128189677	protein_coding	1.82368	0.0777492
ENSG00000168899	VAMP5	vesicle associated membrane protein 5 [Source:HGNC Symbol;Acc:HGNC:12646]	2	85584431	85593406	protein_coding	1.45326	0.0777492
ENSG00000112208	BAG2	BAG cochaperone 2 [Source:HGNC Symbol;Acc:HGNC:938]	6	57172326	57189833	protein_coding	-1.77141	0.078355
ENSG00000262050		novel transcript, antisense to CLUH	17	2712309	2712833	lncRNA	4.83962	0.0783987
ENSG00000175899	A2M	alpha-2-macroglobulin [Source:HGNC Symbol;Acc:HGNC:7]	12	9067664	9116229	protein_coding	1.69428	0.0786683
ENSG00000168010	ATG16L2	autophagy related 16 like 2 [Source:HGNC Symbol;Acc:HGNC:25464]	11	72814406	72843674	protein_coding	1.60745	0.0786683
ENSG00000277737		aquaporin 7 (AQP7) pseudogene	9	43109866	43125905	unprocessed_pseudogene	4.10419	0.0786683
ENSG00000168491	CCDC110	coiled-coil domain containing 110 [Source:HGNC Symbol;Acc:HGNC:28504]	4	185445182	185471752	protein_coding	-2.80871	0.0787141
ENSG00000173208	ABCD2	ATP binding cassette subfamily D member 2 [Source:HGNC Symbol;Acc:HGNC:66]	12	39550033	39619803	protein_coding	3.26167	0.0787141
ENSG00000135587	SMPD2	sphingomyelin phosphodiesterase 2 [Source:HGNC Symbol;Acc:HGNC:11121]	6	109440724	109443919	protein_coding	-1.36688	0.0787141
ENSG00000177666	PNPLA2	patatin like phospholipase domain containing 2 [Source:HGNC Symbol;Acc:HGNC:30802]	11	818914	825573	protein_coding	1.22004	0.0787141
ENSG00000187066	TMEM262	transmembrane protein 262 [Source:HGNC Symbol;Acc:HGNC:49389]	11	65084979	65089375	protein_coding	-1.64629	0.0787498
ENSG00000162892	IL24	interleukin 24 [Source:HGNC Symbol;Acc:HGNC:11346]	1	206897443	206904139	protein_coding	3.79922	0.0788381
ENSG00000164867	NOS3	nitric oxide synthase 3 [Source:HGNC Symbol;Acc:HGNC:7876]	7	150991017	151014588	protein_coding	1.55921	0.0788698
ENSG00000197353	LYPD2	LY6/PLAUR domain containing 2 [Source:HGNC Symbol;Acc:HGNC:25215]	8	142750150	142752532	protein_coding	4.30239	0.0788857
ENSG00000170421	KRT8	keratin 8 [Source:HGNC Symbol;Acc:HGNC:6446]	12	52897187	52949954	protein_coding	1.95204	0.0789841
ENSG00000107295	SH3GL2	SH3 domain containing GRB2 like 2, endophilin A1 [Source:HGNC Symbol;Acc:HGNC:10831]	9	17579066	17797124	protein_coding	-3.04022	0.0793175
ENSG00000196123	KIAA0895L	KIAA0895 like [Source:HGNC Symbol;Acc:HGNC:34408]	16	67175599	67184040	protein_coding	-1.57202	0.0793769
ENSG00000132972	RNF17	ring finger protein 17 [Source:HGNC Symbol;Acc:HGNC:10060]	13	24764169	24879921	protein_coding	-4.06928	0.0794181
ENSG00000171227	TMEM37	transmembrane protein 37 [Source:HGNC Symbol;Acc:HGNC:18216]	2	119429901	119438504	protein_coding	1.72429	0.0795697
ENSG00000218713		regulator of chromosome condensation 1 (RCC1) pseudogene	6	53206598	53208697	processed_pseudogene	-2.87168	0.079864
ENSG00000140943	MBTPS1	membrane bound transcription factor peptidase, site 1 [Source:HGNC Symbol;Acc:HGNC:15456]	16	84053761	84116942	protein_coding	0.812173	0.079882
ENSG00000178878	APOLD1	apolipoprotein L domain containing 1 [Source:HGNC Symbol;Acc:HGNC:25268]	12	12725917	12829975	protein_coding	1.60059	0.0800438
ENSG00000109181	UGT2B10	UDP glucuronosyltransferase family 2 member B10 [Source:HGNC Symbol;Acc:HGNC:12544]	4	68815994	68832023	protein_coding	-6.04131	0.0803429
ENSG00000223459	TCAF1P1	TRPM8 channel associated factor 1 pseudogene 1 [Source:HGNC Symbol;Acc:HGNC:33604]	7	143598039	143604839	unprocessed_pseudogene	3.73315	0.0803962
ENSG00000260036		thioesterase superfamily member 4 (THEM4) pseudogene	15	55442635	55443357	processed_pseudogene	-4.16909	0.0803962
ENSG00000061656	SPAG4	sperm associated antigen 4 [Source:HGNC Symbol;Acc:HGNC:11214]	20	35615829	35621094	protein_coding	1.71863	0.0805205
ENSG00000148950	IMMP1L	inner mitochondrial membrane peptidase subunit 1 [Source:HGNC Symbol;Acc:HGNC:26317]	11	31432401	31509645	protein_coding	-1.30028	0.0805205
ENSG00000118707	TGIF2	TGFB induced factor homeobox 2 [Source:HGNC Symbol;Acc:HGNC:15764]	20	36573488	36593950	protein_coding	1.32437	0.080554
ENSG00000126895	AVPR2	arginine vasopressin receptor 2 [Source:HGNC Symbol;Acc:HGNC:897]	X	153902531	153907166	protein_coding	1.96687	0.0805961
ENSG00000196683	TOMM7	translocase of outer mitochondrial membrane 7 [Source:HGNC Symbol;Acc:HGNC:21648]	7	22812628	22822852	protein_coding	1.50899	0.0806715
ENSG00000077232	DNAJC10	DnaJ heat shock protein family (Hsp40) member C10 [Source:HGNC Symbol;Acc:HGNC:24637]	2	182716041	182794464	protein_coding	1.52224	0.0806715
ENSG00000261360		novel transcript, antisense to FAM105B	5	14661808	14664604	lncRNA	-2.16956	0.0807529
ENSG00000227051	C14orf132	chromosome 14 open reading frame 132 [Source:HGNC Symbol;Acc:HGNC:20346]	14	96039362	96093971	protein_coding	1.80819	0.0808717
ENSG00000244050	DEFB109F	defensin beta 109F (pseudogene) [Source:HGNC Symbol;Acc:HGNC:38066]	12	8199599	8218911	transcribed_unprocessed_pseudogene	5.12338	0.0808717
ENSG00000205730	ITPRIPL2	ITPRIP like 2 [Source:HGNC Symbol;Acc:HGNC:27257]	16	19113932	19121629	protein_coding	1.33552	0.0808717
ENSG00000175274	TP53I11	tumor protein p53 inducible protein 11 [Source:HGNC Symbol;Acc:HGNC:16842]	11	44885903	44951306	protein_coding	1.37213	0.0808717
ENSG00000015532	XYLT2	xylosyltransferase 2 [Source:HGNC Symbol;Acc:HGNC:15517]	17	50346126	50363138	protein_coding	1.13014	0.0808717
ENSG00000128274	A4GALT	alpha 1,4-galactosyltransferase (P blood group) [Source:HGNC Symbol;Acc:HGNC:18149]	22	42692121	42721298	protein_coding	1.42201	0.0808717
ENSG00000137478	FCHSD2	FCH and double SH3 domains 2 [Source:HGNC Symbol;Acc:HGNC:29114]	11	72836745	73142318	protein_coding	0.874754	0.0808717
ENSG00000138642	HERC6	HECT and RLD domain containing E3 ubiquitin protein ligase family member 6 [Source:HGNC Symbol;Acc:HGNC:26072]	4	88378739	88443097	protein_coding	2.10976	0.0809677
ENSG00000170545	SMAGP	small cell adhesion glycoprotein [Source:HGNC Symbol;Acc:HGNC:26918]	12	51244558	51270415	protein_coding	-1.36459	0.081045
ENSG00000226174	TEX22	testis expressed 22 [Source:HGNC Symbol;Acc:HGNC:40026]	14	105398538	105450106	protein_coding	-2.57002	0.081045
ENSG00000253626	EIF5AL1	eukaryotic translation initiation factor 5A like 1 [Source:HGNC Symbol;Acc:HGNC:17419]	10	79512601	79516440	protein_coding	-1.83781	0.0810923
ENSG00000130254	SAFB2	scaffold attachment factor B2 [Source:HGNC Symbol;Acc:HGNC:21605]	19	5586999	5624046	protein_coding	1.53506	0.081173
ENSG00000164736	SOX17	SRY-box transcription factor 17 [Source:HGNC Symbol;Acc:HGNC:18122]	8	54457935	54460892	protein_coding	2.36001	0.0811795
ENSG00000112245	PTP4A1	protein tyrosine phosphatase 4A1 [Source:HGNC Symbol;Acc:HGNC:9634]	6	63521746	63583436	protein_coding	-1.24826	0.0812829
ENSG00000182261	NLRP10	NLR family pyrin domain containing 10 [Source:HGNC Symbol;Acc:HGNC:21464]	11	7957537	7965426	protein_coding	-2.48765	0.0812996
ENSG00000198034	RPS4X	ribosomal protein S4 X-linked [Source:HGNC Symbol;Acc:HGNC:10424]	X	72255679	72277248	protein_coding	1.42931	0.0813933
ENSG00000230679	ENO1-AS1	ENO1 antisense RNA 1 [Source:HGNC Symbol;Acc:HGNC:40214]	1	8878835	8879894	lncRNA	-3.88205	0.0813933
ENSG00000140798	ABCC12	ATP binding cassette subfamily C member 12 [Source:HGNC Symbol;Acc:HGNC:14640]	16	48081006	48156018	protein_coding	-4.19459	0.0814928
ENSG00000112706	IMPG1	interphotoreceptor matrix proteoglycan 1 [Source:HGNC Symbol;Acc:HGNC:6055]	6	75921114	76072678	protein_coding	-3.15858	0.0817809
ENSG00000167315	ACAA2	acetyl-CoA acyltransferase 2 [Source:HGNC Symbol;Acc:HGNC:83]	18	49782164	49813953	protein_coding	-1.24358	0.0818122
ENSG00000258944		novel transcript, antisense to PAPLN	14	73272182	73274081	lncRNA	-2.87637	0.0818122
ENSG00000166582	CENPV	centromere protein V [Source:HGNC Symbol;Acc:HGNC:29920]	17	16342534	16353656	protein_coding	-1.2175	0.0818122
ENSG00000139160	ETFBKMT	electron transfer flavoprotein subunit beta lysine methyltransferase [Source:HGNC Symbol;Acc:HGNC:28739]	12	31647160	31673114	protein_coding	-1.15596	0.0818122
ENSG00000116675	DNAJC6	DnaJ heat shock protein family (Hsp40) member C6 [Source:HGNC Symbol;Acc:HGNC:15469]	1	65248219	65415871	protein_coding	-1.73626	0.0818122
ENSG00000124249	KCNK15	potassium two pore domain channel subfamily K member 15 [Source:HGNC Symbol;Acc:HGNC:13814]	20	44745865	44752313	protein_coding	2.03632	0.0818122
ENSG00000248124	RRN3P1	RRN3 pseudogene 1 [Source:HGNC Symbol;Acc:HGNC:30548]	16	21796106	21820410	transcribed_unprocessed_pseudogene	1.56613	0.0818752
ENSG00000142082	SIRT3	sirtuin 3 [Source:HGNC Symbol;Acc:HGNC:14931]	11	215030	236931	protein_coding	0.916315	0.0823116
ENSG00000128203	ASPHD2	aspartate beta-hydroxylase domain containing 2 [Source:HGNC Symbol;Acc:HGNC:30437]	22	26429260	26445015	protein_coding	1.82101	0.0825773
ENSG00000242114	MTFP1	mitochondrial fission process 1 [Source:HGNC Symbol;Acc:HGNC:26945]	22	30425623	30429054	protein_coding	1.48287	0.0825773
ENSG00000167972	ABCA3	ATP binding cassette subfamily A member 3 [Source:HGNC Symbol;Acc:HGNC:33]	16	2275881	2340746	protein_coding	1.28513	0.0826439
ENSG00000182585	EPGN	epithelial mitogen [Source:HGNC Symbol;Acc:HGNC:17470]	4	74308470	74316789	protein_coding	-2.62774	0.0826495
ENSG00000172985	SH3RF3	SH3 domain containing ring finger 3 [Source:HGNC Symbol;Acc:HGNC:24699]	2	109129205	109504634	protein_coding	1.56427	0.0826495
ENSG00000233429	HOTAIRM1	HOXA transcript antisense RNA, myeloid-specific 1 [Source:HGNC Symbol;Acc:HGNC:37117]	7	27095647	27100265	lncRNA	-1.16383	0.0826495
ENSG00000255350	MTCO1P15	MT-CO1 pseudogene 15 [Source:HGNC Symbol;Acc:HGNC:52017]	11	103404309	103405834	processed_pseudogene	-10.4433	0.0826807
ENSG00000236017	ASMTL-AS1	ASMTL antisense RNA 1 [Source:HGNC Symbol;Acc:HGNC:25811]	X	1401769	1414028	lncRNA	-1.80237	0.0828896
ENSG00000007062	PROM1	prominin 1 [Source:HGNC Symbol;Acc:HGNC:9454]	4	15963076	16084378	protein_coding	1.82832	0.0828896
ENSG00000005187	ACSM3	acyl-CoA synthetase medium chain family member 3 [Source:HGNC Symbol;Acc:HGNC:10522]	16	20610243	20797581	protein_coding	-2.22681	0.0829141
ENSG00000255507	UVRAG-DT	UVRAG divergent transcript [Source:HGNC Symbol;Acc:HGNC:53952]	11	75803431	75815406	lncRNA	-2.4898	0.0829141
ENSG00000233178		novel transcript, antisense to PGM5	9	68393881	68406500	lncRNA	4.7685	0.0829194
ENSG00000257181		novel transcript	12	68841288	68843237	lncRNA	-1.45776	0.0829264
ENSG00000254008	LINC00051	long intergenic non-protein coding RNA 51 [Source:HGNC Symbol;Acc:HGNC:32028]	8	142198356	142209003	lncRNA	-3.31428	0.0829264
ENSG00000178537	SLC25A20	solute carrier family 25 member 20 [Source:HGNC Symbol;Acc:HGNC:1421]	3	48856926	48898904	protein_coding	0.963114	0.0830216
ENSG00000165078	CPA6	carboxypeptidase A6 [Source:HGNC Symbol;Acc:HGNC:17245]	8	67422038	67746378	protein_coding	-4.41552	0.0833129
ENSG00000177173	NAP1L4P1	nucleosome assembly protein 1 like 4 pseudogene 1 [Source:HGNC Symbol;Acc:HGNC:39740]	1	116532936	116534092	processed_pseudogene	-2.86659	0.0833814
ENSG00000132837	DMGDH	dimethylglycine dehydrogenase [Source:HGNC Symbol;Acc:HGNC:24475]	5	78997564	79236038	protein_coding	-1.5685	0.0835207
ENSG00000187186		uncharacterized LOC730098 [Source:NCBI gene (formerly Entrezgene);Acc:730098]	9	34664163	34666112	protein_coding	1.99546	0.083575
ENSG00000123407	HOXC12	homeobox C12 [Source:HGNC Symbol;Acc:HGNC:5124]	12	53954903	53958956	protein_coding	2.173	0.0840047
ENSG00000177098	SCN4B	sodium voltage-gated channel beta subunit 4 [Source:HGNC Symbol;Acc:HGNC:10592]	11	118133377	118152888	protein_coding	2.11187	0.0846006
ENSG00000095370	SH2D3C	SH2 domain containing 3C [Source:HGNC Symbol;Acc:HGNC:16884]	9	127738317	127778710	protein_coding	1.48025	0.0847097
ENSG00000171792	RHNO1	RAD9-HUS1-RAD1 interacting nuclear orphan 1 [Source:HGNC Symbol;Acc:HGNC:28206]	12	2876258	2889524	protein_coding	-0.980684	0.0847201
ENSG00000135677	GNS	glucosamine (N-acetyl)-6-sulfatase [Source:HGNC Symbol;Acc:HGNC:4422]	12	64713445	64759431	protein_coding	0.873015	0.0847743
ENSG00000182378	PLCXD1	phosphatidylinositol specific phospholipase C X domain containing 1 [Source:HGNC Symbol;Acc:HGNC:23148]	X	276322	303356	protein_coding	-1.35191	0.0848082
ENSG00000100401	RANGAP1	Ran GTPase activating protein 1 [Source:HGNC Symbol;Acc:HGNC:9854]	22	41244779	41286187	protein_coding	1.41206	0.0848082
ENSG00000180616	SSTR2	somatostatin receptor 2 [Source:HGNC Symbol;Acc:HGNC:11331]	17	73165010	73176633	protein_coding	1.61982	0.0848082
ENSG00000259781	HMGB1P6	high mobility group box 1 pseudogene 6 [Source:HGNC Symbol;Acc:HGNC:4998]	15	71164770	71165415	processed_pseudogene	1.35171	0.0849634
ENSG00000174004	NRROS	negative regulator of reactive oxygen species [Source:HGNC Symbol;Acc:HGNC:24613]	3	196639694	196662004	protein_coding	1.48933	0.0849634
ENSG00000167964	RAB26	RAB26, member RAS oncogene family [Source:HGNC Symbol;Acc:HGNC:14259]	16	2140803	2154165	protein_coding	-1.90544	0.0850332
ENSG00000248477	NAIPP3	NAIP pseudogene 3 [Source:HGNC Symbol;Acc:HGNC:54493]	5	69607099	69624049	transcribed_unprocessed_pseudogene	5.30467	0.0850932
ENSG00000149313	AASDHPPT	aminoadipate-semialdehyde dehydrogenase-phosphopantetheinyl transferase [Source:HGNC Symbol;Acc:HGNC:14235]	11	106075501	106098699	protein_coding	-0.989375	0.0850932
ENSG00000173145	NOC3L	NOC3 like DNA replication regulator [Source:HGNC Symbol;Acc:HGNC:24034]	10	94333226	94362959	protein_coding	2.03737	0.0851144
ENSG00000206417	H1-10-AS1	H1-10 antisense RNA 1 [Source:HGNC Symbol;Acc:HGNC:27953]	3	129315392	129326225	lncRNA	1.57096	0.0852267
ENSG00000187951		OTU deubiquitinase 7A pseudogene [Source:NCBI gene (formerly Entrezgene);Acc:100288637]	15	30658717	30772993	lncRNA	2.67648	0.0852409
ENSG00000178562	CD28	CD28 molecule [Source:HGNC Symbol;Acc:HGNC:1653]	2	203706475	203738912	protein_coding	2.38222	0.085365
ENSG00000172824	CES4A	carboxylesterase 4A [Source:HGNC Symbol;Acc:HGNC:26741]	16	66988589	67009758	protein_coding	1.04821	0.085517
ENSG00000170892	TSEN34	tRNA splicing endonuclease subunit 34 [Source:HGNC Symbol;Acc:HGNC:15506]	19	54189938	54194536	protein_coding	-1.88465	0.0855296
ENSG00000104823	ECH1	enoyl-CoA hydratase 1 [Source:HGNC Symbol;Acc:HGNC:3149]	19	38815422	38831841	protein_coding	1.22175	0.0855711
ENSG00000107968	MAP3K8	mitogen-activated protein kinase kinase kinase 8 [Source:HGNC Symbol;Acc:HGNC:6860]	10	30434021	30461833	protein_coding	-1.57432	0.0855752
ENSG00000255216		novel transcript	11	120008044	120013620	lncRNA	-4.0732	0.0855752
ENSG00000120798	NR2C1	nuclear receptor subfamily 2 group C member 1 [Source:HGNC Symbol;Acc:HGNC:7971]	12	95020229	95073628	protein_coding	-1.3045	0.0858619
ENSG00000134884	ARGLU1	arginine and glutamate rich 1 [Source:HGNC Symbol;Acc:HGNC:25482]	13	106541673	106568137	protein_coding	-1.56092	0.0859312
ENSG00000224228		novel transcript	1	172775905	173064015	lncRNA	-4.27032	0.0860646
ENSG00000157005	SST	somatostatin [Source:HGNC Symbol;Acc:HGNC:11329]	3	187668912	187670394	protein_coding	-5.44316	0.0861543
ENSG00000250687	NAIPP1	NAIP pseudogene 1 [Source:HGNC Symbol;Acc:HGNC:54492]	5	70462244	70479215	transcribed_unprocessed_pseudogene	2.80259	0.086303
ENSG00000132589	FLOT2	flotillin 2 [Source:HGNC Symbol;Acc:HGNC:3758]	17	28879335	28897733	protein_coding	1.04938	0.0864986
ENSG00000101546	RBFA	ribosome binding factor A [Source:HGNC Symbol;Acc:HGNC:26120]	18	80034389	80050651	protein_coding	-0.811356	0.0864986
ENSG00000179362	HMGN2P46	high mobility group nucleosomal binding domain 2 pseudogene 46 [Source:HGNC Symbol;Acc:HGNC:26817]	15	45511136	45586290	transcribed_processed_pseudogene	-2.21971	0.0864986
ENSG00000114378	HYAL1	hyaluronidase 1 [Source:HGNC Symbol;Acc:HGNC:5320]	3	50299890	50312381	protein_coding	1.39162	0.0869713
ENSG00000122176	FMOD	fibromodulin [Source:HGNC Symbol;Acc:HGNC:3774]	1	203340628	203351758	protein_coding	2.10868	0.0870298
ENSG00000186523	FAM86B1	family with sequence similarity 86 member B1 [Source:HGNC Symbol;Acc:HGNC:28268]	8	12182096	12194133	protein_coding	1.30655	0.0870298
ENSG00000029534	ANK1	ankyrin 1 [Source:HGNC Symbol;Acc:HGNC:492]	8	41653220	41896762	protein_coding	3.71828	0.0870298
ENSG00000148303	RPL7A	ribosomal protein L7a [Source:HGNC Symbol;Acc:HGNC:10364]	9	133348218	133351426	protein_coding	1.1526	0.0873439
ENSG00000060718	COL11A1	collagen type XI alpha 1 chain [Source:HGNC Symbol;Acc:HGNC:2186]	1	102876467	103108872	protein_coding	-2.56524	0.0874213
ENSG00000154222	CC2D1B	coiled-coil and C2 domain containing 1B [Source:HGNC Symbol;Acc:HGNC:29386]	1	52345723	52366205	protein_coding	-1.18425	0.0876286
ENSG00000120437	ACAT2	acetyl-CoA acetyltransferase 2 [Source:HGNC Symbol;Acc:HGNC:94]	6	159762045	159779112	protein_coding	-1.48027	0.0876976
ENSG00000157423	HYDIN	HYDIN axonemal central pair apparatus protein [Source:HGNC Symbol;Acc:HGNC:19368]	16	70802084	71230722	protein_coding	3.39085	0.0877812
ENSG00000140749	IGSF6	immunoglobulin superfamily member 6 [Source:HGNC Symbol;Acc:HGNC:5953]	16	21639550	21652608	protein_coding	2.32988	0.0879952
ENSG00000153902	LGI4	leucine rich repeat LGI family member 4 [Source:HGNC Symbol;Acc:HGNC:18712]	19	35124513	35142451	protein_coding	1.59647	0.0879952
ENSG00000125851	PCSK2	proprotein convertase subtilisin/kexin type 2 [Source:HGNC Symbol;Acc:HGNC:8744]	20	17226107	17484578	protein_coding	1.63976	0.0882197
ENSG00000227775		ribosomal protein S7 (RPS7) pseudogene	1	1724512	1737251	transcribed_processed_pseudogene	3.33913	0.0882197
ENSG00000213493	ACTN4P1	actinin alpha 4 pseudogene 1 [Source:HGNC Symbol;Acc:HGNC:44028]	4	116598161	116599611	processed_pseudogene	-3.32212	0.0883357
ENSG00000140488	CELF6	CUGBP Elav-like family member 6 [Source:HGNC Symbol;Acc:HGNC:14059]	15	72284727	72320157	protein_coding	-1.8071	0.0883662
ENSG00000178104	PDE4DIP	phosphodiesterase 4D interacting protein [Source:HGNC Symbol;Acc:HGNC:15580]	1	148808181	149048286	protein_coding	1.3378	0.0884403
ENSG00000187607	ZNF286A	zinc finger protein 286A [Source:HGNC Symbol;Acc:HGNC:13501]	17	15699577	15720787	protein_coding	-0.999691	0.0884403
ENSG00000135697	BCO1	beta-carotene oxygenase 1 [Source:HGNC Symbol;Acc:HGNC:13815]	16	81238689	81291142	protein_coding	-2.5437	0.0886424
ENSG00000166341	DCHS1	dachsous cadherin-related 1 [Source:HGNC Symbol;Acc:HGNC:13681]	11	6621330	6655809	protein_coding	1.49522	0.0890508
ENSG00000232208		zinc finger protein 271 (ZNF) pseudogene	1	8907393	8907744	processed_pseudogene	-4.88888	0.0893334
ENSG00000152154	TMEM178A	transmembrane protein 178A [Source:HGNC Symbol;Acc:HGNC:28517]	2	39664982	39717963	protein_coding	-1.70797	0.0895241
ENSG00000211660	IGLV2-23	immunoglobulin lambda variable 2-23 [Source:HGNC Symbol;Acc:HGNC:5890]	22	22697789	22698407	IG_V_gene	7.48481	0.0895241
ENSG00000185924	RTN4RL1	reticulon 4 receptor like 1 [Source:HGNC Symbol;Acc:HGNC:21329]	17	1934677	2025334	protein_coding	1.51491	0.0896693
ENSG00000198892	SHISA4	shisa family member 4 [Source:HGNC Symbol;Acc:HGNC:27139]	1	201888680	201892587	protein_coding	1.49219	0.0899469
ENSG00000235381		novel transcript	6	155253139	155256724	lncRNA	-1.91201	0.0899469
ENSG00000146066	HIGD2A	HIG1 hypoxia inducible domain family member 2A [Source:HGNC Symbol;Acc:HGNC:28311]	5	176388751	176389761	protein_coding	1.21005	0.0899469
ENSG00000232098		novel transcript	19	58404238	58408484	lncRNA	-1.13173	0.0899469
ENSG00000225295	MTND4P4	MT-ND4 pseudogene 4 [Source:HGNC Symbol;Acc:HGNC:42191]	7	57169406	57170771	unprocessed_pseudogene	-5.87427	0.0899469
ENSG00000109911	ELP4	elongator acetyltransferase complex subunit 4 [Source:HGNC Symbol;Acc:HGNC:1171]	11	31509755	31790324	protein_coding	-0.86719	0.0900001
ENSG00000184428	TOP1MT	DNA topoisomerase I mitochondrial [Source:HGNC Symbol;Acc:HGNC:29787]	8	143304384	143359979	protein_coding	1.38197	0.0900001
ENSG00000186860	KRTAP17-1	keratin associated protein 17-1 [Source:HGNC Symbol;Acc:HGNC:18917]	17	41314912	41315710	protein_coding	-2.83496	0.0900001
ENSG00000198915	RASGEF1A	RasGEF domain family member 1A [Source:HGNC Symbol;Acc:HGNC:24246]	10	43194535	43267065	protein_coding	-1.29168	0.0900024
ENSG00000153291	SLC25A27	solute carrier family 25 member 27 [Source:HGNC Symbol;Acc:HGNC:21065]	6	46652915	46678190	protein_coding	-1.55734	0.0901222
ENSG00000174607	UGT8	UDP glycosyltransferase 8 [Source:HGNC Symbol;Acc:HGNC:12555]	4	114598770	114678225	protein_coding	2.22846	0.0901222
ENSG00000183444	OR7E38P	olfactory receptor family 7 subfamily E member 38 pseudogene [Source:HGNC Symbol;Acc:HGNC:8411]	7	97966090	97967074	unprocessed_pseudogene	-1.40603	0.0901233
ENSG00000187953	PMS2CL	PMS2 C-terminal like pseudogene [Source:HGNC Symbol;Acc:HGNC:30061]	7	6710128	6753862	transcribed_unprocessed_pseudogene	-0.974874	0.0905477
ENSG00000228612	HK2P1	hexokinase 2 pseudogene 1 [Source:HGNC Symbol;Acc:HGNC:4924]	X	80571871	80574607	processed_pseudogene	-4.13193	0.0905477
ENSG00000168884	TNIP2	TNFAIP3 interacting protein 2 [Source:HGNC Symbol;Acc:HGNC:19118]	4	2741648	2756342	protein_coding	1.3122	0.0906227
ENSG00000156172	C8orf37	chromosome 8 open reading frame 37 [Source:HGNC Symbol;Acc:HGNC:27232]	8	95244913	95269201	protein_coding	-1.47233	0.0906227
ENSG00000121940	CLCC1	chloride channel CLIC like 1 [Source:HGNC Symbol;Acc:HGNC:29675]	1	108927361	108963504	protein_coding	-1.0362	0.0907217
ENSG00000184786	TCTE3	t-complex-associated-testis-expressed 3 [Source:HGNC Symbol;Acc:HGNC:11695]	6	169740109	169751587	protein_coding	-2.49069	0.0910307
ENSG00000228274		novel transcript, antisense to CBY1	22	38667585	38681847	lncRNA	1.53442	0.0910664
ENSG00000072840	EVC	EvC ciliary complex subunit 1 [Source:HGNC Symbol;Acc:HGNC:3497]	4	5711201	5814305	protein_coding	4.54721	0.0912002
ENSG00000224479		novel cadherin domain containing pseudogene	3	63741827	63827445	transcribed_unitary_pseudogene	-2.07315	0.0912002
ENSG00000168970	JMJD7-PLA2G4B	JMJD7-PLA2G4B readthrough [Source:HGNC Symbol;Acc:HGNC:34449]	15	41828095	41848155	protein_coding	-2.03114	0.0914799
ENSG00000167600	CYP2S1	cytochrome P450 family 2 subfamily S member 1 [Source:HGNC Symbol;Acc:HGNC:15654]	19	41193210	41207539	protein_coding	2.03857	0.0915517
ENSG00000127366	TAS2R5	taste 2 receptor member 5 [Source:HGNC Symbol;Acc:HGNC:14912]	7	141790217	141791367	protein_coding	4.5739	0.0915517
ENSG00000166558	SLC38A8	solute carrier family 38 member 8 [Source:HGNC Symbol;Acc:HGNC:32434]	16	84009667	84042795	protein_coding	-5.19314	0.0915986
ENSG00000152377	SPOCK1	SPARC (osteonectin), cwcv and kazal like domains proteoglycan 1 [Source:HGNC Symbol;Acc:HGNC:11251]	5	136975298	137598379	protein_coding	1.87346	0.0916022
ENSG00000144362	PHOSPHO2	phosphatase, orphan 2 [Source:HGNC Symbol;Acc:HGNC:28316]	2	169694454	169701708	protein_coding	-1.01307	0.0916663
ENSG00000153446	C16orf89	chromosome 16 open reading frame 89 [Source:HGNC Symbol;Acc:HGNC:28687]	16	5044122	5066110	protein_coding	2.15588	0.0916663
ENSG00000154188	ANGPT1	angiopoietin 1 [Source:HGNC Symbol;Acc:HGNC:484]	8	107249482	107498055	protein_coding	2.03059	0.0917593
ENSG00000137267	TUBB2A	tubulin beta 2A class IIa [Source:HGNC Symbol;Acc:HGNC:12412]	6	3153666	3157544	protein_coding	-1.5783	0.0917593
ENSG00000158716	DUSP23	dual specificity phosphatase 23 [Source:HGNC Symbol;Acc:HGNC:21480]	1	159780932	159782543	protein_coding	1.4668	0.0920176
ENSG00000204351	SKIV2L	Ski2 like RNA helicase [Source:HGNC Symbol;Acc:HGNC:10898]	6	31959117	31969751	protein_coding	2.06083	0.0920176
ENSG00000152229	PSTPIP2	proline-serine-threonine phosphatase interacting protein 2 [Source:HGNC Symbol;Acc:HGNC:9581]	18	45983536	46072272	protein_coding	-1.14336	0.0921056
ENSG00000230563		novel transcript	20	5445838	5475483	lncRNA	4.56192	0.0921779
ENSG00000117115	PADI2	peptidyl arginine deiminase 2 [Source:HGNC Symbol;Acc:HGNC:18341]	1	17066761	17119451	protein_coding	2.02912	0.0924552
ENSG00000171992	SYNPO	synaptopodin [Source:HGNC Symbol;Acc:HGNC:30672]	5	150601080	150659207	protein_coding	1.26394	0.0924552
ENSG00000215156		POM121-like protein 1 pseudogene	5	34190056	34193653	processed_pseudogene	5.04739	0.0927661
ENSG00000131910	NR0B2	nuclear receptor subfamily 0 group B member 2 [Source:HGNC Symbol;Acc:HGNC:7961]	1	26911489	26913975	protein_coding	-5.08651	0.0927676
ENSG00000050344	NFE2L3	nuclear factor, erythroid 2 like 3 [Source:HGNC Symbol;Acc:HGNC:7783]	7	26152198	26187137	protein_coding	-1.67117	0.0929442
ENSG00000084112	SSH1	slingshot protein phosphatase 1 [Source:HGNC Symbol;Acc:HGNC:30579]	12	108778191	108857590	protein_coding	1.75515	0.0929442
ENSG00000159110	IFNAR2	interferon alpha and beta receptor subunit 2 [Source:HGNC Symbol;Acc:HGNC:5433]	21	33229901	33265675	protein_coding	-1.16745	0.0929442
ENSG00000185290	NUPR2	nuclear protein 2, transcriptional regulator [Source:HGNC Symbol;Acc:HGNC:44164]	7	56114681	56116417	protein_coding	-1.5424	0.0929442
ENSG00000260630	SNAI3-AS1	SNAI3 antisense RNA 1 [Source:HGNC Symbol;Acc:HGNC:28327]	16	88663298	88687278	lncRNA	2.08028	0.0931126
ENSG00000149488	TMC2	transmembrane channel like 2 [Source:HGNC Symbol;Acc:HGNC:16527]	20	2536607	2641784	protein_coding	-1.81416	0.0932475
ENSG00000164485	IL22RA2	interleukin 22 receptor subunit alpha 2 [Source:HGNC Symbol;Acc:HGNC:14901]	6	137143820	137173648	protein_coding	4.3505	0.0932475
ENSG00000167695	TLCD3A	TLC domain containing 3A [Source:HGNC Symbol;Acc:HGNC:29646]	17	732412	742968	protein_coding	1.43058	0.0933121
ENSG00000206172	HBA1	hemoglobin subunit alpha 1 [Source:HGNC Symbol;Acc:HGNC:4823]	16	176680	177522	protein_coding	5.23948	0.0934085
ENSG00000168255	POLR2J3	RNA polymerase II subunit J3 [Source:HGNC Symbol;Acc:HGNC:33853]	7	102537918	102572653	protein_coding	1.03321	0.0934085
ENSG00000159263	SIM2	SIM bHLH transcription factor 2 [Source:HGNC Symbol;Acc:HGNC:10883]	21	36699115	36749917	protein_coding	2.45171	0.0934085
ENSG00000214546		novel transcript	17	39619613	39622770	lncRNA	3.11301	0.0936802
ENSG00000249307	LINC01088	long intergenic non-protein coding RNA 1088 [Source:HGNC Symbol;Acc:HGNC:49148]	4	78939485	79309673	lncRNA	-1.66851	0.0936965
ENSG00000231304	SGO1-AS1	SGO1 antisense RNA 1 [Source:HGNC Symbol;Acc:HGNC:41081]	3	20174244	21145967	lncRNA	-4.38465	0.0936965
ENSG00000260806		novel transcript, antisense to PAPOLA	14	96500810	96502321	lncRNA	-1.75674	0.0940889
ENSG00000224905		novel transcript, antisense to LIPI	21	14027419	14144468	lncRNA	3.79303	0.09415
ENSG00000254873		novel transcript, antisense to ATP5L and UBE4A	11	118397095	118401895	lncRNA	-1.07576	0.09415
ENSG00000141574	SECTM1	secreted and transmembrane 1 [Source:HGNC Symbol;Acc:HGNC:10707]	17	82321024	82334074	protein_coding	1.72664	0.0944727
ENSG00000257175		ubiquitin specific peptidase 10 (USP10) pseudogene	14	18634955	18637208	processed_pseudogene	-4.44742	0.0945683
ENSG00000140153	WDR20	WD repeat domain 20 [Source:HGNC Symbol;Acc:HGNC:19667]	14	102139503	102224847	protein_coding	-0.915214	0.0946875
ENSG00000117114	ADGRL2	adhesion G protein-coupled receptor L2 [Source:HGNC Symbol;Acc:HGNC:18582]	1	81306147	81992436	protein_coding	-1.39572	0.0947395
ENSG00000124006	OBSL1	obscurin like cytoskeletal adaptor 1 [Source:HGNC Symbol;Acc:HGNC:29092]	2	219550728	219571859	protein_coding	1.02101	0.0947457
ENSG00000203684	IBA57-DT	IBA57 divergent transcript [Source:HGNC Symbol;Acc:HGNC:32062]	1	228164086	228165512	lncRNA	-2.94484	0.0949484
ENSG00000122862	SRGN	serglycin [Source:HGNC Symbol;Acc:HGNC:9361]	10	69088103	69104805	protein_coding	1.20228	0.0952059
ENSG00000259143		novel transcript, sense overlapping CLMN	14	95185117	95185854	lncRNA	3.80908	0.0954281
ENSG00000145934	TENM2	teneurin transmembrane protein 2 [Source:HGNC Symbol;Acc:HGNC:29943]	5	167284799	168264157	protein_coding	-2.37493	0.0954458
ENSG00000138190	EXOC6	exocyst complex component 6 [Source:HGNC Symbol;Acc:HGNC:23196]	10	92826831	93059493	protein_coding	-1.33623	0.0958
ENSG00000088543	C3orf18	chromosome 3 open reading frame 18 [Source:HGNC Symbol;Acc:HGNC:24837]	3	50558025	50571027	protein_coding	1.36833	0.0959838
ENSG00000182983	ZNF662	zinc finger protein 662 [Source:HGNC Symbol;Acc:HGNC:31930]	3	42906142	42919334	protein_coding	2.41978	0.0960429
ENSG00000182749	PAQR7	progestin and adipoQ receptor family member 7 [Source:HGNC Symbol;Acc:HGNC:23146]	1	25861484	25875708	protein_coding	1.50706	0.0960429
ENSG00000187474	FPR3	formyl peptide receptor 3 [Source:HGNC Symbol;Acc:HGNC:3828]	19	51795157	51826190	protein_coding	1.63947	0.0961096
ENSG00000013375	PGM3	phosphoglucomutase 3 [Source:HGNC Symbol;Acc:HGNC:8907]	6	83161150	83193936	protein_coding	-1.25975	0.0962439
ENSG00000151882	CCL28	C-C motif chemokine ligand 28 [Source:HGNC Symbol;Acc:HGNC:17700]	5	43376645	43412391	protein_coding	1.92709	0.0962591
ENSG00000010610	CD4	CD4 molecule [Source:HGNC Symbol;Acc:HGNC:1678]	12	6786858	6820799	protein_coding	1.81479	0.0965
[truncated: 34,420 more rows]

## Sheet: Normalized
ensembl_gene_id	hgnc_symbol	chimp2	chimp7	chimp10	gorilla9	gorillaFCC	human4	human5	human6	humanOba2	humanOji	oran3	oran8	oranCHK
ENSG00000000003	TSPAN6	231.253	313.139	298.367	348.065	396.367	184.077	317.041	406.705	301.547	153.582	181.359	415.888	385.679
ENSG00000000005	TNMD	46.0038	72.1201	71.3385	107.699	23.4276	14.2899	46.8109	49.9686	12.2397	2.26114	15.5886	481.687	127.884
ENSG00000000419	DPM1	353.602	381.915	314.364	201.719	484.912	369.192	238.46	295.516	308.659	201.65	483.613	607.926	438.494
ENSG00000000457	SCYL3	447.25	183.196	311.99	91.7094	121.972	229.51	199.002	175.292	164.33	104.728	215.369	215.104	317.547
ENSG00000000460	C1orf112	134.485	85.9132	95.9913	37.5049	76.5696	96.797	68.1671	92.2738	49.6213	20.7011	86.5619	61.9889	91.9544
ENSG00000000938	FGR	82.4921	30.2146	50.6043	278.852	101.279	81.1148	129.257	110.579	272.814	235.06	134.853	238.301	258.24
ENSG00000000971	CFH	110.809	612.647	141.16	301.387	753.456	5414.1	2558.61	1728.76	1345.75	721.028	1896.19	2776.92	1992.65
ENSG00000001036	FUCA2	184.972	670.908	201.769	500.8	315.872	736.443	495.121	385.66	449.724	200.122	243.551	348.984	100.527
ENSG00000001084	GCLC	1586.35	312.714	569.357	127.915	481.618	180.525	397.961	536.86	262.696	226.409	437.419	289.561	338.528
ENSG00000001167	NFYA	441.666	298.862	270.711	334.468	437.969	230.761	284.443	177.613	188.011	177.935	445.236	704.11	342.21
ENSG00000001460	STPG1	57.9775	46.0472	42.9681	38.7456	54.0197	60.3755	98.9635	94.34	83.2411	128.535	33.8512	7.22078	18.3941
ENSG00000001461	NIPAL3	342.496	214.197	408.682	623.971	185.482	219.534	615.569	500.673	518.575	493.852	261.371	257.07	197.592
ENSG00000001497	LAS1L	456.343	426.03	408.527	583.599	350.926	805.688	436.123	409.224	443.493	540.613	532.31	705.013	666.925
ENSG00000001561	ENPP4	131.004	199.266	0	77.7581	29.1328	99.1288	172.406	128.946	146.59	0	914.941	526.474	697.27
ENSG00000001617	SEMA3F	1609.07	749.624	3410.8	2681.12	939.26	1653.99	1285.3	1386.68	2617.59	3377.42	322.138	694.681	1423.78
ENSG00000001626	CFTR	9.74305	16.7724	3.43584	3.99278	4.58072	0	9.05679	10.6575	4.30221	30.2147	15.6046	4.80896	3.79026
ENSG00000001629	ANKIB1	345.972	358.353	301.666	233.705	400.627	195.456	578.509	564.107	275.618	158.202	380.607	180.469	258.662
ENSG00000001630	CYP51A1	1480.05	220.65	867.066	74.6344	838.802	162.31	417.547	595.504	550.856	369.207	384.004	481.988	510.406
ENSG00000001631	KRIT1	428.711	350.174	245.704	178.562	282.471	197.183	342.284	412.109	236.358	97.0592	273.045	185.6	282.971
ENSG00000002016	RAD52	234.986	80.0164	112.535	58.0963	173.343	58.8807	103.236	127.577	79.97	380.989	79.7569	53.9793	155.201
ENSG00000002079	MYH16	1.1696	0.416128	0.412752	7.64876	7.6916	0.702165	0.3839	0.763133	0.372167	0	20.6482	0	28.7095
ENSG00000002330	BAD	331.544	834.703	562.339	2024.46	787.553	1018.85	401.865	370.368	766.969	1125.57	342.259	571.528	323.846
ENSG00000002549	LAP3	1160.05	1553.59	3622.8	848.625	1823.38	895.66	664.888	820.624	686.654	493.559	920.643	544.499	903.934
ENSG00000002586	CD99	2809.25	12173.3	3958.92	12197.8	5994.73	7974.68	3577.07	5019.36	4167.47	5481.3	6933.91	15964.6	9249.32
ENSG00000002587	HS3ST1	38.0915	78.1893	35.1944	326.88	37.9703	4.48823	74.9806	15.2831	67.7322	55.0099	121.149	207.669	134.094
ENSG00000002726	AOC1	2.98456	10.7703	3.08112	0	1.32927	51.6559	14.7537	3.83819	34.2369	47.1736	12.5932	0	1.47708
ENSG00000002745	WNT16	88.9578	25.5623	74.1049	0	1.07712	217.392	144.909	294.716	318.267	111.395	10.9529	77.9551	26.4794
ENSG00000002746	HECW1	2.47383	20.645	1.04678	2.66227	7.23656	9.32161	9.85447	0	6.62369	3.6571	21.2677	1.82554	10.651
ENSG00000002822	MAD1L1	443.382	245.462	509.409	537.664	183.425	689.417	254.866	237.006	438.983	530.018	235.094	542.945	355.284
ENSG00000002834	LASP1	945.321	2477.03	1715.48	2414.9	1632.74	1322.23	2338.34	1876.08	1790.54	2429.88	1917.58	1494.38	1452.98
ENSG00000002919	SNX11	214.797	226.508	344.019	774.863	237.628	375.185	132.606	257.592	225.739	273.975	240.454	366.924	217.152
ENSG00000002933	TMEM176A	160.616	581.633	218.462	1160.84	951.923	975.821	315.289	276.868	595.309	775.718	151.699	329.579	383.655
ENSG00000003056	M6PR	1157.17	858.95	765.046	780.51	736.482	1139.92	929.198	916.283	879.316	915.797	1333.44	1113.79	1160.41
ENSG00000003096	KLHL13	14.0532	76.5789	32.3595	55.3319	4.72603	26.0476	228.974	62.9906	31.9106	5.85187	76.2611	36.2819	29.9206
ENSG00000003137	CYP26B1	1191.95	1002.48	1426.95	2012.95	292.702	740.343	654.35	562.31	1174.62	1254.61	782.715	1742.85	888.245
ENSG00000003147	ICA1	186.546	106.918	173.645	194.262	89.9055	166.426	229.473	208.892	148.704	349.303	677.576	372.047	752.887
ENSG00000003249	DBNDD1	89.419	76.1471	230.174	67.9774	22.7483	62.576	148.348	80.4596	71.8253	141.422	5.08568	13.2938	22.7655
ENSG00000003393	ALS2	270.806	308.893	328.597	184.394	257.999	208.313	402.545	304.668	170.131	193.847	216.807	143.711	115.225
ENSG00000003400	CASP10	302.908	176.421	158.362	412.531	205.084	156.585	284.213	352.137	94.2953	198.534	387.027	229.588	214.827
ENSG00000003402	CFLAR	1001.03	687.599	431.672	897.921	582.482	470.577	472.736	619.515	496.655	846.958	1126.91	1921.23	1120.35
ENSG00000003436	TFPI	464.733	876.146	238.754	1120.29	1068.9	900.34	818.715	667.442	912.697	407.74	1747.05	2744.93	2518.53
ENSG00000003509	NDUFAF7	75.432	56.3577	41.3288	65.9708	115.503	77.7417	86.7711	82.9764	57.1045	70.4235	258.137	279.609	269.707
ENSG00000003756	RBM5	798.203	407.49	738.984	201.307	674.358	303.626	699.664	802.34	355.941	811.269	720.354	215.652	617.697
ENSG00000003987	MTMR7	14.9411	18.7207	17.0958	62.8043	21.2501	10.0665	35.0598	27.0503	7.01715	4.44508	55.5744	30.6459	23.255
ENSG00000003989	SLC7A2	124.37	326.454	150.845	654.659	301.936	209.188	1094.34	594.922	689.703	442.524	291.965	1571.29	223.071
ENSG00000004059	ARF5	1752.6	1607.9	2295.4	6734.59	1521.01	3277.36	1430.76	1422.62	2465.32	2187.44	1255.82	3384.31	2024.16
ENSG00000004139	SARM1	0	0	0	0	0	0	0	0	6.90426	5.65026	0	2.65235	0
ENSG00000004142	POLDIP2	98.7336	241.807	79.1606	131.173	31.5909	270.915	106.54	163.171	76.0307	78.3834	232.605	306.169	82.7431
ENSG00000004399	PLXND1	311.248	1534.1	1084.62	2697.82	1266.41	2140.88	1475.92	1790.42	1162.71	1521.63	986.244	653.329	880.148
ENSG00000004455	AK2	1527.88	1350.83	1028.79	1586.88	1665.17	1292.68	977.396	1093.92	1347.54	1649.8	481.165	1953.92	733.043
ENSG00000004468	CD38	7.67282	10.1529	0	4.10281	31.8491	6.80913	3.63827	8.088	2.95813	1.10668	62.0129	177.356	85.0705
ENSG00000004478	FKBP4	4374.34	1377	1602.25	2404.84	14542.9	3513.47	1203.51	1546.99	1430.87	4650.42	2206.75	2177.8	1294.52
ENSG00000004487	KDM1A	888.372	1066.86	1046.2	472.768	861.412	886.609	729.757	612.221	708.8	671.912	734.003	378.639	520.552
ENSG00000004534	RBM6	1434.28	1299.2	839.938	359.694	1131.66	762.523	946.344	1295.23	390.78	1201.62	1338.25	251.913	582.602
ENSG00000004660	CAMKK1	493.412	448.505	1269.24	467.744	230.505	428.568	249.113	217.007	348.697	510.81	727.618	527.069	972.974
ENSG00000004700	RECQL	296.892	349.283	331.134	115.489	456.604	271.902	423.787	449.049	381.918	51.573	390.271	186.304	459.097
ENSG00000004766	VPS50	167.746	127.652	132.957	39.1128	78.3251	129.046	223.252	313.069	120.802	52.0158	58.3403	92.8871	73.864
ENSG00000004776	HSPB6	214.851	2280.46	674.164	1993.21	797.376	1559.59	1220.4	2923.64	1516.04	1936.25	189.408	310.771	362.262
ENSG00000004777	ARHGAP33	270.686	246.525	416.795	294.33	125.178	108.809	129.366	176.829	180.417	313.298	349.612	35.7025	265.39
ENSG00000004779	NDUFAB1	623.846	737.353	461.714	975.468	956.605	725.903	290.547	387.534	406.602	506.997	423.091	1110.53	546.231
ENSG00000004799	PDK4	6622.53	714.884	527.045	706.286	8444.02	331.22	1681.2	3558.84	5888.68	1639.43	905.449	1296.98	20319.6
ENSG00000004809	SLC22A16	14.0047	27.4107	12.5944	10.3168	6.30564	13.2854	16.3947	27.1201	12.43	10.497	14.1121	54.4564	64.3246
ENSG00000004838	ZMYND10	11.2213	26.7742	20.8039	98.9069	63.0268	15.5647	14.2176	10.7905	15.3484	17.8863	38.6959	22.9527	13.0042
ENSG00000004846	ABCB5	2.53026	9.37388	3.70122	4.52167	1.69604	31.7423	21.3692	53.8072	71.1434	3.5981	11.3181	0.681307	5.8269
ENSG00000004848	ARX	5.43333	4.80278	0.954394	0	0	1.6234	0.888309	4.41276	3.45545	0	3.08861	0	36.99
ENSG00000004864	SLC25A13	300.97	193.415	267.737	202.31	133.067	195.113	259.351	305.934	249.91	175.325	308.319	189.885	322.909
ENSG00000004866	ST7	278.799	313.594	286.352	174.517	158.744	306.722	251.81	212.241	216.838	245.85	225.611	315.157	166.716
ENSG00000004897	CDC27	392.089	641.735	498.267	291.648	675.411	371.906	649.504	751.783	387.502	248.886	657.259	351.446	375.339
ENSG00000004939	SLC4A1	16.7702	1.33541	23.1356	3.29875	8.7155	17.8329	15.5001	23.6417	18.6179	12.9953	41.6402	10.8385	18.6542
ENSG00000004948	CALCR	0	0	0	28.491	20.0559	0.672194	6.73879	2.19225	0	0.668075	0	0	0
ENSG00000004961	HCCS	330.526	230.237	300.867	385.047	393.603	254.193	183.297	175.29	250.874	293.039	306.467	639.977	304.383
ENSG00000004975	DVL2	819.425	402.53	799.661	1063.88	682.659	614.341	471.794	489.373	898.742	1096.37	480.452	674.878	1198.44
ENSG00000005001	PRSS22	109.516	27.4602	115.953	274.634	85.646	34.0117	52.019	129.343	146.792	450.875	763.938	274.377	149.208
ENSG00000005007	UPF1	2059.94	1230.77	1744.69	2636.48	1279.17	2750.18	1446.92	1666.83	3014.42	4518.11	1729.95	1421.01	2386.8
ENSG00000005020	SKAP2	578.877	570.034	302.724	360.674	906.568	415.807	490.551	411.398	379.347	221.113	457.575	190.628	702.135
ENSG00000005022	SLC25A5	3444.04	2039.33	3016.06	3541.34	2229.79	3332.16	1834.21	2566.05	4439.74	4741.47	1432.81	3339.16	1971.9
ENSG00000005059	MCUB	514.906	597.847	405.891	197.457	1510.41	260.94	191.22	160.894	361.165	419.325	205.243	318.994	629.289
ENSG00000005073	HOXA11	5.63552	82.0794	2.96066	72.9398	90.6391	27.0087	5.95177	12.6686	6.26921	6.19634	21.3175	2.75536	30.9223
ENSG00000005075	POLR2J	224.285	457.592	271.868	2439.08	2410.63	951.768	440.672	309.565	608.013	719.819	651.863	1029.07	728.903
ENSG00000005100	DHX33	222.504	209.089	190.57	118.201	88.5512	181.072	284.741	266.704	308.747	215.995	188.44	194.538	132.751
ENSG00000005102	MEOX1	18.1259	143.829	150.492	259.015	64.5518	277.735	693.761	367.549	184.753	213.235	37.7735	113.92	15.7986
ENSG00000005108	THSD7A	3.20208	0	6.70629	9.16695	11.6389	0	37.1101	4.7076	9.65437	1.35122	0	0	3.5662
ENSG00000005156	LIG3	207.592	159.064	172.501	194.019	78.7816	350.175	252.708	252.902	314.709	427.332	185.944	119.688	195.083
ENSG00000005175	RPAP3	234.915	186.787	214.097	21.716	165.72	159.675	218.616	127.717	145.253	21.8651	236.397	75.865	176.597
ENSG00000005187	ACSM3	197.078	398.846	163.815	45.2674	35.6273	42.7365	52.5411	128.128	37.8917	9.32036	249.601	1620.48	51.017
ENSG00000005189	REXO5	50.0675	45.1943	22.239	7.08054	36.3831	32.2763	58.4511	31.222	9.64295	9.47546	94.3239	67.8286	81.8256
ENSG00000005194	CIAPIN1	468.552	327.815	589.143	734.098	319.905	588.074	404.796	454.491	415.18	484.074	209.109	197.085	233.424
ENSG00000005238	FAM214B	410.855	305.978	462.034	619.219	228.339	315.865	238.728	272.095	284.167	307.58	287.625	263.273	272.915
ENSG00000005249	PRKAR2B	83.4099	61.9089	48.2271	0	121.455	31.3672	577.201	562.196	121.338	60.7397	104.986	67.2951	152.977
ENSG00000005302	MSL3	342.065	289.692	404.058	159.487	301.616	251.336	300.975	323.252	150.038	185.395	556.642	132.313	287.765
ENSG00000005339	CREBBP	1022.4	431.37	789.692	574.936	1550.64	521.288	1525.52	1052.6	1161.18	1644.19	467.623	235.749	847.052
ENSG00000005379	TSPOAP1	89.7821	86.9283	98.4479	107.139	66.8629	61.9191	127.382	80.573	159.693	87.1947	299.031	73.4887	187.398
ENSG00000005381	MPO	3.61946	6.72713	1.90906	14.5785	1.21464	1.62366	3.55323	0.882623	2.58996	0	28.8207	0	67.8779
ENSG00000005421	PON1	7.74439	5.0941	17.8517	0	4.59147	6.55807	7.57166	2.86683	0.367294	0.946435	0.875052	0	1.77531
ENSG00000005436	GCFC2	214.052	209.63	157.848	157.421	105.272	275.88	264.123	262.295	168.255	70.0325	117.901	115.495	102.048
ENSG00000005448	WDR54	61.2565	170.708	147.091	299.65	126.805	157.218	86.6743	93.5668	142.021	215.337	121.432	175.679	174.088
ENSG00000005469	CROT	572.278	321.372	550.59	71.1801	165.852	292.443	342.667	356.206	344.108	183.124	109.692	119.337	418.453
ENSG00000005471	ABCB4	2.17241	7.61067	11.7413	0	3.46579	20.253	12.5718	32.259	15.3878	5.27664	6.37578	11.0683	17.3815
ENSG00000005483	KMT2E	1258.51	850.824	1049.29	518.704	895.435	647.727	1248.22	1149.66	696.388	508.412	1226.36	816.553	915.771
ENSG00000005486	RHBDD2	188.728	282.484	389.582	824.444	174.564	668.36	357.059	336.631	573.335	462.551	225.121	244.532	222.969
ENSG00000005513	SOX8	57.7067	57.1546	48.8334	78.2574	73.0631	77.5884	129.002	111.54	273.276	554.663	63.0984	134.232	18.8578
ENSG00000005700	IBTK	327.671	471.348	281.204	103.884	270.063	352.936	475.526	456.336	234.907	74.3353	591.77	267.848	229.553
ENSG00000005801	ZNF195	146.794	102.764	75.3092	133.606	83.8947	90.2089	139.409	160.599	83.8878	25.3493	66.5032	84.1258	64.4354
ENSG00000005810	MYCBP2	1109.36	1140.24	1604.33	566.109	489.825	753.925	1352.11	1246.04	795.625	488.149	1392.22	622.253	930.401
ENSG00000005812	FBXL3	755.226	776.022	592.438	312.551	988.267	825.179	880.762	778.58	735.252	338.799	617.637	857.249	975.057
ENSG00000005844	ITGAL	46.6297	87.7421	25.8883	62.2998	11.1884	47.4538	48.1961	50.2446	58.0666	22.8478	85.62	18.5578	38.0907
ENSG00000005882	PDK2	218.597	411.292	268.013	767.809	236.751	695.769	450.904	653.522	546.641	790.535	387.572	177.299	847.49
ENSG00000005884	ITGA3	1622.9	465.3	1282.32	1584.76	583.485	1548.27	1490.12	1340.6	3274.14	4205.89	885.152	805.688	859.582
ENSG00000005889	ZFX	148.002	287.004	254.558	230.318	187.458	241.975	667.092	357.426	282.147	152.799	141.604	282.388	203.366
ENSG00000005893	LAMP2	1623.96	1487.38	1589.41	897.483	1541.68	1667.95	1994.37	1897.8	2250.14	1595.83	1209.15	2773.91	1120.5
ENSG00000005961	ITGA2B	6.33231	9.6111	9.54521	29.1543	0	9.74198	0	4.413	9.49429	17.7599	23.6715	26.6402	21.5002
ENSG00000005981	ASB4	18.1952	8.71188	7.20759	9.17005	6.41545	4.29121	27.8095	59.5416	35.6422	12.0095	7.76857	10.0572	11.6584
ENSG00000006007	GDE1	600.447	725.386	808.73	391.191	736.558	832.841	585.943	773.556	955.563	655.144	421.421	559.73	581.861
ENSG00000006015	REX1BD	402.166	692.373	378.363	821.628	370.052	914.349	318.896	310.228	905.582	815.904	332.481	632.508	409.288
ENSG00000006016	CRLF1	128.071	417.94	318.025	1984	974.266	943.286	371.645	193.778	655.407	561.975	56.6125	486.59	58.6753
ENSG00000006025	OSBPL7	51.0823	99.1111	74.7521	229.824	61.3737	71.1423	95.0895	79.6155	75.2533	132.77	110.159	37.6564	73.0528
ENSG00000006042	TMEM98	128.909	501.112	212.921	1044.24	703.251	577.035	551.061	309.909	593.518	482.476	270.429	477.36	180.344
ENSG00000006047	YBX2	71.4662	85.8697	49.4104	53.1584	6.30361	37.8481	70.183	85.2266	62.5051	92.3268	125.082	16.1142	19.9319
ENSG00000006059	KRT33A	158.732	978.921	3679.54	0	0	1.61591	1.77221	14.0711	5.2124	4.875	5.14923	66.3793	278.316
ENSG00000006062	MAP3K14	218.952	248.607	290.678	614.781	180.653	476.786	500.63	373.204	558.009	711.174	800.197	259.055	280.628
ENSG00000006071	ABCC8	48.7686	19.682	25.5178	8.83557	0	0.283509	15.2507	8.13508	1.99555	1.01586	29.4658	4.13964	14.9242
ENSG00000006116	CACNG3	0	0	0	0	0	0.813511	0.890197	0.884475	0	0	0	0	0
ENSG00000006118	TMEM132A	217.539	327.133	300.197	300.516	157.174	80.8691	265.207	168.003	269.532	826.5	203.615	202.237	213.214
ENSG00000006128	TAC1	19.725	10.5186	40.3505	23.9338	18.634	15.7865	22.8537	10.2056	7.51995	5.72076	95.0766	100.945	5.03544
ENSG00000006194	ZNF263	307.419	245.682	380.987	727.277	351.246	632.732	471.461	363.287	673.88	626.892	471.346	717.134	496.213
ENSG00000006210	CX3CL1	529.707	351.06	494.915	3212.66	66.7904	1030.18	2178.26	1322.89	1550.37	1873.22	1212.1	515.687	336.928
ENSG00000006282	SPATA20	89.8809	220.476	224.549	523.816	334.97	215.639	323.857	336.984	356.998	558.005	324.736	269.275	358.579
ENSG00000006283	CACNA1G	33.9593	134.463	34.0305	26.032	35.5585	26.7619	55.4257	73.7232	57.4016	86.165	45.1506	73.3995	33.1803
ENSG00000006327	TNFRSF12A	179.539	453.087	633.374	546.626	518.993	232.646	260.202	175.105	839.627	1032.46	2204.93	3127.52	322.953
ENSG00000006377	DLX6	14.1378	4.22618	6.72404	8.56608	5.35786	0	0	3.45953	8.13647	2.85147	0	4.69298	4.15467
ENSG00000006432	MAP3K9	220.389	63.5762	196.145	83.2684	43.3405	116.689	140.779	106.98	207.622	423.269	80.5156	124.088	244.792
ENSG00000006451	RALA	625.653	697.005	662.286	503.475	1451.88	718.474	660.219	691.086	616.621	379.305	1248.49	817.387	1390.54
ENSG00000006453	BAIAP2L1	489.075	204.141	463.001	254.82	842.956	420.223	334.904	471.955	455.446	824.787	616.723	364.171	431.866
ENSG00000006459	KDM7A	1225.66	645.106	733.134	362.483	728.249	339.563	559.248	528.116	967.208	779.206	1402.25	1390.36	630.85
ENSG00000006468	ETV1	38.8355	77.8663	44.6162	31.5682	46.4265	22.6489	281.653	118.906	150.059	30.8555	52.1146	29.3855	19.8091
ENSG00000006530	AGK	209.289	211.498	219.609	73.8645	105.581	62.8256	146.957	115.738	101.652	83.5877	184.467	135.39	157.646
ENSG00000006534	ALDH3B1	9.8163	7.28432	3.67881	37.9514	2.40158	19.9991	3.92721	3.41144	7.00495	2.62067	8.0721	0	2.69524
ENSG00000006555	TTC22	557.01	144.92	737.716	299.54	128.406	770.985	392.027	376.205	582.612	741.384	94.5188	197.756	289.752
ENSG00000006576	PHTF2	83.2499	148.303	198.73	59.2097	57.69	135.12	160.738	165.282	88.6424	145.28	202.856	202.535	151.313
ENSG00000006606	CCL26	0	2.7917	1.88789	0	0	4.81066	3.54353	6.12915	0	3.35024	0	0	0
ENSG00000006607	FARP2	404.437	340.732	343.147	200.756	99.8923	297.375	253.83	349.409	279.081	447.839	485.008	279.863	316.25
ENSG00000006611	USH1C	6.63301	99.8311	34.6584	2.36023	0.511345	3.43933	3.82625	1.07018	0.958558	0	2.26327	40.5414	1.49581
ENSG00000006625	GGCT	756.823	314.176	964.467	113.152	404.466	657.995	458.293	480.279	547.847	197.189	143.236	383.036	225.171
ENSG00000006634	DBF4	172.312	59.8689	114.423	3.57339	185.575	40.0659	76.237	70.6985	36.375	17.2995	58.6374	33.6095	29.6385
ENSG00000006638	TBXA2R	42.6012	83.0983	43.1741	165.263	46.631	75.8305	43.6851	72.9094	23.8056	72.3618	12.154	30.1296	28.755
ENSG00000006652	IFRD1	518.749	791.669	710.629	403.81	2130.83	323.23	423.511	478.517	422.608	360.541	799.152	1116.84	612.442
ENSG00000006659	LGALS14	3.66346	0.950104	0	0	0	0.807386	2.65863	0	0	0	2.06216	5.30931	4.75798
ENSG00000006695	COX10	306.299	119.57	145.204	174.776	185.529	191.083	134.047	198.609	208.022	183.684	271.238	215.742	218.623
ENSG00000006704	GTF2IRD1	203.109	254.358	350.578	188.392	115.124	261.54	130.863	151.936	221.447	288.098	471.314	461.865	231.877
ENSG00000006712	PAF1	679.441	910.619	814.552	944.967	854.793	1533.35	614.582	595.271	802.398	1310.96	888.426	658.589	1281.46
ENSG00000006715	VPS41	1618.49	652.787	937.382	309.119	1112.78	409.627	470.981	471.492	382.838	218.014	559.537	442.312	708.736
ENSG00000006740	ARHGAP44	45.9092	63.1825	30.9182	103.874	44.7278	91.88	135.314	131.882	131.023	186.38	133.15	95.4519	127.087
ENSG00000006744	ELAC2	504.82	380.792	603.298	361.607	257.333	1207.2	703.585	731.153	965.845	903.153	385.492	267.114	734.514
ENSG00000006747	SCIN	116.525	36.0784	142.495	79.8838	262.924	14.5549	62.3234	43.0631	28.1175	44.7322	86.7672	45.29	63.1357
ENSG00000006756	ARSD	117.361	142.772	153.838	253.735	165.213	372.973	655.244	316.314	334.731	288.884	484.353	828.715	478.365
ENSG00000006757	PNPLA4	63.1766	41.0017	63.3979	62.5034	199.621	401.166	267.344	207.925	285.399	196.174	143.855	809.716	369.493
ENSG00000006788	MYH13	4.85043	0	0	2.27705	6.82267	1.52337	4.16457	0.827838	4.84537	0	1.92866	1.24928	3.14214
ENSG00000006831	ADIPOR2	871.961	800.63	981.224	1099.51	949.818	1045.06	963.205	1497.28	1188.53	1206.57	761.07	2907.94	1474.11
ENSG00000006837	CDKL3	6.95105	19.6401	8.43125	14.1904	10.853	17.7541	2.43327	15.3568	9.2162	4.3347	8.10905	1.72433	0.350901
ENSG00000007001	UPP2	0	0	0	0	0	0	0.880233	0	0.869424	0	0	0	0
ENSG00000007038	PRSS21	17.1522	4.09199	3.38131	0	0	11.0456	17.1808	13.6537	10.2546	34.8446	118.899	0	1.07779
ENSG00000007047	MARK4	831.283	524.917	1561.94	1637.41	927.739	821.86	398.031	450.907	951.289	1295.41	616.319	682.086	1113.73
ENSG00000007062	PROM1	32.6873	62.4056	29.1305	15.0386	64.9079	45.2148	331.311	69.0753	224.311	69.0176	91.3934	106.592	80.5763
ENSG00000007080	CCDC124	1073.74	1047.9	1372.6	3369.77	2129.39	2090.36	685.336	607.816	1464.95	2344.91	1157.25	1660.56	1791.38
ENSG00000007129	CEACAM21	0	0	0	3.1699	1.59408	7.78338	1.26463	0	1.37731	1.93226	20.1776	1.7305	16.4967
ENSG00000007168	PAFAH1B1	1806.92	1869.33	1488	588.984	1048.87	1064.94	1357.14	1354.49	856.615	1100.71	2061.97	1223.91	1104.09
ENSG00000007171	NOS2	0	0	0	0	0	6.50114	0	28.2676	6.04012	0	0	0	0
ENSG00000007174	DNAH9	6.88352	4.45286	14.1305	9.81024	12.2921	45.8869	11.955	11.8783	12.6067	14.3988	41.9146	8.96341	11.924
ENSG00000007202	KIAA0100	591.327	915.493	873.083	0	8.49649	384.744	27.3675	6.18798	0	0	853.893	161.416	249.478
ENSG00000007216	SLC13A2	0.933511	2.96013	8.7999	0	0	38.6882	84.6959	150.171	33.3822	44.1751	0	2.73973	1.38646
ENSG00000007237	GAS7	864.604	1973.06	1380.83	1569.41	1312.73	2001.6	1763.26	1498.05	2803.68	1600.83	674.716	842.82	492.697
ENSG00000007255	TRAPPC6A	17.5021	31.9795	50.045	1680.32	234.745	632.328	293.051	307.057	434.883	328.158	354.25	741.079	531.461
ENSG00000007264	MATK	65.0524	65.616	52.8508	26.2739	26.789	30.6701	38.3915	44.7997	81.537	85.2508	18.9308	38.8448	18.069
ENSG00000007306	CEACAM7	50.0611	19.3722	30.9157	18.7109	5.33471	35.8892	11.9626	70.038	84.8698	68.836	20.7852	10.2274	12.9975
ENSG00000007312	CD79B	8.62367	5.41532	17.9441	933.818	67.2856	133.892	48.0839	75.3356	207.037	153.505	32.186	105.814	45.3719
ENSG00000007314	SCN4A	16.2418	4.82018	4.77979	48.6032	7.27944	16.2629	125.354	382.638	370.422	275.553	18.5237	30.6716	179.64
ENSG00000007341	ST7L	262.671	127.506	175.426	155.958	201.49	265.731	137.673	299.79	241.502	348.853	178.071	162.925	310.481
ENSG00000007350	TKTL1	0	4.30732	0	0	0	1.61659	1.17968	6.10542	0.574025	0	4.10271	0	0.893892
ENSG00000007372	PAX6	41.0041	10.5279	8.55293	0	21.6199	12.1241	17.4722	15.3312	36.2561	60.3899	23.5633	15.9131	4.01153
ENSG00000007376	RPUSD1	167.053	140.186	336.639	644.688	75.8424	277.451	216.965	189.955	426.612	351.487	125.097	131.787	201.952
ENSG00000007384	RHBDF1	480.612	671.979	712.607	1073.08	837.285	701.221	523.61	685.769	654.779	2366.53	640.095	358.178	492.985
ENSG00000007392	LUC7L	960.717	1198.89	707.98	325.031	633.142	649.266	391.304	661.393	256.777	812.442	3414.49	354.741	887.013
ENSG00000007402	CACNA2D2	318.82	172.002	287.499	210.18	45.9309	88.5201	112.92	97.1857	131.582	97.3759	33.0437	49.9174	99.3234
ENSG00000007516	BAIAP3	120.327	23.2946	163.864	139.38	143.997	18.6335	67.9068	49.829	36.4982	126.043	15.9813	0	26.9461
ENSG00000007520	TSR3	230.118	357.459	298.336	1255.66	673.138	1049.63	462.17	546.947	940.071	1193.8	337.445	535.252	490.5
ENSG00000007541	PIGQ	280.025	281.821	348.065	645.18	244.188	650.767	490.405	551.277	917.055	811.548	430.508	383.127	435.938
ENSG00000007545	CRAMP1	226.607	56.4483	150.739	186.761	305.43	39.2002	309.255	117.547	232.369	764.236	41.1939	39.0681	68.9053
ENSG00000007866	TEAD3	1289.74	484.001	1332.54	2041.62	858.297	930.424	527.117	542.415	1271.43	1539.29	1293.66	715.962	1237.94
ENSG00000007908	SELE	0	18.0777	94.3307	685.984	3.35939	43.9809	255.657	65.5924	16.7091	170.419	276.343	1819.62	87.9429
ENSG00000007923	DNAJC11	651.757	422.654	676.718	525.829	594.988	477.033	553.649	622.625	683.302	804.251	535.742	365.021	465.719
ENSG00000007933	FMO3	5.96718	12.938	15.3883	0	4.09135	39.236	34.6506	13.6103	15.1367	13.0033	5.36481	2.45216	8.86369
ENSG00000007944	MYLIP	753.344	900.526	675.934	706.978	600.509	461.582	722.086	558.151	402.496	680.81	964.301	1579.21	1358.45
ENSG00000007952	NOX1	2.31233	15.7079	0.811378	12.4001	5.16906	10.3506	7.55336	4.50217	3.44534	2.06276	17.5135	22.1598	3.4345
ENSG00000007968	E2F2	43.9136	80.2646	175.083	207.362	10.8388	51.6091	108.473	130.595	254.912	123.21	58.2079	9.25891	17.3083
ENSG00000008018	PSMB1	1073.12	1502.87	1402.94	1841.33	1188.85	2324.13	1047.24	960.409	1055.01	832.972	910.78	3038.24	914.062
ENSG00000008056	SYN1	3.63423	5.78869	1.91662	34.1524	20.7322	15.4238	10.5675	8.86126	93.2365	95.1745	55.1023	10.5642	37.0288
ENSG00000008083	JARID2	602.085	356.927	708.558	158.019	148.032	358.036	538.004	488.898	432.679	446.736	322.805	325.632	424.12
ENSG00000008086	CDKL5	5.54072	2.94454	9.00024	5.58161	4.64935	3.10919	37.7701	10.4121	17.843	3.85028	0	3.06008	4.81388
ENSG00000008118	CAMK1G	8.24106	14.1915	9.71474	0	8.20622	5.99937	3.16371	3.12895	2.66404	11.8993	0.634539	1.64109	2.90413
ENSG00000008128	CDK11A	252.956	349.068	400.468	659.513	568.763	868.238	581.984	703.387	600.36	1306.47	1158.71	499.964	1312.27
ENSG00000008130	NADK	1491.65	777.129	1045.99	1292.94	1451.58	972.645	710.88	962.83	1276.52	2304.58	1106.12	1011.58	1364.77
ENSG00000008196	TFAP2B	104.76	49.3212	95.9036	59.8522	74.8757	21.618	167.588	49.892	126.63	26.8208	75.788	70.3789	121.018
ENSG00000008197	TFAP2D	0	0	0	0	0	0	0	0	0	0	3.08708	0	0
ENSG00000008226	DLEC1	10.2071	30.6353	16.9489	34.8892	23.4966	12.3055	22.8277	28.805	8.31602	15.6147	53.7583	14.0319	14.8846
ENSG00000008256	CYTH3	405.441	1517.61	816.395	681.656	778.463	567.346	1086.07	854.04	724.666	1041.98	770.187	780.884	608.322
ENSG00000008277	ADAM22	9.50458	61.6894	29.7179	50.2723	8.21683	13.1861	61.8658	44.7012	33.7018	20.5273	25.0955	77.702	22.6598
ENSG00000008282	SYPL1	1548.64	1742.69	1691.34	1291.74	1314.1	2005.8	1316.99	1544.56	1686.1	1400.42	1651.3	3694.18	2169.83
ENSG00000008283	CYB561	890.216	785.916	1732.46	1392.97	438.14	767.931	873.969	763.532	1063.75	1245.68	438.809	439.178	458.77
ENSG00000008294	SPAG9	402.402	233.144	343.045	394.404	226.65	107.554	690.228	608.504	418.708	179.7	533.565	1143.98	269.611
ENSG00000008300	CELSR3	31.2603	17.9477	43.896	11.8038	23.3818	18.0213	8.84763	10.1425	26.5889	64.943	29.9172	11.8095	5.46884
ENSG00000008311	AASS	78.3689	57.6644	68.8275	62.6673	85.4105	37.6247	107.224	137.388	79.4722	28.2904	318.325	189.683	234.81
ENSG00000008323	PLEKHG6	640.067	228.913	582.064	588.041	343.717	165.45	146.346	152.415	296.893	543.365	915.666	406.255	256.188
ENSG00000008324	SS18L2	256.879	350.178	355.97	345.911	531.589	281.041	87.335	115.943	123.018	111.701	256.812	612.968	300.333
ENSG00000008382	MPND	117.755	164.441	199.303	622.475	237.226	472.214	173.372	186.158	339.875	264.329	310.603	337.984	430.138
ENSG00000008394	MGST1	2277.96	1081.04	331.819	341.02	365.36	686.411	1058.7	2675.06	601.309	805.94	1650.02	3419.64	2315.94
ENSG00000008405	CRY1	189.661	320.956	326.527	42.4474	405.59	56.6971	301.766	296.573	251.016	181.173	268.528	256.468	269.437
ENSG00000008438	PGLYRP1	0	0.94705	6.6372	0	1.22236	1.61192	1.77065	2.63397	1.74657	1.63349	18.5596	5.30246	194.866
ENSG00000008441	NFIX	2174.64	4015.36	4793.29	5271.9	1846.08	3727.77	4325.24	3899.39	5799.31	5793.27	2536.45	1049.38	2190.05
ENSG00000008513	ST3GAL1	184.523	417.305	183.564	245.044	362.588	244.812	380.115	436.049	473.073	801.079	788.563	1849.9	806.453
ENSG00000008516	MMP25	49.6087	85.2667	260.68	22.8446	73.4956	22.1263	31.1428	46.4283	38.3323	28.7312	120.225	38.6968	128.952
ENSG00000008517	IL32	74.1489	339.255	118.567	323.98	311.744	591.262	262.158	1089	399.044	837.547	738.67	649.823	135.316
ENSG00000008710	PKD1	1173.14	970.55	1662.23	636.26	1096.93	649.463	985.352	972.536	1365.03	5330.38	655.354	130.579	747.904
ENSG00000008735	MAPK8IP2	3.18926	0.846199	4.20191	47.0574	0	16.1818	0	6.2104	64.5891	3.79347	0	8.20908	0
ENSG00000008838	MED24	931.705	853.635	1010.1	1080.69	593.942	781.206	437.27	589.246	738.547	1347.19	1122.16	364.045	529.399
ENSG00000008853	RHOBTB2	118.205	164.03	120.306	1080.77	360.916	352.694	331.708	252.864	455.379	317.318	77.6047	220.648	131.288
ENSG00000008869	HEATR5B	198.811	203.801	204.394	245.868	391.243	200.17	561.375	376.803	329.84	302.958	269.632	124.295	185.415
ENSG00000008952	SEC62	1166.38	1401.99	798.299	285.71	1264.76	775.364	1184.27	1181.12	652.575	141.835	2192.47	713.884	2055.8
ENSG00000008988	RPS20	9140.81	15954.7	8545.84	38024.8	36819	24972.8	8424.24	8110.82	10024.9	13577.7	11217.8	26852.1	17043.5
ENSG00000009307	CSDE1	8032.2	7221.47	5911.25	2798.37	16820.4	5811.44	6740.76	6332.27	5462.96	3377.47	5975.47	6102.56	7229.79
ENSG00000009335	UBE3C	1008.06	717.804	760.111	504.848	546.19	607.16	928.515	1108.25	1081.74	1153.31	766.991	736.074	642.006
ENSG00000009413	REV3L	567.407	928.333	525.557	248.219	578.329	369.102	567.822	598.045	324.384	170.166	997.11	669.485	344.771
ENSG00000009694	TENM1	4.99418	50.7713	6.62153	8.41362	46.5979	19.1501	66.5085	27.5412	10.7298	3.34531	40.611	99.0484	8.34818
ENSG00000009709	PAX7	0	0	0	2.43077	0	0	0.889097	6.18558	0	1.61288	0	2.66705	0
ENSG00000009724	MASP2	5.31349	28.1204	15.1409	2.3739	7.48821	23.0811	99.226	60.9664	12.6692	23.5248	22.2543	10.4058	3.94599
ENSG00000009765	IYD	13.1753	13.2967	37.742	13.9917	1.26993	5.37227	11.1095	21.6388	3.65667	11.1142	69.9699	136.008	57.8518
ENSG00000009780	FAM76A	110.365	119.901	112.76	113.157	105.074	89.7339	205.655	188.915	112.225	81.356	125.836	80.9533	133.382
ENSG00000009790	TRAF3IP3	33.4942	75.1202	74.4001	27.1464	29.6651	59.395	62.3824	45.3662	28.5024	33.8189	27.218	40.4231	15.4328
ENSG00000009830	POMT2	247.963	198.847	135.899	517.693	936.403	100.977	178.568	259.155	232.775	673.624	609.767	142.655	353.278
ENSG00000009844	VTA1	603.469	364.616	490.005	161.357	585.679	408.932	363.021	469.36	438.423	238.243	316.46	326.98	432.473
ENSG00000009950	MLXIPL	48.6255	24.9554	9.82173	60.184	8.18604	35.5782	117.113	148.982	33.4552	150.874	42.808	23.4606	15.3263
ENSG00000009954	BAZ1B	407.517	546.494	326.646	234.686	401.072	507.463	530.165	496.655	344.258	280.933	386.286	201.512	420.694
ENSG00000010017	RANBP9	798.443	619.997	868.643	258.86	789.345	424.481	526.72	670.714	636.966	467.724	1018.52	978.471	1509.8
ENSG00000010030	ETV7	21.7373	15.7623	25.2046	90.1798	17.6353	290.681	59.8535	88.5122	142.059	154.631	59.6308	88.007	57.5108
ENSG00000010072	SPRTN	167.425	110.969	160.176	50.6518	117.745	86.6688	149.957	148.544	122.433	60.3748	100.131	134.727	96.7406
ENSG00000010165	EEF1AKNMT	214.808	169.943	202.498	313.907	205.349	354.077	262.474	227.963	209.589	301.562	91.3068	329.306	216.031
ENSG00000010219	DYRK4	274.039	299.23	389.272	0	5.73148	222.377	115.733	120.113	107.415	104.933	7.54084	0	3.76574
ENSG00000010244	ZNF207	1780.6	988.857	1685.7	890.649	2482.5	562.631	1228.75	1077.03	963.073	1072.48	761.063	881.72	1132.5
ENSG00000010256	UQCRC1	2447.02	2197.06	2314.45	6565.22	1899.35	3275.22	1441.41	2080.7	2596.03	2960.2	1501.62	4954.55	2740.74
ENSG00000010270	STARD3NL	143.604	221.152	106.552	170.321	281.907	170.27	102.695	126.243	117.653	92.1151	206.089	189.07	180.457
ENSG00000010278	CD9	6163.21	4674.04	6501.63	6745.96	7118.64	3320.3	4096.9	3271.32	6645.79	7384.26	4908.6	17526.9	6590.18
ENSG00000010282	HHATL	4.4678	17.9908	9.85011	0	14.6135	21.3889	6.81717	53.6741	101.605	35.312	0	0	0
ENSG00000010292	NCAPD2	450.482	476.566	587.934	316.673	224.828	295.599	468.268	479.372	520.323	775.846	410.906	245.712	680.438
ENSG00000010295	IFFO1	121.117	465.532	144.354	736.405	211.522	413.703	232.583	182.81	284.19	260.813	387.082	182.163	585.615
ENSG00000010310	GIPR	34.779	3.66976	14.6059	40.9001	1.70924	8.5393	32.3064	26.1754	36.4748	53.4486	31.5594	10.1955	72.9573
ENSG00000010318	PHF7	9.80672	9.90071	53.5539	151.209	54.5914	51.3657	89.4191	74.6716	43.4849	42.4471	146.83	47.7301	41.5402
ENSG00000010319	SEMA3G	398.413	768.192	981.731	530.406	77.6867	329.114	1379.2	1075.55	1269.27	1073.13	250.043	892.792	2400.26
ENSG00000010322	NISCH	1192.5	563.465	1039.24	1167.65	794.067	970.214	1027.54	892.369	1121.38	3065.35	848.069	553.529	1162.35
ENSG00000010327	STAB1	537.719	2134.87	704.495	1672.56	654.221	4962.38	1221.59	881.121	1625.55	1192.54	2654.74	299.721	900.004
ENSG00000010361	FUZ	158.284	193.197	115.969	445.339	266.268	190.004	136.673	131.534	335.539	458.6	109.755	101.443	156.171
ENSG00000010379	SLC6A13	10.5868	0	5.7865	17.9092	15.0238	1.0935	3.38865	2.4648	0.584066	0.546268	32.9469	17.6071	14.5588
ENSG00000010404	IDS	1090.95	1573.35	1445.45	2900.08	2201.02	1158.94	1716.9	1183.05	2171	1041.43	1026.17	1605.43	1029.22
ENSG00000010438	PRSS3	149.811	50.5367	235.853	156.826	5.32734	341.013	97.8196	55.329	265.078	341.231	6.62777	14.1837	22.2534
ENSG00000010539	ZNF200	83.492	57.9683	105.422	66.289	103.547	95.8838	78.6004	86.3116	59.0334	34.2935	121.822	92.8135	131.143
ENSG00000010610	CD4	72.5542	264.801	145.252	264.214	302.76	1104.78	607.011	515.417	338.507	263.684	319.487	39.7353	36.2229
ENSG00000010626	LRRC23	93.6481	155.213	91.6259	65.7883	31.997	165.24	71.4974	57.3361	84.1537	87.6504	0	4.51642	1.09866
ENSG00000010671	BTK	23.2086	25.9135	34.8585	27.1578	34.9095	69.8391	60.7806	48.6374	21.4828	33.191	38.6655	15.6463	21.1488
ENSG00000010704	HFE	95.1045	65.9557	118.812	91.5891	20.948	93.5037	168.25	119.862	97.4187	64.2407	93.618	116.834	107.566
ENSG00000010803	SCMH1	301.089	376.406	287.642	493.951	792.398	241.596	395.02	281.439	626.823	563.228	635.403	292.18	382.717
ENSG00000010810	FYN	405.769	1720.66	594.258	791.417	1058.69	1635.83	851.325	773.63	622.335	1013.92	974.436	739.807	700.138
ENSG00000010818	HIVEP2	416.77	610.42	415.18	224.766	459.242	433.16	711.298	487.432	612.706	383.385	955.038	437.481	390.172
ENSG00000010932	FMO1	38.3674	68.2501	128.052	36.4378	19.831	55.8336	89.1774	222.471	34.3025	23.0927	31.0745	183.234	84.6108
ENSG00000011007	ELOA	678.433	585.393	648.069	377.82	764.778	726.547	652.75	723.228	547.546	543.689	783.076	742.245	488.974
ENSG00000011009	LYPLA2	687.031	426.863	1037.37	1073.66	454.696	781.05	315.428	383.351	704.009	902.697	597.498	324.776	588.381
ENSG00000011021	CLCN6	203.536	341.029	222.958	600.596	297.924	229.72	394.05	315.55	343.754	646.05	571.861	301.98	399.873
ENSG00000011028	MRC2	893.416	4762.18	6356.34	1177.89	4103.97	3356.09	2676.23	5187.58	1523.61	1890.52	1028.25	3043.69	981.064
ENSG00000011052	NME1-NME2	0	0	22.3514	19.2445	138.932	217.235	84.7076	99.6505	142.665	246.238	3.88521	0	4.54917
ENSG00000011083	SLC6A7	1.36534	0.726094	2.88361	3.66891	1.45245	2.45259	1.34156	0	0	0.609281	5.43939	8.81347	1.60865
ENSG00000011105	TSPAN9	627.393	522.509	1119.29	3248.84	1211.42	1026.16	1113.13	936.042	1477.82	1938.19	817.801	919.087	1338.94
ENSG00000011114	BTBD7	447.907	404.948	483.685	225.585	407.704	309.944	450.307	373.158	307.427	308.221	318.471	222.757	258.574
ENSG00000011132	APBA3	553.227	343.968	457.458	959.379	536.083	290.962	148.205	201.857	369.268	663.242	516.692	566.757	806.154
ENSG00000011143	MKS1	245.921	169.641	181.064	253.738	66.4265	169.236	151.177	129.089	133.167	127.802	93.1502	107.133	90.965
ENSG00000011198	ABHD5	1848.01	334.159	798.342	275.108	556.533	366.291	183.764	643.531	347.225	382.985	101.32	301.239	199.85
ENSG00000011201	ANOS1	118.259	166.944	164.232	41.0723	334.108	56.2284	171.713	115.39	58.4254	49.1082	64.1194	76.5461	44.3659
ENSG00000011243	AKAP8L	1059.46	569.979	1021.56	1299.39	709.958	1711.56	582.138	563.216	1015.39	1731.91	767.837	626.58	1067.62
ENSG00000011258	MBTD1	284.217	224.763	290.883	90.6495	217.608	130.731	419.003	368.459	217.298	139.588	428.322	221.909	437.519
ENSG00000011260	UTP18	581.562	348.031	558.055	310.618	346.339	918.547	351.919	369.738	544.882	376.956	715.864	771.997	804.046
ENSG00000011275	RNF216	510.603	485.882	681.85	373.315	423.809	455.981	622.719	511.947	647.191	596.266	524.268	315.229	323.524
ENSG00000011295	TTC19	353.708	258.036	219.254	74.2295	125.045	378.178	385.13	465.993	333.354	227.545	544.543	355.63	344.18
ENSG00000011304	PTBP1	3756.52	3046.38	4150.19	6661.8	3270.42	3618.05	2650.93	2484.74	4329.43	5346.16	4726.48	6795.1	3848.73
ENSG00000011332	DPF1	37.85	13.8018	45.2979	38.4187	139.732	2.3942	3.8438	15.7191	13.903	13.8733	11.3302	19.1973	2.95057
ENSG00000011347	SYT7	47.6097	112.441	215.189	70.1963	163.182	39.1093	334.586	226.729	176.362	473.476	39.4755	51.7839	74.7274
ENSG00000011376	LARS2	227.247	173.352	188.079	197.982	93.7072	195.042	275.26	243.062	279.9	334.021	205.475	60.8874	161.292
ENSG00000011405	PIK3C2A	369.379	351.398	328.066	97.9687	427.232	207.768	820.069	591.31	428.888	129.824	396.719	311.499	308.286
ENSG00000011422	PLAUR	132.911	383.317	56.8482	371.859	243.234	400.446	171.326	140.472	257.508	441.016	901.943	700.532	593.038
ENSG00000011426	ANLN	164.563	146.342	135.735	36.6165	49.4891	66.9202	108.955	116.001	137.352	30.2916	96.6368	247.47	41.7903
ENSG00000011451	WIZ	352.731	206.276	575.845	640.334	411.092	269.426	339.287	384.499	732.673	668.435	155.773	57.8462	431.926
ENSG00000011454	RABGAP1	1238.92	899.386	1266.8	692.651	779.2	843.168	1004.24	953.109	729.158	591.879	1115.97	814.38	1060.58
ENSG00000011465	DCN	9101.19	93665.8	11076.3	27388.7	33854.5	35714.5	26918.7	28693.8	18825.7	13224	24247.7	130694	33063.4
ENSG00000011478	QPCTL	211.726	167.244	202.05	498.371	87.9438	186.575	125.095	148.568	158.311	181.125	249.392	283.658	199.052
ENSG00000011485	PPP5C	737.66	513.234	642.733	1166.87	413.666	855.641	616.222	599.337	815.511	1024.62	719.063	692.581	630.583
ENSG00000011523	CEP68	217.789	303.57	271.921	261.134	225.352	354.946	714.907	537.758	389.571	398.649	338.384	246.093	433.236
ENSG00000011566	MAP4K3	395.521	300.693	369.249	187.403	118.37	219.198	415.784	480.622	328.089	153.316	500.7	249.115	267.267
ENSG00000011590	ZBTB32	1.59518	1.5715	3.9656	0	0.605724	5.39459	3.61453	5.7645	3.10026	7.98068	1.53661	0	5.07159
ENSG00000011600	TYROBP	138.729	484.49	119.979	741.791	642.6	1306.78	360.952	213.708	499.581	309.909	312.707	245.589	420.754
ENSG00000011638	TMEM159	2323.9	1396.75	1790.54	2368.41	1547	1827.33	777.116	846.452	1354.99	1406.56	1215.23	2210.39	1480.82
ENSG00000011677	GABRA3	0	0	0.822282	0	0	6.29437	17.7518	6.84259	0	0.694992	7.97715	4.5896	12.7246
ENSG00000012048	BRCA1	13.4182	0.5936	8.52721	18.5044	25.348	5.52668	23.768	17.6193	27.2901	7.89411	36.8319	29.9631	13.7023
ENSG00000012061	ERCC1	922.229	1101.77	1026.21	3437.8	1395.24	1173.1	706.502	697.063	1040.93	1016.35	707.256	1224.03	836.855
ENSG00000012124	CD22	7.00591	25.9457	0	0	4.11339	16.6923	19.626	23.8433	15.1876	9.00751	32.2008	3.00468	6.91322
ENSG00000012171	SEMA3B	63.5372	549.175	250.497	268.039	252.413	143.399	127.214	272.243	196.363	262.168	40.8324	468.748	31.9572
ENSG00000012174	MBTPS2	112.199	115.311	91.1599	56.8096	107.094	166.976	236.262	177.197	181.437	72.2701	142.318	136.29	120.336
ENSG00000012211	PRICKLE3	371.616	143.487	308.444	402.973	181.316	347.41	136.504	203.2	325.687	755.149	145.602	106.07	424.977
ENSG00000012223	LTF	519.157	18.9309	56.2532	1287.87	1625.36	389.58	1952.37	653.519	5492.61	2983.28	357.771	19.5177	306.114
ENSG00000012232	EXTL3	302.346	321.549	379.354	729.605	389.527	311.594	685.722	550.011	696.009	1215.92	284.802	139.085	144.463
ENSG00000012504	NR1H4	7.42786	2.03893	0	0	2.34619	0	0	0	0	0	1.09994	0	0
ENSG00000012660	ELOVL5	5156.18	1074.15	566.433	434.305	506.434	381.734	1238.01	2924.27	621.618	876.906	1175.5	2561.22	617.704
ENSG00000012779	ALOX5	26.138	66.0797	38.5908	38.0726	160.832	72.3497	103.937	85.3331	131.523	118.471	244.426	157.969	336.14
ENSG00000012817	KDM5D	207.694	172.565	237.391	191.699	323.57	5.18057	19.9318	543.025	3.16083	686.461	158.163	0	2.19819
ENSG00000012822	CALCOCO1	1610.28	1029.17	1373.45	2050.17	1061.23	569.181	1045.18	1042.07	1174.86	2402.29	712.786	1001.74	1075.28
ENSG00000012963	UBR7	174.328	341.901	370.402	289.517	201.985	106.34	343.631	298.695	313.492	234.566	43.6244	191.506	139.718
ENSG00000012983	MAP4K5	862.247	619.586	803.863	235.178	563.95	337.332	728.15	641.582	1183.15	317.964	532.286	376.201	572.473
ENSG00000013016	EHD3	8.13117	52.9409	72.5976	206.535	140.804	111.31	83.5325	105.093	154.348	108.876	32.9324	30.6537	48.3182
ENSG00000013275	PSMC4	901.255	864.288	1261.44	1337.03	436.341	1264.31	666.07	619.187	1003.68	893.416	907.443	1129.53	818.558
ENSG00000013288	MAN2B2	412.038	580.746	615.831	2115.11	445.369	884.928	801.235	376.267	809.797	803.007	324.175	272.823	913.081
ENSG00000013293	SLC7A14	6.83433	10.0008	5.0632	4.63217	13.3234	5.83273	11.3716	18.8112	0.0907904	9.07279	20.5159	0.140381	10.0016
ENSG00000013297	CLDN11	50.7411	144.992	122.089	387.229	65.6832	289.161	440.897	91.21	277.685	104.516	141.027	427.272	159.257
ENSG00000013306	SLC25A39	1251.21	1118.19	1972.08	2928.85	1490.47	1758.56	853.737	937.945	1833.54	2719.39	1088.73	1031.43	962.052
ENSG00000013364	MVP	1622.92	1232.19	1361.78	6078.54	1824.43	3977.41	2056.9	1553.13	3141.76	5128.78	2553.75	2417.22	3531.3
ENSG00000013374	NUB1	187.737	91.6652	245.727	24.3833	190.414	78.0586	252.136	139.405	111.254	86.7394	81.8801	48.8916	135.752
ENSG00000013375	PGM3	507.555	432.864	280.936	332.732	334.945	110.083	250.858	275.051	155.631	58.7903	707.321	842.958	587.859
ENSG00000013392	RWDD2A	2.73388	6.66844	19.006	4.85502	20.7031	26.6634	27.4648	31.6579	18.2271	6.49421	50.4416	106.198	42.6187
ENSG00000013441	CLK1	2433.32	2878.07	2123.97	853.44	1992.15	1621.88	693.725	1206.84	991.431	1543.99	3645.03	2521.3	2066.58
ENSG00000013503	POLR3B	126.517	164.11	168.192	76.5692	91.818	229.625	132.32	217.884	170.735	106.743	104.936	75.1627	114.325
ENSG00000013523	ANGEL1	187.28	232.48	141.166	242.21	196.699	90.2377	299.937	232.463	221.404	351.149	126.213	120.834	148.472
ENSG00000013561	RNF14	529.582	575.917	420.281	198.976	734.212	346.539	453.637	475.099	308.132	217.211	477.843	525.703	581.355
ENSG00000013563	DNASE1L1	186.483	203.534	216.009	347.823	524.807	338.618	314.12	238.569	359.527	363.504	835.97	532.537	712.213
ENSG00000013573	DDX11	181.22	59.8112	187.232	27.3483	55.2234	51.1273	181.755	207.617	165.305	180.595	24.9513	6.7986	31.3617
ENSG00000013583	HEBP1	422.187	882.626	534.187	1646.51	1799.21	1332.18	494.81	449.746	522.414	807.109	554.694	1922.96	1367.83
ENSG00000013588	GPRC5A	171.455	303.203	51.8978	1325.96	976.33	152.541	461.811	246.332	397.176	1102.08	734.121	764.486	439.573
ENSG00000013619	MAMLD1	46.1472	162.251	129.907	170.666	93.2406	48.0058	99.1787	151.157	71.7714	138.989	365.082	211.71	87.7015
ENSG00000013725	CD6	26.7317	28.4416	32.2698	50.2787	38.723	35.5084	28.3132	54.1391	22.9059	26.0884	100.08	23.8256	15.9632
ENSG00000013810	TACC3	126.104	120.549	193.404	64.0633	94.6474	197.646	97.0183	154.157	153.776	129.129	93.5755	40.1425	101.173
ENSG00000014123	UFL1	278.481	325.96	265.954	60.2229	212.852	167.677	412.835	342.266	255.052	65.3851	291.144	190.788	207.116
ENSG00000014138	POLA2	165.024	183.052	139.954	833.113	583.767	169.705	90.0802	120.19	128.137	113.67	186.601	118.178	174.592
ENSG00000014164	ZC3H3	423.94	221.81	379.564	689.401	179.59	564.889	298.199	319.222	636.482	715.486	317.755	129.092	430.344
ENSG00000014216	CAPN1	2940.37	3197.66	5551.03	5302.4	1965.78	4161.73	2595.1	2681.62	4732.95	6856.23	2807.32	2228.72	4232.11
ENSG00000014257	ACP3	216.353	153.901	434.721	101.047	61.6273	295.489	79.201	169.432	207.253	79.6049	84.6702	104.448	129.525
ENSG00000014641	MDH1	699.993	468.592	523.522	595.789	737.073	409.961	396.959	439.767	289.837	387.267	231.363	725.388	371.622
ENSG00000014824	SLC30A9	599.813	756.356	624.065	209.823	660.905	430.856	747.05	681.034	544.181	157.604	459.298	600.702	486.651
ENSG00000014914	MTMR11	547.966	400.05	385.493	196.713	388.19	185.834	217.999	209.041	269.527	517.95	154.224	143.302	93.4788
ENSG00000014919	COX15	479.974	301.461	354.406	362.645	455.776	363.218	474.085	454.348	343.687	251.836	105.412	155.118	285.814
ENSG00000015133	CCDC88C	336.094	139.158	352.73	198.448	124.188	228.847	347.807	210.783	266.917	453.691	42.0559	82.6767	87.1693
ENSG00000015153	YAF2	236.237	207.81	207	114.633	219.206	112.051	132.741	229.845	178.099	55.5252	255.267	254.803	244.02
ENSG00000015171	ZMYND11	671.762	1193.65	844.379	273.853	895.12	641.513	866.204	820.349	561.466	275.361	672.297	781.938	610.514
ENSG00000015285	WAS	40.6648	72.09	23.5023	103.331	52.3705	249.985	127.505	95.1365	191.942	111.161	94.8629	14.3137	158.78
ENSG00000015413	DPEP1	137.208	282.39	110.979	0	0	2.16085	7.10437	16.2378	8.31675	2.16539	7.77629	135.331	57.3186
ENSG00000015475	BID	154.067	194.551	193.739	528.62	280.798	262.144	179.478	175.946	229.276	371.072	408.367	775.8	276.637
ENSG00000015479	MATR3	1753.12	1613.76	1291.46	263.935	2181.06	1726.26	2494.2	2172.41	1467.69	229.973	2220.04	676.977	1538.92
ENSG00000015520	NPC1L1	0	0.895106	0.888151	0	2.31994	24.4373	10.7404	13.9587	10.4187	109.412	5.74025	7.43478	1.24743
ENSG00000015532	XYLT2	268.943	346.709	347.208	571.746	217.449	803.458	557.91	457.968	596.278	1096.32	285.709	290.871	369.4
ENSG00000015568	RGPD5	185.696	152.817	295.666	25.3932	24.8304	15.7034	187.981	127.456	203.285	78.7886	82.5817	152.744	111.788
ENSG00000015592	STMN4	0.575248	0.608293	0	6.1651	26.5788	5.73515	3.33283	6.16639	7.62782	6.23144	11.5354	14.9793	32.7335
ENSG00000015676	NUDCD3	1325.51	931.207	1159.93	2604.26	821.231	1495.69	1181.75	883.527	1232.95	1613.53	779.499	1542.01	1066.92
ENSG00000016082	ISL1	1.83394	0.742308	0.737651	0	0	22.5848	4.8063	7.21065	5.75329	5.55283	0	0	1.70103
ENSG00000016391	CHDH	79.7909	73.5329	71.8879	104.811	176.782	36.6222	245.619	126.361	242.794	266.646	86.7767	27.4294	88.8282
ENSG00000016402	IL20RA	898.095	251.784	501.543	1182.44	511.469	703.079	323.714	500.334	666.162	625.377	266.636	307.721	486.872
ENSG00000016490	CLCA1	0	0	0	0	0	0.814076	0	0	0	0	0	0	0
ENSG00000016602	CLCA4	435.935	158.948	909.617	35.0468	940.248	84.3112	137.238	79.781	59.7729	0.77646	5.93876	5.12363	15.834
ENSG00000016864	GLT8D1	316.774	880.932	383.741	196.302	461.734	615.418	554.672	497.157	449.926	328.228	279.75	474.271	440.279
ENSG00000017260	ATP2C1	1817.24	1349.26	1515.71	345.198	1939.96	971.009	1104.82	1227.84	819.343	580.151	1107.63	985.534	1031.54
ENSG00000017427	IGF1	138.02	427.038	48.6875	1303.82	5622.05	165.124	303.084	468.202	224.031	302.407	166.204	188.093	48.4635
ENSG00000017483	SLC38A5	57.1969	17.5429	21.4195	26.7888	145.672	13.7397	0	15.604	28.6016	101.968	5.66585	7.58776	9.65312
ENSG00000017797	RALBP1	2516.66	1247.99	2113.92	906.181	2226.62	3174.32	1544.71	1699.62	2465.35	1674.43	2047.77	2108.28	5302.8
ENSG00000018189	RUFY3	546.39	544.354	671.216	142.15	660.182	450.39	711.457	634.142	564.111	477.86	442.683	189.355	387.887
ENSG00000018236	CNTN1	85.927	425.624	418.179	58.6215	762.549	213.638	258.956	405.137	396.961	31.4026	120.653	553.392	170.566
ENSG00000018280	SLC11A1	102.579	76.156	47.3757	67.9143	123.098	224.203	68.7916	70.625	206.032	222.638	168.308	83.0963	345.326
ENSG00000018408	WWTR1	703.377	1279.18	784.535	1158.96	2156.13	851.772	965.103	812.068	1193.19	1252.82	919.207	1190.96	940.786
ENSG00000018510	AGPS	407.363	397.261	210.502	81.0698	526.275	217.804	318.732	276.042	495.307	203.622	273.22	149.016	458.472
ENSG00000018607	ZNF806	0	0	0	0	0	0	0	0	0	0	0	0	0
ENSG00000018610	CXorf56	5.87528	0	2.63747	23.3141	10.0857	7.07263	31.2294	40.5398	3.92404	42.1994	0	13.1482	0
ENSG00000018625	ATP1A2	76.0281	218.882	49.2976	252.492	301.752	144.836	180.764	703.949	126.497	180.35	18.633	107.794	4.75584
ENSG00000018699	TTC27	274.396	164.795	154.349	69.0994	121.942	323.48	258.33	217.259	159.459	86.4301	238.774	315.242	246.22
ENSG00000018869	ZNF582	37.1673	23.9663	18.1126	9.71571	15.8002	42.1572	31.9534	19.3967	19.8834	12.9369	19.5558	27.9446	22.8886
ENSG00000019102	VSIG2	0.889568	4.63086	8.32422	36.3118	59.6724	9.03338	52.7601	19.6986	48.3765	37.1669	44.0162	32.3954	38.5666
ENSG00000019144	PHLDB1	433.879	672.973	714.555	1018.6	606.045	435.023	1214.57	1136.36	996.734	1605.56	723.517	649.924	644.001
ENSG00000019169	MARCO	29.3047	36.5018	7.38876	82.2333	31.2648	2403.94	190.628	118.065	321.542	190.864	189.008	12.931	194.585
ENSG00000019186	CYP24A1	179.554	23.7327	53.6525	0	41.8638	2.83479	7.78686	0.513659	162.861	311.853	17.3712	47.0317	36.0173
ENSG00000019485	PRDM11	69.3065	67.4815	131.75	169.005	194.317	67.0316	59.1652	69.661	88.3254	169.461	46.4325	32.9841	54.4904
ENSG00000019505	SYT13	4.45504	16.1491	75.4026	0	32.3993	1.60338	17.5352	24.3983	42.5226	22.2719	3.04576	11.8349	2.64739
ENSG00000019549	SNAI2	1026.21	430.774	449.518	275.464	1594.84	860.604	197.727	410.466	506.141	433.599	214.882	989.373	1045.3
ENSG00000019582	CD74	2253.29	5427.9	4257.35	23610.1	2148.82	29898.9	14619.5	13421.4	18736.5	20890.4	5680.98	8383.26	4050.41
ENSG00000019991	HGF	3.9124	71.6722	22.0837	21.7416	20.4312	18.8651	131.865	30.2763	33.4246	42.1106	36.4669	77.0218	64.3303
ENSG00000019995	ZRANB1	711.286	697.748	660.124	381.628	1067.73	692.368	732.404	646.266	589.415	496.792	621.939	654.604	775.356
ENSG00000020129	NCDN	230.951	208.798	325.445	462.816	405.589	248.673	326.788	268.393	471.775	491.178	226.312	163.92	364.952
ENSG00000020181	ADGRA2	163.837	3940.78	1034.78	2198.54	421.313	773.145	1939.35	1564.26	852.916	725.561	272.918	674.646	303.569
ENSG00000020219	CCT8L1P	0	0	0	0	0	0	0	0	0	0	0	0	0
ENSG00000020256	ZFP64	253.274	167.982	211.066	214.339	418.71	270.881	212.803	184.13	228.773	466.575	55.8575	45.4466	163.368
ENSG00000020426	MNAT1	261.201	191.777	174.071	51.9752	236.15	147.251	137.074	149.968	138.34	42.237	147.282	166.707	158.785
ENSG00000020577	SAMD4A	305.368	704.935	242.241	501.776	1197.66	244.598	400.108	539.241	439.359	600.772	1097.71	811.041	344.393
ENSG00000020633	RUNX3	193.612	242.035	101.731	419.649	16.7267	314.775	312.751	360.83	354.134	654.454	803.443	73.4228	228.927
ENSG00000020922	MRE11	168.041	77.6277	80.9617	82.886	219.37	56.1594	197.195	125.586	79.8872	76.5747	87.0564	41.8364	165.544
ENSG00000021300	PLEKHB1	4.61905	65.5294	21.5998	265.593	486.193	52.0196	157.44	120.919	132.675	269.14	125.94	366.32	109.26
ENSG00000021355	SERPINB1	199.345	254.593	121.687	383.078	199.927	467.034	445.087	279.031	354.721	422.581	433.425	351.022	343.375
ENSG00000021461	CYP3A43	3.95348	1.58718	2.81432	0	4.12512	1.01915	3.83049	10.6531	2.52911	0.671619	6.01053	4.41196	3.12576
ENSG00000021488	SLC7A9	6.35867	5.73676	6.66403	0	12.1629	1.61908	9.7555	4.40337	1.73167	12.9568	11.3217	1.32928	6.07028
ENSG00000021574	SPAST	250.175	253.224	273.233	82.6271	135.931	276.306	288.83	261.434	221.563	71.7699	145.112	141.282	182.485
ENSG00000021645	NRXN3	9.97868	21.1593	17.3685	2.10415	14.116	27.3821	26.9857	25.8707	30.8813	11.6349	49.0181	30.0909	4.43186
ENSG00000021762	OSBPL5	421.27	521.026	569.611	1456.56	588.528	737.815	693.959	680.698	1117.68	1497.6	1579.16	921.126	1053.59
ENSG00000021776	AQR	338.304	343.217	309.508	91.1665	241.524	352.042	436.713	301.971	255.412	219.549	611.579	589.47	491.648
ENSG00000021826	CPS1	27.6984	13.3102	31.0982	260.698	107.91	6.62173	50.4782	11.4801	49.8314	15.773	2.49379	0	1.084
ENSG00000021852	C8B	0	0.9437	2.81682	0	276.085	0.798474	0	0	0	0	2.02866	0	0
ENSG00000022267	FHL1	1745.74	3598.9	2620.08	1039.14	2150.11	1325.99	2326.92	2076.18	2826.32	2090.92	638.759	1488.17	3188.21
ENSG00000022277	RTF2	859.174	938.418	1061.24	1594.03	1091.5	1809.97	994.727	1043.77	1098.52	1085.24	1115.09	1939.24	1173.98
ENSG00000022355	GABRA1	4.40086	0	0	0	0	0	0	0	0	0	0	0	0
ENSG00000022556	NLRP2	0	0	0	0	0	6.7074	13.8277	6.11709	2.38211	4.73767	3.67357	0	0
ENSG00000022567	SLC45A4	323.774	110.46	501.882	146.852	42.4924	158.657	139.201	116.286	199.027	352.96	44.3157	108.165	38.7127
ENSG00000022840	RNF10	1790.19	2066.51	1473.13	1387.06	1324.19	2173.64	998.503	1380.74	1124.87	1180.05	2183.12	2452.68	1209.46
ENSG00000022976	ZNF839	314.326	231.062	343.824	137.981	64.0568	231.35	277.361	276.634	193.48	101.793	154.868	83.9384	118.896
ENSG00000023041	ZDHHC6	452.434	304.118	311.878	189.568	377.389	388.985	333.011	485.198	177.671	186.884	499.35	350.66	511.391
ENSG00000023171	GRAMD1B	20.5488	42.5623	44.6796	19.6947	16.9357	15.0825	47.3771	21.6895	26.4574	13.2169	84.206	30.1518	61.7641
ENSG00000023191	RNH1	4482.64	4273.72	7358.47	12045	3264.41	8926.48	3242.91	2761.8	6423.42	7233.36	5721.08	10648.9	6968.08
ENSG00000023228	NDUFS1	1092.54	675.468	1026.26	251.324	361.003	483.562	591.589	837.521	615.319	432.035	545.72	1271.52	1211.64
ENSG00000023287	RB1CC1	821.697	483.824	558.379	295.611	1410.32	254.276	721.454	769.678	523.27	104.082	709.586	465.893	550.417
ENSG00000023318	ERP44	1097.55	1008.94	783.357	347.471	705.196	1046.57	687.845	645.62	634.567	499.16	697.751	783.72	879.007
ENSG00000023330	ALAS1	531.412	416.535	489.829	648.728	243.906	552.604	243.458	458.944	513.11	547.482	330.121	934.67	374.33
ENSG00000023445	BIRC3	691.314	107.504	52.8905	177.592	274.596	448.822	186.355	248.961	491.085	358.362	290.933	404.895	222.338
ENSG00000023516	AKAP11	382.437	439.805	310.759	403.424	601.678	259.457	810.022	574.508	412.511	263.39	716.238	552.187	505.223
ENSG00000023572	GLRX2	143.646	133.347	118.89	87.519	148.396	101.817	44.2121	71.6633	94.2055	90.5838	123.727	170.759	146.665
ENSG00000023608	SNAPC1	166.644	141.08	127.813	21.8626	150.656	135.471	93.228	134.957	116.624	38.7831	331.409	166.408	152.683
ENSG00000023697	DERA	391.514	349.739	457.423	155.233	406.258	319.089	285.916	312.991	309.158	171.724	339.495	396.607	401.004
ENSG00000023734	STRAP	990.421	1125.02	1020.58	434.825	803.744	1711.96	858.003	914.341	745.516	654.531	675.536	930.868	481.008
ENSG00000023839	ABCC2	68.8402	61.8534	32.9013	22.3474	66.9691	23.498	23.15	33.7972	11.8915	47.9496	69.2519	7.1513	22.8919
ENSG00000023892	DEF6	703.871	234.95	947.923	535.025	279.57	654.656	279.613	368.582	452.851	698.478	311.423	417.21	447.067
ENSG00000023902	PLEKHO1	220.951	377.469	231.279	1056.88	683.941	785.021	348.654	261.811	711.365	714.758	1882.03	1045.26	1575.76
ENSG00000023909	GCLM	467.732	207.212	371.586	61.895	173.134	79.2083	123.025	258.368	96.4998	62.868	356.337	238.919	180.917
ENSG00000024048	UBR2	603.323	506.207	459.128	337.248	400.885	422.272	765.406	723.075	452.283	391.648	735.192	410.745	518.431
ENSG00000024422	EHD2	1759.6	2855.5	1854.35	5680.1	2049.05	2857.19	2748.82	3878.09	3040.46	5881.82	1525.05	507.448	3110.47
ENSG00000024526	DEPDC1	38.4381	33.7099	26.5229	3.55512	5.33432	21.3697	18.2619	31.4349	24.0216	4.50037	51.2133	54.5531	35.8591
ENSG00000024862	CCDC28A	131.054	93.505	111.273	94.6868	111.984	169.819	172.842	141.673	141.336	175.169	114.261	90.3227	162.159
ENSG00000025039	RRAGD	584.082	396.831	143.346	147.015	679.579	493.347	387.619	312.54	555.611	611.544	1035.07	1334.9	766.886
ENSG00000025156	HSF2	161.758	137.275	183.85	69.8766	149.62	164.054	191.728	159.417	159.96	51.4029	148.496	154.442	117.214
ENSG00000025293	PHF20	321.061	269.32	81.7637	0	412.488	222.547	421.149	382.849	323.903	436.053	373.448	501.215	271.16
ENSG00000025423	HSD17B6	3.88837	8.71741	1.96014	0	3.88173	38.1717	13.4579	10.5591	27.6273	30.9913	2.15476	0	4.34833
ENSG00000025434	NR1H3	174.934	349.733	108.853	999.871	326.681	475.678	351.704	386.564	506.26	495.962	176.706	340.014	454.02
ENSG00000025708	TYMP	2565.42	1947.24	1630.5	4631.76	2063.7	1406.89	793.257	901.214	2868.85	5125.8	1234.9	728.586	1039.41
ENSG00000025770	NCAPH2	531.345	743.031	926.268	1195.89	418.323	594.089	436.554	358.865	584.566	697.99	1387.53	648.85	584.397
ENSG00000025772	TOMM34	240.421	341.907	237.256	626.608	853.472	517.778	244.907	235.312	387.532	382.68	294.374	285.993	336.85
ENSG00000025796	SEC63	954.739	1205.7	1150.89	331.909	946.607	913.201	1121.96	931.73	508.323	230.635	888.039	851.63	923.343
ENSG00000025800	KPNA6	924.618	707.853	833.011	780.902	529.251	985.13	1100.64	1007.55	847.034	1134.24	647.632	966.127	620.325
ENSG00000026025	VIM	8579.16	54298	13471.2	41538.5	41523.4	48541.9	34472.9	22500.1	36144.3	35245.6	94106.2	84827.3	88370.9
ENSG00000026036	RTEL1-TNFRSF6B	204.232	185.957	314.935	167.192	135.86	203.279	273.949	176.223	344.416	501.202	284.275	117.965	375.537
ENSG00000026103	FAS	398.723	274.594	275.974	62.5029	127.955	199.075	246.362	302.382	248.579	120.343	344.681	304	333.027
ENSG00000026297	RNASET2	238.729	662.412	331.699	272.889	212.896	1222.71	514.505	403.664	648.675	488.316	549.566	519.392	550.112
ENSG00000026508	CD44	7777.97	5833.09	7449.15	7536.63	11402.8	7493.56	8022.19	5792.02	7251.17	12400	12005.1	19050.1	9272.91
ENSG00000026559	KCNG1	5.66508	9.07627	10.1711	150.901	26.0145	4.28091	15.1835	20.1738	22.9451	32.8503	21.1811	76.3506	69.883
ENSG00000026652	AGPAT4	2848.81	678.433	217.933	89.0538	27.1621	94.0878	70.1505	69.0499	77.0288	94.3277	55.244	46.3446	82.8208
ENSG00000026751	SLAMF7	4.39311	7.98812	14.6976	6.60902	16.9222	32.6834	33.8689	21.3653	10.8335	6.04034	10.2657	4.88443	1.53415
ENSG00000026950	BTN3A1	308.062	157.121	107.06	121.145	220.686	291.568	384.986	367.144	205.358	289.686	202.137	114.451	191.857
ENSG00000027001	MIPEP	371.093	468.866	350.846	283.939	96.0044	1197.39	187.484	311.945	502.62	483.048	616.058	779.294	472.474
ENSG00000027075	PRKCH	583.195	557.744	648.765	420.779	488.937	450.362	538.473	666.552	488.971	539.277	411.152	379.115	575.159
ENSG00000027644	INSRR	0	0.963195	0	0	0	0	6.22306	1.76708	3.44942	0	2.05889	2.66672	11.4089
ENSG00000027697	IFNGR1	1463.87	899.098	869.033	114.511	592.126	997.074	774.066	950.979	962.753	638.58	0	3.58446	6.88222
ENSG00000027847	B4GALT7	250.126	234.08	275.508	1139.27	311.786	366.912	225.166	174.431	318.925	398.172	454.842	311.628	351.135
ENSG00000027869	SH2D2A	11.3063	22.9114	3.24183	15.079	5.39793	17.9445	11.1302	14.9977	24.3462	17.8008	25.4207	9.68244	44.29
ENSG00000028116	VRK2	153.975	108.329	128.502	47.5869	156.604	78.3829	169.883	155.714	96.2169	30.5334	418.095	158.135	323.729
ENSG00000028137	TNFRSF1B	235.142	469.94	258.357	1586.03	266.428	1655.33	929.398	620.327	1068.26	1514.07	1798.86	1380.85	1381.59
ENSG00000028203	VEZT	765.231	435.924	704.245	219.631	722.315	333.14	563.001	514.351	388.991	117.787	672.437	549.106	643.536
ENSG00000028277	POU2F2	15.9052	3.17483	6.08055	56.3314	22.0632	9.95449	15.2865	4.14801	10.9058	11.4656	28.4412	1.47398	6.39772
ENSG00000028310	BRD9	275.017	176.981	316.888	431.013	419.236	253.435	485.447	196.43	277.055	546.554	642.674	243.906	465.879
ENSG00000028528	SNX1	1336.7	1273.02	1259.61	1204.11	2106.77	1480.91	1617.07	1201.76	1560.82	1568.52	1695.07	1336.99	2216.77
ENSG00000028839	TBPL1	155.177	196.779	96.2035	86.7256	334.145	198.191	112.67	110.723	122.136	176.044	173.527	237.934	190.08
ENSG00000029153	ARNTL2	204.763	29.5567	78.4387	25.0662	55.5564	140	93.4292	105.733	127.915	75.2639	31.6282	38.9487	29.1816
ENSG00000029363	BCLAF1	1909.43	1084.25	1489.21	612.549	3219.61	618.466	2191.88	1689.48	1021.3	228.894	1507.71	1004.68	1237.83
ENSG00000029364	SLC39A9	514.025	682.331	432.027	658.96	404.032	511.676	944.086	739.869	518.176	547.153	294.541	539.182	262.556
ENSG00000029534	ANK1	5.33307	0.57926	0	5.54932	0	3.56174	5.33065	90.9362	2.88225	4.0435	101.042	3.90715	38.6618
ENSG00000029559	IBSP	0.908354	0	0	0	0	0	0.877893	0	0.864246	0	6.13048	0	2.69638
ENSG00000029639	TFB1M	122.054	115.344	108.12	70.9749	94.4938	111.786	82.5051	97.6662	80.7504	67.5267	88.9683	88.3965	188.065
ENSG00000029725	RABEP1	7.69499	4.54922	4.35146	0	16.2819	6.36358	30.4569	12.3971	10.7949	17.145	23.4698	17.4973	7.82633
ENSG00000029993	HMGB3	384.98	167.251	507.29	216.306	180.543	175.633	226.124	143.751	207.598	145.107	261.033	284.655	288.853
ENSG00000030066	NUP160	436.445	368.354	291.014	56.9961	197.533	218.33	619.043	516.494	329.575	272.38	235.771	167.348	260.971
ENSG00000030110	BAK1	92.4586	98.775	147.85	511.747	197.164	217.249	101.232	197.546	326.312	516.033	115.215	245.586	109.784
ENSG00000030304	MUSK	0	5.51674	2.05418	0	0	0.733807	8.87148	0	2.78679	5.3176	0	2.20398	0.371074
ENSG00000030419	IKZF2	274.473	90.0636	148.181	33.5622	42.8866	247.333	198.437	226.687	199.114	93.9407	113.969	182.424	219.555
ENSG00000030582	GRN	2248.11	2941.23	3465.28	5967.89	2474.53	8979.62	3589.46	4062.78	7182.11	3830.05	3996.58	2948.85	9228.62
ENSG00000031003	FAM13B	295.735	274.414	258.488	162.315	271.779	155.647	607.731	444.338	287.777	99.1829	319.285	174.776	260.961
ENSG00000031081	ARHGAP31	159.856	262.557	194.996	964.799	249.807	458.148	746.456	669.373	469.703	687.921	261.834	484.593	488.281
ENSG00000031691	CENPQ	96.3695	89.9032	33.3352	0	32.8625	0	13.3098	46.6979	22.5293	0	0	0	27.0013
ENSG00000031698	SARS1	2217.29	1861.58	2790.2	2915.06	2467.12	3254.55	1511.1	1492.48	1795.76	2160.81	1474.31	3429.42	2355.57
ENSG00000031823	RANBP3	505.618	787.008	855.386	1450.16	586.499	1083.18	603.289	529.67	890.991	886.027	691.729	564.003	830.917
ENSG00000032219	ARID4A	378.815	314.708	279.164	58.0106	310.537	202.4	428.846	432.07	267.413	82.9754	261.224	147.306	396.751
ENSG00000032389	EIPR1	632.305	513.19	727.584	470.644	326.805	290.032	209.515	201.454	314.127	300.173	624.787	1287.8	1043.38
ENSG00000032444	PNPLA6	1040.64	770.373	1021.68	916.116	609.846	861.064	662.139	639.594	1157.64	2393.47	1035.52	299.114	986.294
ENSG00000032742	IFT88	81.4002	184.769	118.763	15.745	194.311	68.6793	112.027	94.1256	49.5496	24.3519	278.779	55.5814	125.682
ENSG00000033011	ALG1	86.5591	70.1242	126.229	599.093	80.8958	306.282	209.58	251.655	271.849	146.953	87.8115	111.536	110.337
ENSG00000033030	ZCCHC8	247.599	237.585	208.25	144.131	504.416	155.334	115.523	200.701	21.8832	129.455	328.752	225.393	215.298
ENSG00000033050	ABCF2	575.605	312.108	541.802	480.147	242.001	1002.64	457.872	501.616	823.863	729.474	516.444	637.548	339.35
ENSG00000033100	CHPF2	298.474	475.754	652.531	1369.58	309.285	640.71	576.341	449.168	773.626	593.18	412.467	469.387	361.705
ENSG00000033122	LRRC7	25.118	17.86	4.94761	2.39441	7.05602	1.46275	26.6894	27.6411	14.2299	0	17.0666	1.17295	17.4596
ENSG00000033170	FUT8	80.7908	90.9803	65.2874	26.0803	19.094	46.0055	165.66	201.962	61.6478	49.8141	90.0316	42.1625	62.8289
ENSG00000033178	UBA6	235.42	243.167	272.132	90.9974	271.596	201.735	412.415	437.236	232.537	98.4296	366.599	202.31	237.628
ENSG00000033327	GAB2	182.669	353.772	376.378	1077.22	1374.08	361.385	496.901	297.944	545.342	766.678	524.624	494.88	437.552
ENSG00000033627	ATP6V0A1	814.901	804.815	1017.92	1169.64	491.62	1378.79	726.742	785.624	1041.94	1066.56	1328.02	713.457	1110.23
ENSG00000033800	PIAS1	306.591	270.947	236.12	210.32	219.51	261.732	337.464	332.145	283.857	159.896	293.823	266.513	347.68
ENSG00000033867	SLC4A7	196.627	323.491	114.865	202.214	135.244	71.4653	563.798	302.286	144.911	96.566	623.879	270.521	93.729
ENSG00000034053	APBA2	48.7877	67.8241	83.2716	58.9993	10.4883	30.8451	37.5901	26.602	50.8054	23.3948	18.5274	49.8795	29.7283
ENSG00000034152	MAP2K3	901.385	1224.78	1617.5	1757.14	911.394	1621.61	908.66	938.308	1281.26	1704.79	4070.4	4464.85	1233.07
ENSG00000034239	EFCAB1	15.2326	26.4208	17.5614	9.37759	0.516462	20.8663	32.8556	22.0222	29.6266	14.2105	18.0132	56.3568	66.8736
ENSG00000034510	TMSB10	3676.4	10659.2	4770.55	19372.8	36759.7	11240.1	4670.16	3980.78	6521.74	7598.11	21777.6	13724.7	23045.7
ENSG00000034533	ASTE1	42.7589	49.5345	83.7813	53.4304	154.945	61.2206	77.4369	72.744	47.8292	46.237	33.2472	27.3779	39.1993
ENSG00000034677	RNF19A	965.164	969.658	857.725	271.719	755.325	613.385	987.148	1029.71	513.073	310.98	1016.63	1021.5	1091.57
ENSG00000034693	PEX3	366.861	200.396	301.055	113.424	80.3981	173.151	137.837	185.876	222.078	62.3229	174.48	224.953	152.11
ENSG00000034713	GABARAPL2	858.68	1082.16	843.128	1457.91	1839.96	1569.89	729.381	776.28	927.463	1006.65	713.246	1917.63	1128.23
ENSG00000034971	MYOC	87.1088	4772.92	608.077	7.28786	0	718.932	387.869	14.1049	94.3038	8.09183	31.9148	968.641	37.0591
ENSG00000035115	SH3YL1	1058.17	423.06	862.498	368.718	1038.27	522.582	590.457	547.577	801.694	597.183	496.762	776.443	1223.64
ENSG00000035141	FAM136A	158.98	229.294	171.37	233.46	489.653	330.495	191.045	241.971	207.484	238.623	260.028	384.443	247.765
ENSG00000035403	VCL	1494.54	2235.99	1679.3	1106.11	1740.72	1535.02	2474.52	2468.61	1854.27	2037.18	2674.37	1526.44	1679.45
ENSG00000035499	DEPDC1B	27.2399	28.1454	25.2006	0	11.3471	9.25346	18.1331	33.7715	40.3799	1.97604	27.6626	24.1721	12.6123
ENSG00000035664	DAPK2	287.434	118.034	161.337	357.807	596.539	122.25	207.397	347.027	191.99	469.66	234.039	431.629	439.128
ENSG00000035681	NSMAF	376.794	338.336	400.45	226.796	449.402	491.14	559.771	484.216	463.311	358.028	524.989	439.952	403.597
ENSG00000035687	ADSS2	552.946	186.931	394.136	192.963	498.757	156.097	385.042	206.664	517.315	278.297	212.896	189.211	439.217
ENSG00000035720	STAP1	1.66788	4.3726	4.35815	0	13.3854	5.10392	2.43699	2.4194	3.30112	0	3.77341	1.67784	1.85739
ENSG00000035862	TIMP2	4808.17	24687.9	7281.51	13895.2	19059.2	14996	11366.1	8422.45	16001.8	9854.82	37870.6	13442.8	17829.7
ENSG00000035928	RFC1	1068.17	593.633	556.56	313.489	709.085	415.808	582.702	644.652	387.463	366.129	343.105	634.859	453.58
ENSG00000036054	TBC1D23	451.022	435.153	427.344	203.518	338.967	373.827	387.539	499.956	294.737	104.017	619.543	711.464	446.676
ENSG00000036257	CUL3	798.885	1221.27	1203.11	297.462	517.054	1163.78	809.97	705.978	632.116	294.2	1027.91	979.168	904.164
ENSG00000036448	MYOM2	8.00347	49.7558	25.1428	15.6888	13.4017	47.4622	29.1584	73.169	13.7146	39.7626	24.9037	26.0518	10.7034
ENSG00000036473	OTC	0	0	0	0	0	1.54593	0	2.41529	3.84101	2.78012	0	0	0
ENSG00000036530	CYP46A1	20.4507	44.5053	36.1264	49.3923	21.4588	27.655	75.8011	67.6536	34.1793	20.2328	92.0627	8.84251	38.9968
ENSG00000036549	ZZZ3	592.677	316.304	424.706	234.32	395.193	324.478	566.139	421.84	327.645	154.453	326.639	197.481	321.465
ENSG00000036565	SLC18A1	3.59406	4.93123	1.23505	0.890528	1.59377	0	4.6139	6.73348	2.27815	1.3676	2.68782	0.976139	2.15234
ENSG00000036672	USP2	129.656	20.9814	204.371	12.5954	58.8672	34.9404	39.2992	77.7971	82.038	29.2664	46.374	17.272	25.167
ENSG00000036828	CASR	0	0	0	0	0	0	0	0	0	0	0	0	0
ENSG00000037042	TUBG2	383.28	308.937	334.225	621.675	375.831	340.893	183.61	255.444	295.221	556.279	165.72	210.065	273.127
ENSG00000037241	RPL26L1	139.73	217.489	161.59	309.391	321.463	213.343	110.58	111.309	138.796	86.9822	120.169	226.837	178.379
ENSG00000037280	FLT4	216.629	267.92	282.224	756.088	116.416	269.498	303.695	264.062	630.74	499.988	387.525	157.918	867.224
ENSG00000037474	NSUN2	936.597	675.796	802.446	352.551	419.933	575.476	591.144	729.853	570.987	695.694	562.921	691.816	336.817
ENSG00000037637	FBXO42	627.642	335.795	811.767	344.518	736.394	1324.56	582.245	881.343	774.401	1630.85	517.653	335.396	994.843
ENSG00000037749	MFAP3	8.78219	3.75477	9.00567	15.6554	7.45724	0	11.6888	9.36927	6.9425	8.37634	9.40689	5.32708	1.29289
ENSG00000037757	MRI1	392.085	260.396	256.455	545.026	176.763	321.145	450.577	284.471	575.616	596.112	259.497	512.97	509.768
ENSG00000037897	METTL1	77.4228	77.5299	84.55	100.04	104.349	230.735	134.29	104.413	117.071	154.116	242.293	124.565	53.1922
ENSG00000037965	HOXC8	51.5513	129.735	65.8524	41.2949	125.062	136.368	36.413	60.0078	95.7853	79.0952	137.887	0	81.9512
ENSG00000038002	AGA	459.649	520.052	467.931	124.833	218.894	247.988	198.767	218.022	183.646	136.016	244.84	494.8	714.722
ENSG00000038210	PI4K2B	218.856	63.4528	316.947	106.901	153.001	125.854	274.495	253.336	291.671	53.2682	90.5671	58.6149	280.773
ENSG00000038219	BOD1L1	710.463	812.386	718.572	147.145	701.755	141.394	622.593	797.356	323.917	176.439	784.622	289.051	688.015
ENSG00000038274	MAT2B	761.61	607.597	479.018	597.402	611.104	739.578	703.51	747.983	748.02	688.603	572.594	925.651	745.063
ENSG00000038295	TLL1	103.457	50.3978	76.4781	28.6063	35.7062	42.2076	116.806	73.5323	92.6673	54.5484	52.7273	212.719	102.723
ENSG00000038358	EDC4	620.132	593.209	934.78	907.909	271.001	657.128	574.328	697.285	556.288	1344.39	853.657	571.778	336.958
ENSG00000038382	TRIO	605.907	2116.43	995.202	456.211	990.968	318.299	1596.18	1113.37	658.423	880.156	1232.43	357.803	593.156
ENSG00000038427	VCAN	456.969	3326.53	659.955	252.941	1349.87	635.795	2455.08	1746.28	1134.78	444.571	1348.65	1441.64	1084.16
ENSG00000038532	CLEC16A	258.707	114.083	214.015	172.525	152.981	200.988	102.14	178.835	255.271	249.67	400.791	89.4546	294.461
ENSG00000038945	MSR1	79.5095	122.118	82.9372	54.0187	155.911	122.424	221.662	167.334	144.87	31.0108	210.074	60.0515	128.915
ENSG00000039068	CDH1	2157.03	546.139	2683.63	916.234	1805.75	935.249	2597	1585.22	1580.24	1859.15	229.29	438.289	290.107
ENSG00000039123	MTREX	495.035	464.142	543.229	122.804	614.788	592.375	591.066	669.22	316.95	153.672	569.756	296.16	480.077
ENSG00000039139	DNAH5	2.93363	64.3668	9.86036	0	0.961663	10.9891	14.4556	8.55026	29.4714	0.957635	36.1089	38.7154	7.71033
ENSG00000039319	ZFYVE16	481.687	349.906	249.846	130.226	278.714	184.934	426.577	443.881	192.042	51.3054	798.493	182.604	529.775
ENSG00000039523	RIPOR1	422.725	1106.99	698.195	1713	574.369	1070.49	727.413	687.164	1024.2	1877.05	1665.3	561.096	1263.05
ENSG00000039537	C6	28.7005	183.727	24.4096	165.281	26.6919	18.2256	35.5395	54.0687	6.3747	3.97466	3.08848	2.39865	26.258
ENSG00000039560	RAI14	204.442	97.1473	160.368	196.871	458.886	106.072	148.83	77.9333	235.145	49.3135	165.431	115.194	180.714
ENSG00000039600	SOX30	1.23915	1.30252	0	3.31008	0.968429	1.10321	18.3682	1.73402	0.688553	1.5862	0.820413	3.62338	0
ENSG00000039650	PNKP	409.843	374.687	519.735	1233.56	684.908	437.906	321.92	256.255	599.349	572.71	435.408	373.502	526.963
ENSG00000039987	BEST2	151.586	7.60471	14.3326	337.093	13.8667	220.207	19.9114	49.295	234.942	696.361	16.8803	11.1672	80.6371
ENSG00000040199	PHLPP2	111.991	112.925	63.2429	200.392	77.339	52.0898	80.7361	123.231	40.569	106.923	50.7032	71.3206	83.436
ENSG00000040275	SPDL1	82.6993	66.1794	102.141	6.69059	38.6623	22.282	81.667	78.5044	51.8276	1.17047	59.6369	0	20.7137
ENSG00000040341	STAU2	278.345	275.663	272.609	181.065	415.449	250.533	304.626	419.555	267.25	136.7	231.034	234.388	326.64
ENSG00000040487	SLC66A1	355.066	335.237	442.402	511.806	129.731	409.475	176.05	155.651	258.404	286.06	153.075	176.774	260.601
ENSG00000040531	CTNS	374.044	277.95	417.608	501.082	445.889	273.997	230.731	183.484	374.557	375.614	384.324	344.509	688.356
ENSG00000040608	RTN4R	84.2101	83.5471	156.227	98.3222	88.1313	183.65	83.1633	61.9374	115.325	220.9	14.067	16.9978	42.4029
ENSG00000040633	PHF23	397.88	277.257	332.619	785.042	582.301	630.304	201.788	287.019	533.108	643.131	617.43	711.52	917.076
ENSG00000040731	CDH10	0.921623	3.4286	0.965019	0	0	0.820588	1.60051	9.47738	0	0	5.58814	0	0.311718
ENSG00000040933	INPP4A	125.03	105.939	109.781	189.253	303.678	73.337	354.285	255.688	255.325	206.459	114.235	120.731	110.609
ENSG00000041353	RAB27B	474.72	214.926	505.639	104.495	285.134	208.137	544.94	371.112	277.43	76.5547	309.759	433.361	291.636
ENSG00000041357	PSMA4	1168.51	1070.04	947.116	210.866	675.466	1292.51	667.488	806.651	683.597	169.24	941.583	757.771	947.464
ENSG00000041515	MYO16	38.2612	5.41095	5.93244	9.55764	1.76625	5.49201	5.2102	9.12586	7.28398	8.5127	28.3242	2.42419	5.68918
ENSG00000041802	LSG1	367.017	228.811	281.797	213.181	115.212	575.115	642.12	679.8	604.963	329.022	395.564	440.299	263.617
ENSG00000041880	PARP3	356.123	753.9	461.703	100.968	104.097	143.188	180.801	193.132	206.494	281.861	858.912	497.959	878.273
ENSG00000041982	TNC	98.4887	125.92	288.937	78.3802	630.435	182.046	994.381	470.226	291.587	589.673	133.688	296.277	110.63
ENSG00000041988	THAP3	212.412	275.04	168.846	601.477	193.289	496.27	145.313	134.285	181.272	628.229	142.393	152.657	149.528
ENSG00000042062	RIPOR3	90.7524	73.74	23.7714	596.654	485.439	122.908	95.4661	177.56	303.57	937.891	158.565	316.201	137.839
ENSG00000042088	TDP1	162.063	81.7891	108.342	82.0588	231.833	93.6065	153.626	89.4637	170.475	155.273	171.906	89.1945	159.552
ENSG00000042286	AIFM2	213.614	215.579	169.633	337.737	104.757	320.366	408.407	371.061	281.674	258.837	284.592	125.978	220.235
ENSG00000042304	C2orf83	5.44837	10.5223	1.90447	2.42831	0	1.6195	6.20897	3.52341	3.46242	2.42875	12.351	0	2.02277
ENSG00000042317	SPATA7	86.2969	113.986	92.1435	29.2334	129.867	68.006	77.5536	104.13	78.4257	28.4379	92.9893	92.0618	116.153
ENSG00000042429	MED17	236.312	155.21	143.145	86.9771	207.536	126.325	161.504	200.389	163.772	204.572	126.901	169.267	216.03
ENSG00000042445	RETSAT	1053.67	746.089	966.667	423.437	418.772	1131.24	1627.96	2441.6	1136.52	1328.77	615.314	1022.23	929.107
ENSG00000042493	CAPG	1956.24	2933.99	4093.67	10199.6	2284.22	3252.28	1609.93	1260.13	2030.99	2402.99	1816.32	3057.93	1739.66
ENSG00000042753	AP2S1	699.999	1137.47	795.527	2328.54	1069.54	1943.18	694.686	876.222	1314.41	1297.81	869.7	907.177	683.717
ENSG00000042781	USH2A	9.73668	8.53105	3.7574	2.3867	5.95463	0	2.62008	5.30143	1.69053	0	49.5163	14.4121	27.6189
ENSG00000042813	ZPBP	0	0.70132	0	0	0	0	3.67639	0	0	0	0	0	0
ENSG00000042832	TG	2.68908	11.3509	3.75922	108.839	7.68489	11.8528	35.1251	81.0196	43.4712	121.331	7.32505	9.72759	21.5725
ENSG00000042980	ADAM28	13.2047	13.4229	1.00001	0	5.44358	17.5773	32.3225	40.035	31.2627	11.7912	47.5534	21.639	42.0422
ENSG00000043039	BARX2	851.957	678.11	2189.09	570.676	1459.55	291.495	452.367	428.964	617.293	641.312	283.062	905.395	677.775
ENSG00000043093	DCUN1D1	394.166	315.608	257.092	70.2484	273.865	244.833	405.249	504.501	201.619	179.21	252.112	336.561	250.678
ENSG00000043143	JADE2	335.223	337.022	250.546	1083.38	427.879	489.233	420.606	363.207	539.765	1051.88	288.324	519.131	793.057
ENSG00000043355	ZIC2	2.85861	0	1.51606	0	0	2.53259	0	3.80749	1.09754	3.69888	0	0	3.05022
ENSG00000043462	LCP2	114.102	187.233	54.7049	127.034	417.308	220.043	168.897	247.69	123.976	145.659	200.999	35.1792	110.312
ENSG00000043514	TRIT1	432.388	135.514	167.139	56.4474	287.234	278.859	246.215	221.589	244.714	144.766	294.152	115.377	384.32
ENSG00000043591	ADRB1	8.1476	69.1358	16.2193	7.28787	7.28861	17.8513	17.7603	48.5242	9.49965	8.07722	50.4311	131.821	45.0472
ENSG00000044012	GUCA2B	0	0	0	0	0	0.796271	0.878709	0	0.881456	0	0	1.31316	2.74818
ENSG00000044090	CUL7	293.392	271.853	379.088	760.909	639.115	303.929	460.019	368.958	610.282	613.138	787.704	262.509	628.434
ENSG00000044115	CTNNA1	2528.22	2015.26	2859.81	1636.58	3775.44	4355.92	3326.78	3486.33	3924.9	4179.49	4989.49	5556.87	5505.25
ENSG00000044446	PHKA2	330.51	517.729	632.854	99.5106	1142.19	218.495	393.19	388.637	258.208	551.489	609.986	191.801	315.724
ENSG00000044459	CNTLN	48.3848	77.42	59.8306	18.7459	106.241	7.32157	111.781	57.4704	42.4209	23.5302	79.5914	24.1489	93.1099
ENSG00000044524	EPHA3	4.4088	127.455	47.5949	2.37313	16.5919	23.8137	136.282	94.8658	30.3008	29.1276	29.2227	49.4745	27.5098
ENSG00000044574	HSPA5	20785.7	4435.18	10136.2	3846.17	23236.8	9828.05	3798.16	3873.19	4195.16	4624.06	35683	29530	3181.37
ENSG00000046604	DSG2	309.713	287.039	375.534	189.538	453.874	99.9716	1027.48	696.991	605.058	217.658	354.016	387.937	329.33
ENSG00000046647	GEMIN8	243.185	226.081	199.73	188.015	121.1	195.273	224.683	149.342	148.142	113.908	164.213	286.962	140.738
ENSG00000046651	OFD1	401.994	303.892	201.925	86.4054	389.742	220.735	291.402	196.363	124.669	42.7611	579.523	142.499	238.515
ENSG00000046653	GPM6B	95.1948	343.251	166.274	115.558	118.177	123.119	727.249	301.78	222.784	140.798	104.896	559.818	134.066
ENSG00000046774	MAGEC2	0	0	0	0	0	0	0	0	0	0	0	0	0
ENSG00000046889	PREX2	35.2899	102.547	122.614	132.187	103.025	74.5585	295.431	396.321	75.321	115.906	117.531	146.877	174.7
ENSG00000047056	WDR37	218.189	316.044	295.353	493.249	368.461	97.3724	278.369	269.639	177.246	291.979	200.532	143.773	204.704
ENSG00000047188	YTHDC2	446.374	353.255	331.903	109.989	320.216	193.484	615.661	459.043	234.804	106.18	243.253	126.236	199.682
ENSG00000047230	CTPS2	262.845	342.876	188.415	119.585	249.133	225.954	312.376	270.319	182.718	118.56	286.573	211.03	322.103
ENSG00000047249	ATP6V1H	554.397	689.119	733.275	477.283	759.854	879.333	335.486	555.154	568.604	730.796	779.539	1201.01	973.365
ENSG00000047315	POLR2B	844.129	594.772	789.316	256.093	568.306	555.741	904.47	838.332	591.117	404.027	1120.77	585.649	784.51
ENSG00000047346	FAM214A	455.179	593.828	418.117	215.196	198.848	118.835	499.531	455.447	259.864	129.015	674.667	374.779	482.009
ENSG00000047365	ARAP2	554.153	190.659	635.046	98.0214	168.38	275.336	473.759	446.374	432.595	111.605	388.295	283.083	432.221
ENSG00000047410	TPR	787.338	1057.27	823.251	295.953	787.322	520.399	881.693	786.58	583.947	312.271	1194.22	691.64	939.162
ENSG00000047457	CP	94.0885	110.688	52.3348	97.309	962.504	830.017	288.961	77.0987	486.485	211.831	1231.28	852.546	362.682
ENSG00000047578	KATNIP	161.953	180.76	373.842	209.712	257.324	236.564	388.094	264.743	288.174	624.28	194.399	69.0794	231.578
ENSG00000047579	DTNBP1	149.978	171.683	103.19	251.517	261.777	427.253	187.851	133.427	187.947	305.936	307.243	212.175	431.036
ENSG00000047597	XK	24.3851	8.66667	39.1726	17.0094	15.7777	21.1292	41.7713	16.7825	29.3097	12.0941	3.08737	5.33193	5.36697
ENSG00000047617	ANO2	7.44582	0	0	7.0205	3.36565	13.4844	10.9806	22.9057	16.7449	23.5647	0	16.0429	12.1704
ENSG00000047621	C12orf4	187.339	130.506	124.761	81.4976	158.731	105.219	183.799	176.887	108.252	20.6483	164.493	129.077	103.213
ENSG00000047634	SCML1	273.239	219.888	109.761	35.7436	429.456	63.0878	140.142	157.464	104.936	90.0143	233.647	204.981	163.612
ENSG00000047644	WWC3	465.37	556.947	524.384	1308.64	575.484	364.689	547.192	471.551	666.367	661.983	532.248	640.619	493.963
ENSG00000047648	ARHGAP6	82.9195	213.688	78.5219	166.47	273.964	188.569	185.074	179.231	185.172	116.598	281.106	84.7962	96.4338
ENSG00000047662	FAM184B	207.602	217.786	154.835	51.0316	146.82	69.1027	178.676	145.785	49.1146	99.127	165.686	165.335	119.349
ENSG00000047849	MAP4	2607.28	4457.76	3433.29	5333.18	7334.92	4398.9	3585.23	3540.87	3922.6	5227.63	4078.3	3005.02	3619.26
ENSG00000047932	GOPC	512.49	584.851	502.307	198.365	371.787	341.779	526.028	543.314	374.869	190.297	402.233	394.535	360.023
ENSG00000047936	ROS1	0.903048	5.78791	0.956615	0	0	0	3.55863	52.1025	0	0	2.05968	0	0
ENSG00000048028	USP28	143.398	74.2167	178.84	48.3079	164.905	68.9624	61.0758	116.792	61.5042	88.028	46.1921	87.7662	142.94
ENSG00000048052	HDAC9	81.9767	139.171	98.1489	148.195	154.882	31.5969	127.576	84.7148	60.251	41.8198	134.454	94.4603	47.0724
ENSG00000048140	TSPAN17	354.092	348.521	613.981	1030.83	731.162	394.263	316.391	399.101	384.597	740.125	363.12	268.749	232.923
ENSG00000048162	NOP16	35.7259	31.3299	47.4661	0	22.9655	20.4303	35.4745	53.2529	28.4876	36.6926	34.7086	68.7571	9.47609
ENSG00000048342	CC2D2A	69.1832	256.306	68.603	22.0855	57.7084	94.8638	140.417	85.2342	73.5163	30.4278	110.358	53.2719	43.4472
ENSG00000048392	RRM2B	179.361	225.224	174.775	121.182	256.511	305.145	381.653	349.451	299.866	146.623	227.158	388.273	164.213
ENSG00000048405	ZNF800	419.201	242.044	386.538	127.881	238.615	254.2	276.298	351.072	352.24	317.45	188.118	190.079	215.569
ENSG00000048462	TNFRSF17	0	1.85211	1.74343	316.78	186.093	1.00675	0.663636	1.31646	1.30777	3.1008	3.89099	10.1399	8.19989
ENSG00000048471	SNX29	223.963	41.9536	159.533	610.793	341.306	183.636	332.433	171.296	346.498	303.234	320.79	181.664	301.945
ENSG00000048540	LMO3	69.5049	161.406	27.2347	164.008	78.4845	85.6438	113.145	121.713	110.48	50.9907	616.22	266.7	655.038
ENSG00000048544	MRPS10	361.02	376.467	370.693	255.02	265.02	403.574	264.445	335.812	253.418	197.381	218.206	355.192	154.925
ENSG00000048545	GUCA1A	0	2.20909	0	5.65122	3.62583	0	0	3.06659	0	1.37817	0	0	2.04123
ENSG00000048649	RSF1	923.283	399.58	236.26	138.353	628.419	215.512	532.85	623.994	271.99	255.445	612.024	269.912	715.019
ENSG00000048707	VPS13D	355.863	278.46	449.467	145.551	337.169	253.789	422.223	481.639	419.425	525.324	308.844	77.6948	159.94
ENSG00000048740	CELF2	0	2.60368	0	181.92	23.1457	0	9.50076	8.39785	31.775	8.0222	12.8675	4.73665	4.67934
ENSG00000048828	FAM120A	1347.99	1325.84	869.094	818.61	1937.98	717.391	1614.99	1268.45	1657.2	1352.82	1305.99	783.578	905.451
ENSG00000048991	R3HDM1	204.963	219.585	215.704	193.956	207.49	134.436	235.618	286.313	126.216	99.9883	270.494	106.396	156.444
ENSG00000049089	COL9A2	33.1189	67.8416	476.349	333.262	242.901	68.8581	209.165	186.805	144.008	167.647	423.22	512.852	664.259
ENSG00000049130	KITLG	169.737	695.499	160.46	1204.05	273.03	148.627	402.571	433.8	220.591	38.6975	120.821	457.7	171.57
ENSG00000049167	ERCC8	134.456	118.006	100.494	101.55	104.553	29.6361	61.5226	85.6267	44.0224	28.8556	63.3264	88.1281	58.9096
ENSG00000049192	ADAMTS6	1.98404	10.2385	6.55768	9.05425	9.2338	0.940612	27.9247	50.5561	4.75875	3.71459	11.1071	14.1514	12.2688
ENSG00000049239	H6PD	1478.52	669.252	1260.15	1834.82	366.362	1468.79	2013.85	1668.62	2736.27	1833.43	1459.24	1893.87	1655.23
ENSG00000049245	VAMP3	1348.64	2055.25	1643.15	2140.96	2235.89	1762.53	1312.1	1274.58	1267.48	1056.2	1820.64	3304.24	2225.19
ENSG00000049246	PER3	1303.63	107.807	131.999	33.6077	133.994	144.064	216.46	208.688	135.432	65.2288	134.885	281.473	123.08
ENSG00000049247	UTS2	0	0	3.67885	2.37701	3.7161	0	1.3269	2.47009	0	0	0	0	0
ENSG00000049249	TNFRSF9	6.26027	1.72651	0.859149	2.19053	4.38742	1.46121	4.00106	3.97356	5.46413	2.92029	5.57049	1.1995	1.21599
ENSG00000049283	EPN3	425.966	143.478	779.333	670.994	237.096	785.726	276.52	313.509	981.627	909.404	109.573	86.3019	360.02
ENSG00000049323	LTBP1	300.664	648.357	397.624	606.968	353.535	778.397	593.272	854.585	883.699	562.482	577.926	5398.32	443.05
ENSG00000049449	RCN1	720.314	1603.87	427.688	1022.33	931.356	1434.49	1090.31	1036.95	825.28	588.816	1001.33	836.023	443.429
ENSG00000049540	ELN	884.433	3755.65	893.325	369.345	187.012	2640.26	1555.11	2297.4	1332.8	2863.19	914.276	4019.09	510.552
ENSG00000049541	RFC2	156.732	107.485	181.684	288.664	205.759	199.833	121.455	92.0918	161.696	108.663	178.616	450.776	216.274
ENSG00000049618	ARID1B	1005.45	720.11	920.918	427.531	1294.82	721.765	1248.62	1101.21	1026.64	567.729	928.93	577.922	769.604
ENSG00000049656	CLPTM1L	786.212	737.853	598.44	1034.33	595.045	1243.06	771.567	709.284	715.143	1193.08	1578.39	1510.24	891.214
ENSG00000049759	NEDD4L	363.144	253.166	228.421	250.568	337.433	140.84	498.496	407.149	352.075	480.031	771.711	386.593	483.173
ENSG00000049768	FOXP3	10.9985	10.4872	23.3478	9.00398	4.51964	28.8451	14.1036	19.2386	13.2819	36.1808	26.2745	16.9842	8.16782
ENSG00000049769	PPP1R3F	36.5526	29.9876	45.8596	65.6286	70.3303	135.158	73.012	101.441	139.862	279.534	25.6272	33.2252	45.9973
ENSG00000049860	HEXB	540.542	1739.41	707.343	472.7	677.155	2525.86	1029.71	908.783	1259.8	716.608	3191.54	2741.54	2657.62
ENSG00000049883	PTCD2	215.131	187.169	129.941	92.1528	114.621	59.2812	56.6505	74.972	49.9157	43.1742	43.578	37.9508	40.3454
ENSG00000050030	NEXMIF	32.7445	30.4213	21.0174	0	6.95428	18.6553	60.1087	20.2719	9.87335	0.769547	14.75	36.9643	16.6438
ENSG00000050130	JKAMP	389.48	461.732	436.965	103.781	144.426	252.343	331.903	296.774	238.819	130.756	118.118	226.788	190.544
ENSG00000050165	DKK3	357.139	359.706	378.582	506.656	184.87	945.836	793.03	442.77	1587.37	770.443	584.227	1635.16	210.581
ENSG00000050327	ARHGEF5	552.846	259.355	906.624	863.342	464.41	1054.51	536.252	446.203	789.89	1023.15	432.188	395.305	453.328
ENSG00000050344	NFE2L3	567.844	150.01	696.018	55.881	276.841	120.183	118.156	141.245	257.12	103.295	28.8166	34.6388	110.143
ENSG00000050393	MCUR1	165.618	164.085	208.56	86.8129	169.841	420.217	198.638	196.548	342.4	249.095	117.695	316.666	231.604
ENSG00000050405	LIMA1	980.805	2493.56	1291.59	540.633	1786.16	823.164	1929.95	1734.17	958.726	460.58	2574.71	1778.49	1075.97
ENSG00000050426	LETMD1	619.563	522.664	336.693	1388.8	1086.75	690.118	559.938	573.907	629.692	817.57	343.856	771.855	680.359
ENSG00000050438	SLC4A8	4.64263	4.57846	7.00729	2.56598	2.28554	3.33994	49.4643	12.1276	9.69814	1.85437	35.7384	16.1063	11.5623
ENSG00000050555	LAMC3	210.961	1727.61	251.849	106.114	54.8431	1479.02	190.142	308.115	398.381	352.867	152.243	2611.49	154.672
ENSG00000050628	PTGER3	191.565	159.493	360.896	153.2	197.29	305.342	531.152	625.808	303.254	167.909	17.2783	78.246	63.0816
ENSG00000050730	TNIP3	1.80986	1.54656	0	0	9.76283	0	1.45502	3.91608	0	5.72462	21.2309	5.37721	0.532786
ENSG00000050748	MAPK9	361.631	485.006	470.161	173.68	448.51	309.64	448.709	426.783	314.883	301.16	260.691	142.428	559.082
ENSG00000050767	COL23A1	73.1133	203.569	69.6736	142.187	55.3253	445.722	116.7	99.5132	116.382	182.406	42.0231	158.953	37.4714
ENSG00000050820	BCAR1	907.606	550.798	740.7	1762.36	415.941	703.723	833.983	726.347	1144.66	2806.42	910.384	695.821	415.718
ENSG00000051009	FAM160A2	455.107	546.639	681.973	761.26	410.823	553.882	668.611	650.916	535.593	959.665	720.523	708.716	473.214
ENSG00000051108	HERPUD1	5568.52	1413.38	2312.47	2086.93	1077.63	1367.2	972.129	1135.64	804.858	1501.78	6052.5	7194.47	2899.65
ENSG00000051128	HOMER3	493.335	591.099	1005.51	2664.62	2033.76	1178.47	375.242	271.117	981.834	1337.27	921.04	442.56	741.366
ENSG00000051180	RAD51	31.1842	51.3375	57.9372	22.3043	20.6927	15.2814	34.7491	17.0954	38.961	16.4279	10.1622	18.8065	26.4625
ENSG00000051341	POLQ	11.3948	2.51781	20.4706	0	0.678784	4.5746	2.17079	21.1929	3.21284	0	20.2488	22.7451	11.8477
ENSG00000051382	PIK3CB	402.134	279.536	429.846	262.119	577.491	499.283	531.884	554.94	582.655	379.82	313.17	243.399	307.575
ENSG00000051523	CYBA	244.51	955.035	398.907	1799.11	563.985	1919.25	613.069	573.717	1306.04	819.447	465.237	1491.24	1136.43
ENSG00000051596	THOC3	207.586	213.935	277.288	493.79	281.316	338.164	220.23	315.645	438.365	263.473	163.644	173.301	222.26
ENSG00000051620	HEBP2	84.9898	28.7652	22.9024	0	8.10193	92.4713	23.4753	40.5047	37.9232	24.4462	6.8037	38.0854	23.6531
ENSG00000051825	MPHOSPH9	62.1211	76.1301	90.6584	44.8994	44.3034	51.203	97.9351	84.1326	55.6174	52.1568	107.956	34.7634	45.2695
ENSG00000052126	PLEKHA5	415.944	546.146	446.69	291.219	302.739	264.129	400.954	339.722	205.857	67.692	504.954	259.673	210.542
ENSG00000052344	PRSS8	1582.72	569.898	2109.63	848.831	3919.65	2759.2	604.108	901.62	1769.85	2262.77	372.287	853.222	986.068
ENSG00000052723	SIKE1	360.106	390.933	380.083	195.332	338.981	353.986	275.057	206.482	178.337	376.151	130.044	319.063	145.841
ENSG00000052749	RRP12	770.606	505.796	660.574	368.364	134.738	628.302	303.074	408.459	544.969	966.673	1628.05	753.282	302.743
ENSG00000052795	FNIP2	321.062	460.413	407.918	395.028	426.309	282.392	536.027	533.043	332.675	152.231	852.549	462.708	372.468
ENSG00000052802	MSMO1	2956.81	851.258	1491.62	546.585	3380.91	1085.82	396.918	2704.27	657.38	759.68	475.286	4031.58	359.059
ENSG00000052841	TTC17	669.713	476.101	496.289	259.28	333.6	387.384	912.147	944.632	380	387.772	1385.2	562.42	615.689
ENSG00000053108	FSTL4	9.23227	12.2254	69.0116	1.78176	15.5271	56.5086	46.816	34.515	62.1624	43.4063	3.26775	9.93494	4.46557
ENSG00000053254	FOXN3	1342.07	1461.29	1575.47	1717.8	2234.05	1902.72	2107.63	1647.52	2476.29	1721.15	1345.53	2466.44	1822.08
ENSG00000053328	METTL24	0.900238	14.9621	4.67219	0	14.4107	1.5888	6.9744	5.18985	13.7093	2.87698	4.05633	1.30583	6.01328
ENSG00000053371	AKR7A2	246.223	419.897	356.261	1412.6	407.84	807.248	407.346	501.337	605.31	575.335	299.848	687.227	436.26
ENSG00000053372	MRTO4	439.203	331.799	426.932	738.351	293.867	638.216	406.579	326.465	332.413	384.943	279.85	681.032	217.861
ENSG00000053438	NNAT	25.4076	77.1109	11.9057	16.3927	8.22622	32.6378	113.909	197.501	43.123	26.1965	18.8701	59.8632	10.448
ENSG00000053501	USE1	213.261	251.741	198.53	514.134	248.016	424.263	166.058	184.764	338.991	373.421	318.174	567.225	372.998
ENSG00000053524	MCF2L2	15.0634	45.6446	15.5688	19.1949	16.037	10.7839	39.4994	32.81	23.1806	11.5482	84.6163	222.527	73.838
ENSG00000053702	NRIP2	25.1933	28.9233	30.3389	79.1391	36.604	0	97.3536	78.683	48.4351	91.9325	32.7329	49.0288	43.3934
ENSG00000053747	LAMA3	1517.66	223.581	468.462	426.97	965.499	808.93	1315.86	901.023	1660.23	1627	861.04	1553.6	3885.69
ENSG00000053770	AP5M1	373.862	237.592	213.602	101.299	237.652	161.039	259.464	272.791	187.266	71.359	216.438	154.148	227.899
ENSG00000053900	ANAPC4	331.708	292.192	282.963	114.474	252.874	232.628	371.391	321.124	211.814	120.63	443.758	206.795	361.952
ENSG00000053918	KCNQ1	16.2114	36.7611	48.5753	63.3796	35.9107	184.745	119.556	79.042	112.611	26.6966	113.417	82.8414	71.8854
ENSG00000054116	TRAPPC3	679.473	662.087	520.735	1034.32	842.49	1070.79	526.532	476.637	735.31	918.479	399.58	876.222	551.948
ENSG00000054118	THRAP3	1897.53	1168.48	1412.9	931.662	1596.87	1507.27	2118.05	1724.82	1314.12	1248.4	1780.27	1219.21	1763.39
ENSG00000054148	PHPT1	487.042	1074.95	850.155	1706.51	993.842	1505.42	536.757	723.846	994.698	1334.02	604.55	1159.19	736.483
ENSG00000054179	ENTPD2	363.739	253.987	623.417	320.398	452.438	217.882	110.011	213.475	485.054	1039.7	76.0149	332.115	327.275
ENSG00000054219	LY75	247.73	149.504	142.344	71.0922	87.376	129.831	338.991	277.309	362.235	100.304	98.465	68.0146	80.3952
ENSG00000054267	ARID4B	784.67	388.063	392.523	143.924	830.878	251.423	698.634	594.16	299.62	168.88	524.895	234.477	445.437
ENSG00000054277	OPN3	74.2944	40.4528	39.6641	56.7412	314.989	116.281	108.459	145.462	205.035	240.582	166.076	127.991	366.046
ENSG00000054282	SDCCAG8	132.703	443.831	222.929	156.322	348.864	521.59	185.87	268.971	195.092	236.385	398.001	222.128	201.635
ENSG00000054356	PTPRN	0	1.8795	0	14.5971	0.254826	0.962334	3.53955	0	0	1.64818	1.22941	1.58221	0.958597
ENSG00000054392	HHAT	12.8672	30.9403	19.454	18.6834	79.2247	57.329	97.972	88.5836	60.6461	54.5476	28.0715	15.8735	15.3758
ENSG00000054523	KIF1B	720.861	903.406	940.748	739.867	989.026	484.871	1172.59	924.501	623.466	573.262	576.862	751.456	602.628
ENSG00000054611	TBC1D22A	711.634	577.783	812.165	1286.33	608.08	672.036	475.73	399.341	609.851	596.915	576.958	682.92	746.214
ENSG00000054654	SYNE2	2594.52	975.294	1855.38	782.295	3437.86	1092.93	1993.91	1997.51	1546.67	2945.09	2523.61	1091.89	4396.47
ENSG00000054690	PLEKHH1	269.507	240.944	220.836	22.8584	79.6408	54.351	203.102	401.432	142.847	216.705	143.66	120.115	44.3845
ENSG00000054793	ATP9A	341.446	485.63	507.572	276.866	856.085	332.301	898.535	701.952	573.829	870.782	428.907	339.473	618.062
ENSG00000054796	SPO11	0	0	0	0	0	0	0	0	0	0	0	0	0
ENSG00000054803	CBLN4	29.8649	6.72366	5.72525	0	1.21459	3.2462	1.77616	3.52943	0.863386	1.61504	0	3.99499	0.672144
ENSG00000054938	CHRDL2	28.9854	5.09879	22.8956	136.602	35.7172	75.1349	8.92526	6.67815	55.3844	17.1661	2.61345	1.50043	5.46288
ENSG00000054965	FAM168A	245.097	489.399	264.798	445.41	422.381	328.987	875.1	577.92	583.192	609.866	327.316	433.918	324.043
ENSG00000054967	RELT	183.855	112.875	266.205	95.2318	198.484	102.432	56.3472	133.402	143.202	246.638	161.267	306.726	102.254
ENSG00000054983	GALC	199.568	255.149	220.671	78.5171	124.043	232.724	408.491	402.022	271.275	173.305	150.19	251.147	202.061
ENSG00000055044	NOP58	889.502	410.37	511.889	78.1319	641.092	359.494	471.338	443.753	439.554	115.192	1426.24	330.328	627.255
ENSG00000055070	SZRD1	1307.19	1614.74	1897.24	4497.68	2797.44	1889.45	1509.9	1356.12	2285.3	2072.96	2086.73	2497.12	1944.37
ENSG00000055118	KCNH2	39.4447	64.4427	37.9745	84.1421	261.113	232.988	27.6633	7.89202	79.4757	30.8462	12.5631	7.15779	23.0598
ENSG00000055130	CUL1	615.77	312.07	414.821	293.591	609.776	361.498	458.591	556.509	614.188	314.746	729.353	259.971	622.483
ENSG00000055147	FAM114A2	289.165	365.028	215.352	195.235	564.524	137.808	203.44	232.443	167.403	79.8481	207.233	169.389	469.232
ENSG00000055163	CYFIP2	62.6381	228.523	224.854	164.536	645.066	114.171	77.1149	83.2367	80.5453	95.5866	112.06	96.2124	94.9953
ENSG00000055208	TAB2	122.184	41.6326	116.203	77.4369	190.568	16.2315	92.7454	126.774	44.5555	158.07	99.849	153.258	116.278
ENSG00000055211	GINM1	584.197	813.859	594.472	310.261	774.459	891.733	769.632	527.376	654.615	278.296	524.95	897.963	619.09
ENSG00000055332	EIF2AK2	374.734	376.485	299.214	286.518	598.878	234.607	868.174	614.678	242.636	174.702	383.388	409.155	474.393
ENSG00000055483	USP36	500.845	308.154	460.645	896.291	579.161	539.774	568.507	554.682	688.65	1017.38	864.748	803.073	1137.15
ENSG00000055609	KMT2C	360.32	292.431	409.857	1935.54	1076.25	336.376	1094.3	763.14	809.647	669.854	213.301	343.294	226.862
ENSG00000055732	MCOLN3	24.6789	355.631	36.4282	19.5299	33.691	77.7507	165.689	144.187	37.0628	35.6166	319.283	27.4846	71.2553
ENSG00000055813	CCDC85A	18.0787	30.7825	45.8367	36.4453	16.997	70.6619	169.7	233.971	69.8724	81.4874	12.3499	11.992	98.0263
ENSG00000055917	PUM2	1577.47	1463.71	1446.81	718.007	1500.21	1343.03	1876.29	1700.2	1498.28	736.041	1413.94	1529.95	1146.89
ENSG00000055950	MRPL43	635.499	782.015	639.183	1771.5	907.875	1044.06	498.47	544.754	763.793	1042.88	694.039	1463.27	893.67
ENSG00000055955	ITIH4	240.518	344.088	124.874	61.0475	34.0004	43.5808	24.9589	38.483	26.1938	46.1267	212.323	36.3289	69.3912
ENSG00000055957	ITIH1	0	5.91273	0	63.7662	199.315	7.78904	2.16472	3.51384	9.29978	10.2232	10.0877	1.83342	0
ENSG00000056050	HPF1	204.652	262.523	186.834	102.948	178.417	266.468	141.136	164.659	123.46	47.6681	124.571	154.291	115.355
ENSG00000056097	ZFR	1185.65	957.131	896.199	222.914	1110.99	589.035	907.561	917.721	772.505	433.116	1008.86	863.206	1048.11
ENSG00000056277	ZNF280C	0	0	50.6471	0	0	0	16.8908	27.388	0	0	0	0	20.8118
ENSG00000056291	NPFFR2	1.41351	7.55118	3.60612	12.8951	18.1803	4.28725	4.6776	1.37137	9.06103	5.40021	1.60232	1.7616	1.37022
ENSG00000056487	PHF21B	13.983	9.13906	6.28303	60.6336	15.865	5.93759	22.9984	1.291	3.6459	10.0585	26.9366	5.84507	23.0436
ENSG00000056558	TRAF1	75.8467	163.548	70.119	110.017	176.944	184.146	123.657	192.748	83.814	339.989	118.014	374.206	61.4351
ENSG00000056586	RC3H2	437.115	525.703	462.285	223.155	280.227	288.129	666.974	574.983	240.172	495.669	356.743	561.706	223.558
ENSG00000056736	IL17RB	36.9016	22.4668	25.6558	20.4592	53.2765	13.2293	69.5343	42.0828	24.7222	41.3601	57.3164	36.6497	18.858
ENSG00000056972	TRAF3IP2	375.247	424.101	331.204	1500.54	1910.93	1193.63	449.341	391.47	905.648	1016.09	1374.09	1343.53	1239.13
ENSG00000056998	GYG2	13.7243	53.5447	28.6317	28.3326	5.69365	51.9521	254.53	198.463	23.0068	32.0546	22.2835	8.22702	19.222
ENSG00000057019	DCBLD2	164.165	336.557	208.883	160.381	86.0941	206.297	590.782	368.175	193.523	183.544	521.672	377.507	218.482
ENSG00000057149	SERPINB3	44.8682	1.06471	0	0	41.5924	179.945	6.92164	158.169	226.993	50.7679	11.7321	262.23	2.26024
ENSG00000057252	SOAT1	6472.69	847.494	514.988	255.742	376.47	197.395	272.971	1128.72	368.545	348.122	365.555	6012.62	731.799
ENSG00000057294	PKP2	216.925	102.838	122.785	17.2381	53.9782	36.1783	139.848	264.015	121.978	69.6997	111.44	194.458	92.5327
ENSG00000057468	MSH4	4.52281	3.84342	4.77161	0	21.8572	0	0.888099	1.76485	0.863047	8.87922	3.08712	0	0
ENSG00000057593	F7	4.00422	0	2.07759	11.8669	13.917	1.16078	10.97	7.57385	9.13519	6.79828	5.04133	17.1465	5.9092
ENSG00000057608	GDI2	2466.01	2405.28	1985.35	1337.99	2974.1	3127.55	2340.13	2409.06	2437.25	1601.88	1477.1	2006.28	2738.98
ENSG00000057657	PRDM1	357.976	217.009	390.419	388.548	163.022	249.886	147.811	252.439	308.58	173.051	239.393	426.407	471.911
ENSG00000057663	ATG5	323.475	434.023	301.167	140.255	573.923	378.755	292.405	347.335	259.035	119.312	542.904	375.624	523.972
ENSG00000057704	TMCC3	469.974	206.46	459.739	215.841	255.036	351.744	314.359	279.94	219.25	288.426	262.636	249.528	1075.43
ENSG00000057757	PITHD1	761.684	806.322	951.42	2004.65	597.825	1585.75	583.906	734.025	839.984	939.009	644.939	1211.23	602.684
ENSG00000057935	MTA3	602.112	591.786	554.474	390.082	413.317	535.102	356.206	326.261	389.316	374.483	489.258	418.597	371.748
ENSG00000058056	USP13	144.785	203.044	106.956	91.2102	83.3596	158.255	289.503	331.476	160.341	113.862	80.3007	143.242	70.6055
ENSG00000058063	ATP11B	767.452	605.334	680.958	341.093	643.56	578.772	780.663	671.908	660.311	317.576	652.188	1137.07	581.954
ENSG00000058085	LAMC2	459.082	294.424	650.152	225.823	488.911	473.876	1046.51	346.813	846.257	1472.38	2363.8	880.977	623.682
ENSG00000058091	CDK14	98.4332	452.768	166.048	158.362	756.254	71.4844	255.359	241.51	165.396	98.442	547.768	103.998	286.111
ENSG00000058262	SEC61A1	1947.4	2067.14	2072.11	4896.85	1409.46	3871.35	2657.26	2568.41	3307.55	3728.02	1877.28	3843.62	1681.35
ENSG00000058272	PPP1R12A	593.854	1061.89	968.445	287.78	507.988	277.699	1558.95	990.726	500.849	202.366	1282	419.027	548.777
ENSG00000058335	RASGRF1	4.57324	2.64303	6.11712	11.7616	0	9.31507	36.7595	5.06946	1.57594	3.21988	58.0493	1.38314	1.22635
ENSG00000058404	CAMK2B	46.2111	27.6459	50.6851	9.89604	9.90806	20.602	102.312	56.5345	26.3822	35.6753	30.4607	49.9024	27.9491
ENSG00000058453	CROCC	415.856	632.291	831.321	315.107	459.288	999.942	926.942	751.697	950.978	2136.97	641.264	177.713	534.914
ENSG00000058600	POLR3E	602.647	376.101	789.096	320.322	278.863	499.206	584.532	556.904	602.942	781.914	872.815	605.673	564.678
ENSG00000058668	ATP2B4	2471.97	2715.75	2970.62	952.867	2962.47	1817.02	2504.41	2916.78	2131.45	2472.6	1195.6	736.201	1381.45
ENSG00000058673	ZC3H11A	2050.6	2123.25	1976.23	797.417	1831.72	1308.45	2565.87	2096.61	1498.38	1119.77	2726.12	2277.36	1504.43
ENSG00000058729	RIOK2	226.782	366.596	259.153	56.6497	194.1	252.168	107.083	99.8712	132.901	80.4349	175.668	147.601	191.83
ENSG00000058799	YIPF1	357.079	256.856	376.067	635.159	567.559	524.63	219.579	261.868	304.235	339.51	616.576	423.251	378.317
ENSG00000058804	NDC1	117.414	0	38.2163	29.1589	105.591	37.3815	212.409	185.487	161.208	76.5983	58.6602	1.33296	105.331
ENSG00000058866	DGKG	127.613	130.084	173.373	41.2861	71.2771	27.7005	45.624	72.3959	40.3903	141.834	33.7523	22.8223	64.6662
ENSG00000059122	FLYWCH1	575.837	707.149	821.441	1634.56	542.194	812.023	664.722	712.54	952.193	2300.16	251.984	189.719	495.025
ENSG00000059145	UNKL	248.961	43.985	131.245	169.121	86.9736	78.4738	264.747	162.293	353.065	487.895	60.9266	272.266	320.747
ENSG00000059377	TBXAS1	32.8856	37	22.0282	147.441	61.866	264.706	95.8022	69.2879	109.284	29.9481	102.557	54.5893	137.373
ENSG00000059378	PARP12	571.358	163.538	253.023	202.128	381.868	213.307	326.83	358.74	259.055	598.787	135.893	130.618	187.056
ENSG00000059573	ALDH18A1	732.828	746.009	821.153	475.525	480.562	574.79	502.256	563.842	564.73	740.337	371.884	595.016	323.841
ENSG00000059588	TARBP1	349.63	436.441	434.271	114.399	104.082	113.389	405.047	398.136	112.518	158.677	598.243	255.719	220.036
ENSG00000059691	GATB	235.397	207.733	273.61	672.743	190.086	678.529	161.288	348.443	206.616	238.637	208.777	413.268	186.676
ENSG00000059728	MXD1	1178.73	654.48	1078.61	738.946	3759.74	266.373	215.306	275.661	227.317	350.372	317.627	1232.94	506.395
ENSG00000059758	CDK17	360.6	360.674	360.071	203.68	664.95	161.808	574.58	566.789	408.789	296.956	783.791	518.723	512.103
ENSG00000059769	DNAJC25	274.349	211.847	156.961	53.744	229.088	137.56	116.293	143.553	106.168	43.7344	234.969	224.575	272.418
ENSG00000059804	SLC2A3	506.182	433.011	171.885	902.747	887.274	1164.31	687.435	769.224	954.396	3154	12255.5	4211.68	1624.25
ENSG00000059915	PSD	79.8694	48.2955	101.809	211.835	210.084	68.0893	37.4593	19.8971	55.0938	76.7176	18.4371	64.2828	103.089
ENSG00000060069	CTDP1	467.436	259.053	803.029	948.714	159.531	614.324	390.214	380.288	704.703	743.815	596.9	357.137	670.661
ENSG00000060138	YBX3	7521.56	4639.31	7860.79	6167.99	11306.5	11662.8	5250.57	5671.14	8373.57	11679.4	10271.7	9810.29	8660.02
ENSG00000060140	STYK1	28.2006	18.0453	13.6	45.484	6.29527	11.5667	28.5819	17.0216	31.3189	7.46773	59.5803	0	4.79027
ENSG00000060237	WNK1	2373.37	1813.02	3430.99	215.56	2303.33	758.967	1159.85	2358.89	1190.56	1773.51	1621.93	862.942	2435.97
ENSG00000060303	RPS17P5	0	0	0	0	0	0	0	0	0	0	0	0	0
ENSG00000060339	CCAR1	608.123	423.515	465.239	102.524	308.445	249.588	378.01	565.643	160.578	127.702	599.917	122.481	276.504
ENSG00000060491	OGFR	761.416	573.831	753.408	2024.85	561.311	1532.23	665.428	561.756	1237.14	2416.99	764.708	755.85	790.018
ENSG00000060558	GNA15	815.405	228.967	757.623	1534.99	702.646	1671.92	320.361	531.503	1769.5	2163.78	215.118	585.357	409.51
ENSG00000060566	CREB3L3	0	0	0	0	0	0	0	0	0	0	0	0	0
ENSG00000060642	PIGV	176.533	102.22	72.7774	236.665	140.843	248.842	133.493	205.674	233.64	315.52	72.4083	225.53	213.044
ENSG00000060656	PTPRU	79.8968	160.24	185.215	1280.32	401.069	287.157	416.465	444.511	910.33	827.33	586.471	283.852	717.271
ENSG00000060688	SNRNP40	308.02	414.908	252.172	382.158	69.2255	411.722	257.766	301.772	317.392	318.17	347.13	412.104	183.93
ENSG00000060709	RIMBP2	24.2149	6.77234	14.1307	6.35525	29.2833	18.981	42.3047	23.106	17.6358	48.9258	18.8398	22.2754	21.6899
ENSG00000060718	COL11A1	106.018	274.859	174.954	0	24.1222	4.86508	11.2036	109.363	12.9527	17.5933	61.6533	440.556	49.6743
ENSG00000060749	QSER1	35.9714	21.9405	19.6388	57.2318	69.2172	15.2418	408.666	268.118	115.32	11.4853	8.30905	0	10.5503
ENSG00000060762	MPC1	306.871	453.509	363.199	480.276	486.104	391.029	255.941	498.795	372.872	266.429	380.55	1154.22	590.819
ENSG00000060971	ACAA1	878.012	863.758	628.426	2122.48	597.426	984.378	509.047	780.525	633.159	843.39	657.683	1746.43	674.509
ENSG00000060982	BCAT1	61.8761	71.9421	84.4754	130.441	385.365	131.381	130.52	81.5643	51.067	54.7288	132.835	79.4074	147.69
ENSG00000061273	HDAC7	1364.61	1850.42	1566.13	3471.35	1188.06	1532.22	1384.8	1249.68	2286.33	4513.66	3013.45	1371.28	1673.44
ENSG00000061337	LZTS1	124.948	303.484	249.937	157.071	18.3856	100.141	348.288	175.754	132.32	104.23	35.3388	52.5076	21.6792
ENSG00000061455	PRDM6	3.96369	48.7505	5.13638	5.60411	14.9433	13.7834	14.341	33.4633	10.6222	18.9916	50.3772	28.3833	8.26927
ENSG00000061492	WNT8A	0	0	0	4.86126	0	0	0	0	0	0	0	0	0
ENSG00000061656	SPAG4	6.78507	5.35389	8.94275	115.431	378.438	27.6212	21.1248	12.6297	18.6267	34.5324	21.2822	47.3547	13.9666
ENSG00000061676	NCKAP1	2737.86	2053.52	2423.01	628.208	2161.07	833.48	2096.36	1681.26	1918.62	641.487	1508.35	1381.06	1885.49
ENSG00000061794	MRPS35	482.788	377.331	385.709	268.313	468.763	502.758	424.771	467.226	382.296	242.489	777.342	752.947	518.583
ENSG00000061918	GUCY1B1	45.3266	149.876	60.9264	136.501	124.063	68.559	222.97	203.558	77.3289	105.712	197.79	148.263	179.473
ENSG00000061936	SFSWAP	994.914	678.779	1054.92	726.161	848.726	1180.12	719.073	653.937	925.248	1095.59	1568.14	876.09	1087.94
ENSG00000061938	TNK2	1621.03	1133.89	2370.41	2157.61	2107.33	1010.15	805.192	867.828	1108.61	3521.25	1966.64	632.201	2929.21
ENSG00000061987	MON2	300.807	282.459	319.946	118.672	171.598	204.758	481.934	570.746	228.132	110.222	286.791	232.64	304.381
ENSG00000062038	CDH3	815.465	316.569	570.094	1188.63	1179.54	565.268	754.743	556.619	1243.59	2334.28	1030.22	351.571	482.909
ENSG00000062096	ARSF	72.9597	46.435	55.5097	113.81	25.9211	45.9031	7.53977	65.0958	20.1168	45.5578	164.609	2552.8	974.001
ENSG00000062194	GPBP1	878.634	855.46	730.053	86.7446	1302.11	1069.41	777.817	843.403	549.386	218.551	937.743	383.106	605.721
ENSG00000062282	DGAT2	6224.4	2876.78	3441.16	2866.92	59.0638	2675.19	1729.78	5587.29	1649.14	1431.59	76.4947	1991.26	345.789
ENSG00000062370	ZNF112	87.1969	0	0	0	52.9248	0	64.4573	44.0828	26.8684	0	0	0	0
ENSG00000062485	CS	2951.35	2226.9	2376.77	3527.49	1741.91	1734.46	1768.15	2788.98	2021.89	2632.73	1630.92	2515.78	1577.97
ENSG00000062524	LTK	3.20087	11.1309	15.8606	6.77493	0	12.8358	9.61317	10.6739	7.22448	12.0454	3.62764	1.56192	0
ENSG00000062582	MRPS24	357.426	504.389	399.486	2051.71	927.892	1092.25	423.182	409.461	994.346	1408.31	392.564	1201.47	602.786
ENSG00000062598	ELMO2	438.835	480.221	581.646	585.706	474.999	791.598	493.349	564.632	548.583	816.983	861.567	393.242	718.772
ENSG00000062650	WAPL	815.924	598.799	640.143	147.946	689.296	594.259	435.477	519.171	384.879	260.899	767.051	729.106	654.584
ENSG00000062716	VMP1	1345.82	803.917	664.286	456.618	611.44	829.145	590.167	659.356	666.733	610.645	1469.79	1178.77	1074.15
ENSG00000062725	APPBP2	435.986	400.855	310.616	257.587	311.848	376.394	530.685	526.581	343.816	241.783	267.567	277.33	356.724
ENSG00000062822	POLD1	182.703	196.099	286.378	621.961	153.008	288.224	270.043	193.301	564.407	672.369	153.347	129.212	231.092
ENSG00000063015	SEZ6	0	9.92907	1.03113	0	0	0	4.97685	3.81336	6.4013	1.15097	6.66675	2.87745	0.362376
ENSG00000063046	EIF4B	5965.23	5502.99	4897.56	3588.9	7875.43	7953.7	7832.04	5425.25	7789.52	6964.21	3644.6	5412.67	3650.83
ENSG00000063127	SLC6A16	137.264	155.408	48.2459	36.6918	23.2391	31.5944	45.2934	26.2571	19.1289	27.2704	19.6901	1.34081	2.70768
ENSG00000063169	BICRA	908.335	379.526	644.06	617.217	498.768	434.847	276.427	336.576	668.819	1300.26	868.573	89.3204	1137.52
ENSG00000063176	SPHK2	134.891	211.611	240.666	575.85	106.412	195.594	128.636	141.158	229.964	274.628	100.421	133.292	266.06
ENSG00000063177	RPL18	6909.78	5985.8	7948.8	18002.4	5161.71	25052	8670.07	8115.5	18146.7	20097.7	6865.43	21820.7	11825.8
ENSG00000063180	CA11	259.089	301.908	242.679	857.143	260.375	388.436	131.234	154.077	333.548	441.606	206.898	632.584	336.807
ENSG00000063241	ISOC2	121.323	173.101	163.249	975.397	245.847	667.466	280.026	511.61	639.324	757.943	71.0728	188.275	64.2177
ENSG00000063244	U2AF2	2762.3	1753.28	2511.27	3789.67	2654.42	2100.43	1476.24	1387.13	2654.37	3763.64	2489.26	2364.07	2283.85
ENSG00000063245	EPN1	1440.11	1937.2	2678.63	5059.13	1985.8	2839.66	1257.89	1396.06	3842.41	3682.21	2057.66	1158.11	2184.44
ENSG00000063322	MED29	476.585	578.787	632.952	1044.72	590.139	768.941	693.797	438.711	716.216	495.545	479.593	598.147	450.031
ENSG00000063438	AHRR	12.0812	59.6904	23.4379	96.6569	35.4717	42.9543	65.572	47.58	62.9211	226.974	90.0226	86.0757	16.2037
ENSG00000063515	GSC2	4.57189	0	2.84059	2.42388	0	0	0.883715	2.62983	0	0	0	0	0.678564
ENSG00000063587	ZNF275	2.02957	0	0	5.27423	0	1.73621	4.62459	4.15554	0.264513	0	0	17.1789	0
ENSG00000063601	MTMR1	45.7877	26.2208	57.9715	0	80.8149	66.8741	75.7424	98.5011	200.116	93.5514	151.491	110.486	71.0585
ENSG00000063660	GPC1	1683.54	980.144	3200.33	2593.87	2211.43	1978.18	2190.2	2232.36	3104.04	6354.5	471.002	1509.02	780.965
ENSG00000063761	ADCK1	137.137	149.239	180.524	186.325	65.1038	130.44	117.418	181.647	79.2166	133.378	101.183	48.2835	98.5217
ENSG00000063854	HAGH	349.978	559.502	547.463	1086.66	684.402	747.122	295.945	425.53	666.592	832.795	364.857	782.685	683.401
ENSG00000063978	RNF4	726.061	468.808	656.184	564.81	413.694	415.306	630.015	431.327	709.525	810.145	142.091	221.908	309.126
ENSG00000064012	CASP8	255.22	190.539	108.129	71.3206	128.25	102.034	160.792	171.272	132.638	83.5415	157.553	73.3356	119.976
ENSG00000064042	LIMCH1	127.886	253.188	117.039	96.6276	139.557	179.607	660.444	435.975	295.338	236.113	235.231	93.6437	211.469
ENSG00000064102	INTS13	94.8369	60.4516	113.273	42.1319	48.0184	177.06	82.561	110.756	54.1329	34.2206	213.733	211.547	81.4772
ENSG00000064115	TM7SF3	482.19	388.504	437.007	172.487	383.766	428.885	651.071	725.018	382.351	697.402	187.329	327.771	236.708
ENSG00000064195	DLX3	1201.17	1311.61	3172.55	447.678	243.99	814.663	197.737	395.563	515.208	526.965	161.235	971.372	711.256
ENSG00000064199	SPA17	5.68999	27.305	10.0471	0.512974	0	48.6574	45.4027	21.9341	23.8861	14.5984	20.2409	21.0306	23.7494
ENSG00000064201	TSPAN32	1.54733	12.0855	13.5763	8.67396	4.69528	13.7123	18.0605	8.79942	4.39046	4.49243	58.598	32.0394	10.7055
ENSG00000064205	CCN5	88.8783	2904.46	449.238	6824.82	1529.51	10666.7	3061.58	1447.05	2814.8	1145.62	630.634	10621.4	631.01
ENSG00000064218	DMRT3	13.0185	16.5072	25.2682	44.1656	0	20.9441	44.1667	5.32818	8.27596	14.7067	12.8057	0	27.0689
ENSG00000064225	ST3GAL6	338.39	164.304	222.404	85.5547	176.348	96.1374	227.408	394.273	181.639	117.206	160.18	100.065	177.176
ENSG00000064270	ATP2C2	614.244	109.399	553.644	344.562	128.726	322.526	164.907	263.37	339.619	367.635	569.509	351.892	281.152
ENSG00000064300	NGFR	650.063	277.936	475.561	514.224	2108.99	578.944	609.222	524.372	490.769	1249.11	255.228	346.072	112.644
ENSG00000064309	CDON	305.581	1160.71	565.117	208.15	98.1722	297.853	868.438	488.246	630.673	419.063	418.229	749.404	161.312
ENSG00000064313	TAF2	317.321	194.069	274.05	146.548	241.912	111.283	404.265	329.217	313.746	108.317	247.529	294.391	310.544
ENSG00000064393	HIPK2	461.817	387.171	401.397	593.24	585.037	184.015	665.843	659.073	440.088	778.718	431.9	279.789	378.115
ENSG00000064419	TNPO3	45.6757	33.697	34.558	21.0035	85.0896	59.6366	155.732	105.508	158.545	86.2279	9.55226	54.9475	65.1574
ENSG00000064489	BORCS8-MEF2B	16.214	14.9698	15.3288	34.2226	17.025	106.972	20.1005	12.0975	48.6967	18.6239	19.6826	18.7309	16.5707
ENSG00000064490	RFXANK	175.804	353.845	283.174	993.598	437.221	680.31	252.676	279.26	458.329	610.114	396.76	277.905	358.77
ENSG00000064545	TMEM161A	448.654	348.381	400.122	634.729	176.92	657.439	242.591	300.963	659.828	764.22	337.843	551.769	339.25
ENSG00000064547	LPAR2	228.827	131.05	311.824	394.64	369.898	243.69	128.43	130.672	199.621	346.202	88.1592	395.113	229.009
ENSG00000064601	CTSA	1685.05	1781.72	1666.58	5136.56	2617.27	3762.74	1286.86	1505.16	3328.93	3175.58	2757.74	2076.86	2826.47
[truncated: 35,564 more rows]
