# Supplementary material for: Evolutionary context of psoriatic immune skin response
Source: Evol Med Public Health. 2021 Dec 1;9(1):474–86. doi: 10.1093/emph/eoab042 (PMC8830311; doi:10.1093/emph/eoab042)
Supplement: eoab042_Supplementary_Data [file eoab042_Supplementary_Data.zip › TableS6.xlsx]

## Sheet: Read.me
Tab 1: Shared	Genes that are differentially expressed both in human lineage and psoriatic lesions
ensembl_gene_id	Ensembl gene ID
hgnc_symbol	HGNC gene symbol
type.pso	The expression trend in the lesional skin as compared to nonlesional skin
type.rev.ch	The expression trend in the human skin as compared to nonlesional chimpanzee skin
type.rev.gh	The expression trend in the human skin as compared to nonlesional gorilla skin
type.rev.oh	The expression trend in the human skin as compared to nonlesional orang-utan skin
Human_specific	If we deemed the expression change to be human specific or variable among great apes
Tab 2: Clusters	Clustered genes expressed in human lineage and psoriasis
ensembl_gene_id	Ensembl gene ID
Pso	If the gene expression is significant in lesional as compared to nonlesional skin
Chimp	If the gene expression is significant in human skin as compared to chimpanzee skin
hgnc_symbol	HGNC gene symbol
description	Description of ghe gene
chromosome_name
start_position
end_position
gene_biotype	Functional type
Category	Gene family that the gene belongs

## Sheet: Shared
	ensembl_gene_id	hgnc_symbol	type.pso	type.rev.ch	type.rev.gh	type.rev.oh	Human_specific
105	ENSG00000178773	CPNE7	upregulated	downregulated	downregulated	downregulated	Yes
109	ENSG00000248485	PCP4L1	upregulated	downregulated	downregulated	downregulated	Yes
123	ENSG00000160213	CSTB	upregulated	downregulated	downregulated	downregulated	Yes
189	ENSG00000086696	HSD17B2	upregulated	downregulated	downregulated	downregulated	Yes
213	ENSG00000278588	H2BC10	upregulated	downregulated	downregulated	downregulated	Yes
301	ENSG00000059728	MXD1	upregulated	downregulated	downregulated	downregulated	Yes
326	ENSG00000120217	CD274	upregulated	downregulated	downregulated	downregulated	Yes
697	ENSG00000174343	CHRNA9	upregulated	downregulated	downregulated	downregulated	Yes
989	ENSG00000164104	HMGB2	upregulated	downregulated	downregulated	downregulated	Yes
1347	ENSG00000164211	STARD4	upregulated	downregulated	downregulated	downregulated	Yes
65	ENSG00000243708	PLA2G4B	upregulated	downregulated	downregulated	NS	Yes
100	ENSG00000178363	CALML3	upregulated	downregulated	downregulated	NS	Yes
540	ENSG00000121743	GJA3	upregulated	downregulated	downregulated	NS	Yes
662	ENSG00000273802	H2BC8	upregulated	downregulated	downregulated	NS	Yes
897	ENSG00000173894	CBX2	upregulated	downregulated	downregulated	NS	Yes
129	ENSG00000151012	SLC7A11	upregulated	downregulated	NS	downregulated	Yes
939	ENSG00000253767	PCDHGA8	downregulated	downregulated	downregulated	downregulated	Yes
981	ENSG00000132967	HMGB1P5	downregulated	downregulated	downregulated	downregulated	Yes
92	ENSG00000012223	LTF	upregulated	upregulated	NS	upregulated	Yes
517	ENSG00000104951	IL4I1	upregulated	upregulated	NS	upregulated	Yes
645	ENSG00000273132		upregulated	upregulated	NS	upregulated	Yes
663	ENSG00000243678	NME2	upregulated	upregulated	NS	upregulated	Yes
792	ENSG00000163531	NFASC	upregulated	upregulated	NS	upregulated	Yes
1037	ENSG00000063241	ISOC2	upregulated	upregulated	NS	upregulated	Yes
1039	ENSG00000123179	EBPL	upregulated	upregulated	NS	upregulated	Yes
1067	ENSG00000084070	SMAP2	upregulated	upregulated	NS	upregulated	Yes
849	ENSG00000107554	DNMBP	downregulated	upregulated	NS	upregulated	Yes
1378	ENSG00000163961	RNF168	upregulated	upregulated	NS	upregulated	Yes
182	ENSG00000196557	CACNA1H	downregulated	upregulated	NS	upregulated	Yes
276	ENSG00000042832	TG	downregulated	upregulated	NS	upregulated	Yes
621	ENSG00000168874	ATOH8	downregulated	upregulated	NS	upregulated	Yes
741	ENSG00000103528	SYT17	downregulated	upregulated	NS	upregulated	Yes
1279	ENSG00000153246	PLA2R1	downregulated	upregulated	NS	upregulated	Yes
1362	ENSG00000173482	PTPRM	downregulated	upregulated	NS	upregulated	Yes
1379	ENSG00000153930	ANKFN1	downregulated	upregulated	NS	upregulated	Yes
176	ENSG00000183671	GPR1	upregulated	downregulated	NS	downregulated	Yes
202	ENSG00000271303	SRXN1	upregulated	downregulated	NS	downregulated	Yes
1183	ENSG00000248905	FMN1	downregulated	downregulated	NS	upregulated	Unknown
85	ENSG00000233461		upregulated	upregulated	upregulated	upregulated	Yes
205	ENSG00000084110	HAL	upregulated	upregulated	upregulated	upregulated	Yes
252	ENSG00000214313	AZGP1P1	upregulated	upregulated	upregulated	upregulated	Yes
546	ENSG00000221926	TRIM16	upregulated	upregulated	upregulated	upregulated	Yes
550	ENSG00000102962	CCL22	upregulated	upregulated	upregulated	upregulated	Yes
696	ENSG00000260280	SLX1B-SULT1A4	upregulated	upregulated	upregulated	upregulated	Yes
172	ENSG00000171533	MAP6	downregulated	upregulated	upregulated	upregulated	Yes
325	ENSG00000164128	NPY1R	downregulated	upregulated	upregulated	upregulated	Yes
672	ENSG00000221866	PLXNA4	downregulated	upregulated	upregulated	upregulated	Yes
673	ENSG00000101605	MYOM1	downregulated	upregulated	upregulated	upregulated	Yes
251	ENSG00000169299	PGM2	upregulated	downregulated	NS	downregulated	Yes
487	ENSG00000171793	CTPS1	upregulated	downregulated	NS	downregulated	Yes
772	ENSG00000124787	RPP40	upregulated	downregulated	NS	downregulated	Yes
114	ENSG00000137877	SPTBN5	upregulated	downregulated	downregulated	upregulated	Yes
9	ENSG00000181333	HEPHL1	upregulated	downregulated	NS	NS	Unknown
21	ENSG00000165474	GJB2	upregulated	downregulated	NS	NS	Unknown
31	ENSG00000151006	PRSS53	upregulated	downregulated	NS	NS	Unknown
148	ENSG00000167755	KLK6	upregulated	downregulated	NS	NS	Unknown
208	ENSG00000166948	TGM6	upregulated	downregulated	NS	NS	Unknown
303	ENSG00000244122	UGT1A7	upregulated	downregulated	NS	NS	Unknown
477	ENSG00000198780	FAM169A	upregulated	downregulated	NS	NS	Unknown
703	ENSG00000137441	FGFBP2	downregulated	downregulated	NS	NS	Unknown
892	ENSG00000169258	GPRIN1	upregulated	upregulated	upregulated	upregulated	Yes
782	ENSG00000158008	EXTL1	downregulated	upregulated	upregulated	upregulated	Yes
486	ENSG00000145632	PLK2	upregulated	downregulated	NS	NS	Unknown
560	ENSG00000242125	SNHG3	upregulated	downregulated	NS	NS	Unknown
982	ENSG00000139173	TMEM117	upregulated	downregulated	NS	NS	Unknown
1136	ENSG00000104549	SQLE	upregulated	downregulated	NS	NS	Unknown
270	ENSG00000164687	FABP5	upregulated	downregulated	NS	upregulated	Unknown
358	ENSG00000089127	OAS1	upregulated	downregulated	NS	upregulated	Unknown
1186	ENSG00000130816	DNMT1	upregulated	upregulated	upregulated	upregulated	Yes
12	ENSG00000159516	SPRR2G	upregulated	upregulated	upregulated	NS	Yes
81	ENSG00000171124	FUT3	upregulated	upregulated	upregulated	NS	Yes
199	ENSG00000163687	DNASE1L3	upregulated	upregulated	upregulated	NS	Yes
855	ENSG00000255398	HCAR3	upregulated	upregulated	upregulated	NS	Yes
167	ENSG00000103222	ABCC1	upregulated	upregulated	NS	NS	Unknown
185	ENSG00000042062	RIPOR3	upregulated	upregulated	NS	NS	Unknown
261	ENSG00000113749	HRH2	upregulated	upregulated	NS	NS	Unknown
821	ENSG00000121005	CRISPLD1	downregulated	upregulated	upregulated	upregulated	Yes
884	ENSG00000005513	SOX8	downregulated	upregulated	upregulated	upregulated	Yes
1223	ENSG00000204219	TCEA3	downregulated	upregulated	upregulated	upregulated	Yes
543	ENSG00000137936	BCAR3	downregulated	upregulated	upregulated	NS	Yes
728	ENSG00000165124	SVEP1	downregulated	upregulated	upregulated	NS	Yes
825	ENSG00000101542	CDH20	downregulated	upregulated	upregulated	NS	Yes
869	ENSG00000168477	TNXB	downregulated	upregulated	upregulated	NS	Yes
1134	ENSG00000250486	FAM218A	downregulated	upregulated	upregulated	NS	Yes
347	ENSG00000197641	SERPINB13	upregulated	downregulated	upregulated	upregulated	Unknown
930	ENSG00000258376		downregulated	downregulated	upregulated	upregulated	Unknown
385	ENSG00000105639	JAK3	upregulated	upregulated	NS	NS	Unknown
479	ENSG00000125347	IRF1	upregulated	upregulated	NS	NS	Unknown
676	ENSG00000134827	TCN1	upregulated	upregulated	NS	NS	Unknown
854	ENSG00000154451	GBP5	upregulated	upregulated	NS	downregulated	Unknown
1339	ENSG00000178031	ADAMTSL1	downregulated	upregulated	upregulated	NS	Yes
1166	ENSG00000223745	CCDC18-AS1	downregulated	upregulated	NS	NS	Unknown
111	ENSG00000060656	PTPRU	downregulated	upregulated	NS	NS	Unknown
410	ENSG00000213366	GSTM2	downregulated	upregulated	NS	NS	Unknown
1138	ENSG00000175287	PHYHD1	downregulated	upregulated	NS	NS	Unknown
667	ENSG00000262209	PCDHGB3	downregulated	upregulated	NS	downregulated	Unknown

## Sheet: Clusters
ensembl_gene_id	Pso	Chimp	hgnc_symbol	description	chromosome_name	start_position	end_position	gene_biotype	Category
ENSG00000197747	NA	NA	S100A10	S100 calcium binding protein A10 [Source:HGNC Symbol;Acc:HGNC:10487]	1	151982915	151993859	protein_coding	EDC
ENSG00000229021	NA	NA		novel transcript	1	151994531	152042774	lncRNA	EDC
ENSG00000240667	NA	NA	NBPF18P	NBPF member 18, pseudogene [Source:HGNC Symbol;Acc:HGNC:31998]	1	152018662	152022508	unprocessed_pseudogene	EDC
ENSG00000163191	NA	NA	S100A11	S100 calcium binding protein A11 [Source:HGNC Symbol;Acc:HGNC:10488]	1	152032506	152047907	protein_coding	EDC
ENSG00000232678	NA	NA	SPTLC1P4	serine palmitoyltransferase long chain base subunit 1 pseudogene 4 [Source:HGNC Symbol;Acc:HGNC:39671]	1	152077952	152078211	processed_pseudogene	EDC
ENSG00000182898	NA	NA	TCHHL1	trichohyalin like 1 [Source:HGNC Symbol;Acc:HGNC:31796]	1	152084141	152089064	protein_coding	EDC
ENSG00000159450	NA	Significant	TCHH	trichohyalin [Source:HGNC Symbol;Acc:HGNC:11791]	1	152106317	152115454	protein_coding	EDC
ENSG00000226716	NA	NA		novel transcript	1	152122534	152125065	lncRNA	EDC
ENSG00000233792	NA	NA	PUDPP2	pseudouridine 5'-phosphatase pseudogene 2 [Source:HGNC Symbol;Acc:HGNC:20195]	1	152124016	152196699	transcribed_processed_pseudogene	EDC
ENSG00000215853	NA	NA	RPTN	repetin [Source:HGNC Symbol;Acc:HGNC:26809]	1	152153595	152159228	protein_coding	EDC
ENSG00000237975	NA	NA	FLG-AS1	FLG antisense RNA 1 [Source:HGNC Symbol;Acc:HGNC:27913]	1	152168125	152445456	lncRNA	EDC
ENSG00000236427	NA	NA		novel transcript	1	152205858	152207057	lncRNA	EDC
ENSG00000197915	Significant	NA	HRNR	hornerin [Source:HGNC Symbol;Acc:HGNC:20846]	1	152212076	152224193	protein_coding	EDC
ENSG00000143631	NA	NA	FLG	filaggrin [Source:HGNC Symbol;Acc:HGNC:3748]	1	152302165	152325239	protein_coding	EDC
ENSG00000143520	NA	NA	FLG2	filaggrin family member 2 [Source:HGNC Symbol;Acc:HGNC:33276]	1	152348735	152360006	protein_coding	EDC
ENSG00000183586	NA	NA	HMGN3P1	high mobility group nucleosomal binding domain 3 pseudogene 1 [Source:HGNC Symbol;Acc:HGNC:39206]	1	152399577	152399769	processed_pseudogene	EDC
ENSG00000143536	NA	NA	CRNN	cornulin [Source:HGNC Symbol;Acc:HGNC:1230]	1	152409243	152414263	protein_coding	EDC
ENSG00000186207	Significant	NA	LCE5A	late cornified envelope 5A [Source:HGNC Symbol;Acc:HGNC:16614]	1	152510803	152512177	protein_coding	EDC
ENSG00000169509	NA	NA	CRCT1	cysteine rich C-terminal 1 [Source:HGNC Symbol;Acc:HGNC:29875]	1	152514482	152516008	protein_coding	EDC
ENSG00000185966	Significant	NA	LCE3E	late cornified envelope 3E [Source:HGNC Symbol;Acc:HGNC:29463]	1	152565654	152566780	protein_coding	EDC
ENSG00000163202	Significant	NA	LCE3D	late cornified envelope 3D [Source:HGNC Symbol;Acc:HGNC:16615]	1	152579381	152580516	protein_coding	EDC
ENSG00000244057	Significant	NA	LCE3C	late cornified envelope 3C [Source:HGNC Symbol;Acc:HGNC:16612]	1	152600662	152601086	protein_coding	EDC
ENSG00000187238	NA	NA	LCE3B	late cornified envelope 3B [Source:HGNC Symbol;Acc:HGNC:29462]	1	152613811	152614098	protein_coding	EDC
ENSG00000185962	Significant	NA	LCE3A	late cornified envelope 3A [Source:HGNC Symbol;Acc:HGNC:29461]	1	152622834	152623103	protein_coding	EDC
ENSG00000226947	NA	NA	LCEP4	late cornified envelope pseudogene 4 [Source:HGNC Symbol;Acc:HGNC:31808]	1	152644393	152644717	unprocessed_pseudogene	EDC
ENSG00000187223	NA	Significant	LCE2D	late cornified envelope 2D [Source:HGNC Symbol;Acc:HGNC:16518]	1	152663380	152664659	protein_coding	EDC
ENSG00000187180	NA	Significant	LCE2C	late cornified envelope 2C [Source:HGNC Symbol;Acc:HGNC:29460]	1	152675295	152676574	protein_coding	EDC
ENSG00000159455	NA	NA	LCE2B	late cornified envelope 2B [Source:HGNC Symbol;Acc:HGNC:16610]	1	152686123	152687397	protein_coding	EDC
ENSG00000187173	NA	Significant	LCE2A	late cornified envelope 2A [Source:HGNC Symbol;Acc:HGNC:29469]	1	152698345	152699442	protein_coding	EDC
ENSG00000187170	NA	NA	LCE4A	late cornified envelope 4A [Source:HGNC Symbol;Acc:HGNC:16613]	1	152708160	152709491	protein_coding	EDC
ENSG00000198854	NA	NA	C1orf68	chromosome 1 open reading frame 68 [Source:HGNC Symbol;Acc:HGNC:29468]	1	152719522	152720470	protein_coding	EDC
ENSG00000229713	NA	NA	LCEP2	late cornified envelope pseudogene 2 [Source:HGNC Symbol;Acc:HGNC:31807]	1	152737518	152737868	unprocessed_pseudogene	EDC
ENSG00000233819	NA	NA	LCEP1	late cornified envelope pseudogene 1 [Source:HGNC Symbol;Acc:HGNC:31806]	1	152744299	152744606	unprocessed_pseudogene	EDC
ENSG00000240386	NA	NA	LCE1F	late cornified envelope 1F [Source:HGNC Symbol;Acc:HGNC:29467]	1	152776372	152776728	protein_coding	EDC
ENSG00000186226	NA	NA	LCE1E	late cornified envelope 1E [Source:HGNC Symbol;Acc:HGNC:29466]	1	152786214	152788426	protein_coding	EDC
ENSG00000172155	NA	NA	LCE1D	late cornified envelope 1D [Source:HGNC Symbol;Acc:HGNC:29465]	1	152796721	152798181	protein_coding	EDC
ENSG00000196734	NA	Significant	LCE1B	late cornified envelope 1B [Source:HGNC Symbol;Acc:HGNC:16611]	1	152811971	152813108	protein_coding	EDC
ENSG00000186844	NA	NA	LCE1A	late cornified envelope 1A [Source:HGNC Symbol;Acc:HGNC:29459]	1	152827473	152828097	protein_coding	EDC
ENSG00000235942	NA	Significant	LCE6A	late cornified envelope 6A [Source:HGNC Symbol;Acc:HGNC:31824]	1	152842856	152843983	protein_coding	EDC
ENSG00000163206	NA	NA	SMCP	sperm mitochondria associated cysteine rich protein [Source:HGNC Symbol;Acc:HGNC:6962]	1	152878322	152885047	protein_coding	EDC
ENSG00000163207	Significant	NA	IVL	involucrin [Source:HGNC Symbol;Acc:HGNC:6187]	1	152908546	152911886	protein_coding	EDC
ENSG00000224308	Significant	NA	LINC01527	long intergenic non-protein coding RNA 1527 [Source:HGNC Symbol;Acc:HGNC:51266]	1	152930040	152949210	lncRNA	EDC
ENSG00000184148	NA	Significant	SPRR4	small proline rich protein 4 [Source:HGNC Symbol;Acc:HGNC:23173]	1	152970648	152972574	protein_coding	EDC
ENSG00000169474	NA	NA	SPRR1A	small proline rich protein 1A [Source:HGNC Symbol;Acc:HGNC:11259]	1	152985231	152985500	protein_coding	EDC
ENSG00000163209	NA	NA	SPRR3	small proline rich protein 3 [Source:HGNC Symbol;Acc:HGNC:11268]	1	153001747	153003856	protein_coding	EDC
ENSG00000234262	NA	NA		small proline-rich protein 3 (SPRR3) pseudogene	1	153023962	153024260	unprocessed_pseudogene	EDC
ENSG00000169469	Significant	NA	SPRR1B	small proline rich protein 1B [Source:HGNC Symbol;Acc:HGNC:11260]	1	153031203	153032900	protein_coding	EDC
ENSG00000163216	Significant	NA	SPRR2D	small proline rich protein 2D [Source:HGNC Symbol;Acc:HGNC:11264]	1	153039732	153041931	protein_coding	EDC
ENSG00000241794	Significant	NA	SPRR2A	small proline rich protein 2A [Source:HGNC Symbol;Acc:HGNC:11261]	1	153056120	153057512	protein_coding	EDC
ENSG00000196805	Significant	NA	SPRR2B	small proline rich protein 2B [Source:HGNC Symbol;Acc:HGNC:11262]	1	153070224	153070840	protein_coding	EDC
ENSG00000203785	Significant	NA	SPRR2E	small proline rich protein 2E [Source:HGNC Symbol;Acc:HGNC:11265]	1	153093135	153106184	protein_coding	EDC
ENSG00000244094	Significant	NA	SPRR2F	small proline rich protein 2F [Source:HGNC Symbol;Acc:HGNC:11266]	1	153112121	153113516	protein_coding	EDC
ENSG00000229035	NA	NA	SPRR2C	small proline rich protein 2C (pseudogene) [Source:HGNC Symbol;Acc:HGNC:11263]	1	153140491	153140709	unprocessed_pseudogene	EDC
ENSG00000159516	Significant	Significant	SPRR2G	small proline rich protein 2G [Source:HGNC Symbol;Acc:HGNC:11267]	1	153149582	153150890	protein_coding	EDC
ENSG00000203784	NA	NA	LELP1	late cornified envelope like proline rich 1 [Source:HGNC Symbol;Acc:HGNC:32046]	1	153203430	153205120	protein_coding	EDC
ENSG00000203783	NA	Significant	PRR9	proline rich 9 [Source:HGNC Symbol;Acc:HGNC:32057]	1	153217584	153219310	protein_coding	EDC
ENSG00000230779	NA	NA		ribosomal protein, large, P0 (RPLP0) pseudogene	1	153225080	153226006	processed_pseudogene	EDC
ENSG00000203782	NA	NA	LORICRIN	loricrin cornified envelope precursor protein [Source:HGNC Symbol;Acc:HGNC:6663]	1	153259687	153262124	protein_coding	EDC
ENSG00000159527	NA	NA	PGLYRP3	peptidoglycan recognition protein 3 [Source:HGNC Symbol;Acc:HGNC:30014]	1	153297862	153310718	protein_coding	EDC
ENSG00000163218	Significant	NA	PGLYRP4	peptidoglycan recognition protein 4 [Source:HGNC Symbol;Acc:HGNC:30015]	1	153330120	153348841	protein_coding	EDC
ENSG00000163220	Significant	NA	S100A9	S100 calcium binding protein A9 [Source:HGNC Symbol;Acc:HGNC:10499]	1	153357854	153361023	protein_coding	EDC
ENSG00000163221	Significant	NA	S100A12	S100 calcium binding protein A12 [Source:HGNC Symbol;Acc:HGNC:10489]	1	153373711	153375621	protein_coding	EDC
ENSG00000237008	NA	NA	LAPTM4BP1	lysosomal protein transmembrane 4 beta pseudogene 1 [Source:HGNC Symbol;Acc:HGNC:51934]	1	153379821	153380799	processed_pseudogene	EDC
ENSG00000143546	Significant	NA	S100A8	S100 calcium binding protein A8 [Source:HGNC Symbol;Acc:HGNC:10498]	1	153390032	153391073	protein_coding	EDC
ENSG00000224784	NA	NA	S100A15A	S100 calcium binding protein A15A (pseudogene) [Source:HGNC Symbol;Acc:HGNC:53871]	1	153396591	153396771	processed_pseudogene	EDC
ENSG00000184330	Significant	NA	S100A7A	S100 calcium binding protein A7A [Source:HGNC Symbol;Acc:HGNC:21657]	1	153416520	153423222	protein_coding	EDC
ENSG00000203781	NA	NA	S100A7P1	S100 calcium binding protein A7 pseudogene 1 [Source:HGNC Symbol;Acc:HGNC:21654]	1	153427020	153428401	unprocessed_pseudogene	EDC
ENSG00000197364	NA	NA	S100A7L2	S100 calcium binding protein A7 like 2 [Source:HGNC Symbol;Acc:HGNC:21655]	1	153437058	153439949	protein_coding	EDC
ENSG00000143556	Significant	NA	S100A7	S100 calcium binding protein A7 [Source:HGNC Symbol;Acc:HGNC:10497]	1	153457744	153460651	protein_coding	EDC
ENSG00000238279	NA	NA		novel transcript	1	153533603	153535115	lncRNA	EDC
ENSG00000197956	NA	NA	S100A6	S100 calcium binding protein A6 [Source:HGNC Symbol;Acc:HGNC:10496]	1	153534599	153536244	protein_coding	EDC
ENSG00000196420	NA	NA	S100A5	S100 calcium binding protein A5 [Source:HGNC Symbol;Acc:HGNC:10495]	1	153537147	153541765	protein_coding	EDC
ENSG00000196154	NA	NA	S100A4	S100 calcium binding protein A4 [Source:HGNC Symbol;Acc:HGNC:10494]	1	153543613	153550136	protein_coding	EDC
ENSG00000188015	NA	Significant	S100A3	S100 calcium binding protein A3 [Source:HGNC Symbol;Acc:HGNC:10493]	1	153547329	153549258	protein_coding	EDC
ENSG00000196754	Significant	NA	S100A2	S100 calcium binding protein A2 [Source:HGNC Symbol;Acc:HGNC:10492]	1	153561108	153567890	protein_coding	EDC
ENSG00000188643	Significant	NA	S100A16	S100 calcium binding protein A16 [Source:HGNC Symbol;Acc:HGNC:20441]	1	153606886	153613145	protein_coding	EDC
ENSG00000189334	Significant	NA	S100A14	S100 calcium binding protein A14 [Source:HGNC Symbol;Acc:HGNC:18901]	1	153614255	153616986	protein_coding	EDC
ENSG00000189171	NA	NA	S100A13	S100 calcium binding protein A13 [Source:HGNC Symbol;Acc:HGNC:10490]	1	153618787	153631360	protein_coding	EDC
ENSG00000271853	NA	NA		novel transcript	1	153626332	153634340	lncRNA	EDC
ENSG00000160678	NA	NA	S100A1	S100 calcium binding protein A1 [Source:HGNC Symbol;Acc:HGNC:10486]	1	153627926	153632039	protein_coding	EDC
ENSG00000204970	NA	NA	PCDHA1	protocadherin alpha 1 [Source:HGNC Symbol;Acc:HGNC:8663]	5	140786136	141012347	protein_coding	Protocahderin
ENSG00000204969	NA	NA	PCDHA2	protocadherin alpha 2 [Source:HGNC Symbol;Acc:HGNC:8668]	5	140794852	141012347	protein_coding	Protocahderin
ENSG00000255408	NA	NA	PCDHA3	protocadherin alpha 3 [Source:HGNC Symbol;Acc:HGNC:8669]	5	140801028	141012347	protein_coding	Protocahderin
ENSG00000204967	NA	NA	PCDHA4	protocadherin alpha 4 [Source:HGNC Symbol;Acc:HGNC:8670]	5	140806929	141012347	protein_coding	Protocahderin
ENSG00000204965	NA	NA	PCDHA5	protocadherin alpha 5 [Source:HGNC Symbol;Acc:HGNC:8671]	5	140821604	141012347	protein_coding	Protocahderin
ENSG00000081842	NA	NA	PCDHA6	protocadherin alpha 6 [Source:HGNC Symbol;Acc:HGNC:8672]	5	140827958	141012347	protein_coding	Protocahderin
ENSG00000204963	NA	NA	PCDHA7	protocadherin alpha 7 [Source:HGNC Symbol;Acc:HGNC:8673]	5	140834248	141012347	protein_coding	Protocahderin
ENSG00000204962	NA	NA	PCDHA8	protocadherin alpha 8 [Source:HGNC Symbol;Acc:HGNC:8674]	5	140841187	141012347	protein_coding	Protocahderin
ENSG00000204961	NA	NA	PCDHA9	protocadherin alpha 9 [Source:HGNC Symbol;Acc:HGNC:8675]	5	140847772	141012347	protein_coding	Protocahderin
ENSG00000250120	NA	NA	PCDHA10	protocadherin alpha 10 [Source:HGNC Symbol;Acc:HGNC:8664]	5	140855883	141012347	protein_coding	Protocahderin
ENSG00000249504	NA	NA	PCDHA14	protocadherin alpha 14 pseudogene [Source:HGNC Symbol;Acc:HGNC:2163]	5	140861224	140863521	transcribed_unprocessed_pseudogene	Protocahderin
ENSG00000249158	NA	NA	PCDHA11	protocadherin alpha 11 [Source:HGNC Symbol;Acc:HGNC:8665]	5	140868183	141012347	protein_coding	Protocahderin
ENSG00000251664	NA	NA	PCDHA12	protocadherin alpha 12 [Source:HGNC Symbol;Acc:HGNC:8666]	5	140875302	141012347	protein_coding	Protocahderin
ENSG00000239389	NA	NA	PCDHA13	protocadherin alpha 13 [Source:HGNC Symbol;Acc:HGNC:8667]	5	140882124	141012347	protein_coding	Protocahderin
ENSG00000248383	NA	NA	PCDHAC1	protocadherin alpha subfamily C, 1 [Source:HGNC Symbol;Acc:HGNC:8676]	5	140926299	141012347	protein_coding	Protocahderin
ENSG00000243232	NA	NA	PCDHAC2	protocadherin alpha subfamily C, 2 [Source:HGNC Symbol;Acc:HGNC:8677]	5	140966470	141012347	protein_coding	Protocahderin
ENSG00000171815	NA	NA	PCDHB1	protocadherin beta 1 [Source:HGNC Symbol;Acc:HGNC:8680]	5	141051374	141059346	protein_coding	Protocahderin
ENSG00000112852	NA	Significant	PCDHB2	protocadherin beta 2 [Source:HGNC Symbol;Acc:HGNC:8687]	5	141094606	141098703	protein_coding	Protocahderin
ENSG00000113205	NA	NA	PCDHB3	protocadherin beta 3 [Source:HGNC Symbol;Acc:HGNC:8688]	5	141100473	141103827	protein_coding	Protocahderin
ENSG00000081818	NA	Significant	PCDHB4	protocadherin beta 4 [Source:HGNC Symbol;Acc:HGNC:8689]	5	141121818	141125623	protein_coding	Protocahderin
ENSG00000113209	NA	NA	PCDHB5	protocadherin beta 5 [Source:HGNC Symbol;Acc:HGNC:8690]	5	141135206	141138615	protein_coding	Protocahderin
ENSG00000113211	NA	NA	PCDHB6	protocadherin beta 6 [Source:HGNC Symbol;Acc:HGNC:8691]	5	141150022	141153287	protein_coding	Protocahderin
ENSG00000255622	NA	Significant	PCDHB17P	protocadherin beta 17 pseudogene [Source:HGNC Symbol;Acc:HGNC:14547]	5	141155996	141159061	transcribed_unprocessed_pseudogene	Protocahderin
ENSG00000113212	NA	Significant	PCDHB7	protocadherin beta 7 [Source:HGNC Symbol;Acc:HGNC:8692]	5	141172644	141176383	protein_coding	Protocahderin
ENSG00000120322	NA	NA	PCDHB8	protocadherin beta 8 [Source:HGNC Symbol;Acc:HGNC:8693]	5	141177790	141180539	protein_coding	Protocahderin
ENSG00000177839	NA	Significant	PCDHB9	protocadherin beta 9 [Source:HGNC Symbol;Acc:HGNC:8694]	5	141187127	141191541	protein_coding	Protocahderin
ENSG00000120324	NA	NA	PCDHB10	protocadherin beta 10 [Source:HGNC Symbol;Acc:HGNC:8681]	5	141192353	141195647	protein_coding	Protocahderin
ENSG00000197479	NA	NA	PCDHB11	protocadherin beta 11 [Source:HGNC Symbol;Acc:HGNC:8682]	5	141199610	141203779	protein_coding	Protocahderin
ENSG00000120328	Significant	NA	PCDHB12	protocadherin beta 12 [Source:HGNC Symbol;Acc:HGNC:8683]	5	141208697	141212571	protein_coding	Protocahderin
ENSG00000187372	NA	NA	PCDHB13	protocadherin beta 13 [Source:HGNC Symbol;Acc:HGNC:8684]	5	141213919	141218979	protein_coding	Protocahderin
ENSG00000120327	NA	NA	PCDHB14	protocadherin beta 14 [Source:HGNC Symbol;Acc:HGNC:8685]	5	141222932	141227759	protein_coding	Protocahderin
ENSG00000146001	NA	Significant	PCDHB18P	protocadherin beta 18 pseudogene [Source:HGNC Symbol;Acc:HGNC:14548]	5	141234333	141237529	transcribed_unprocessed_pseudogene	Protocahderin
ENSG00000262096	NA	NA	PCDHB19P	protocadherin beta 19 pseudogene [Source:HGNC Symbol;Acc:HGNC:14549]	5	141239923	141243034	transcribed_unprocessed_pseudogene	Protocahderin
ENSG00000113248	NA	NA	PCDHB15	protocadherin beta 15 [Source:HGNC Symbol;Acc:HGNC:8686]	5	141245395	141249365	protein_coding	Protocahderin
ENSG00000178913	NA	NA	TAF7	TATA-box binding protein associated factor 7 [Source:HGNC Symbol;Acc:HGNC:11541]	5	141260225	141320784	protein_coding	Other
ENSG00000120329	NA	NA	SLC25A2	solute carrier family 25 member 2 [Source:HGNC Symbol;Acc:HGNC:22921]	5	141302635	141304049	protein_coding	Other
ENSG00000204956	NA	NA	PCDHGA1	protocadherin gamma subfamily A, 1 [Source:HGNC Symbol;Acc:HGNC:8696]	5	141330571	141512981	protein_coding	Protocahderin
ENSG00000081853	Significant	NA	PCDHGA2	protocadherin gamma subfamily A, 2 [Source:HGNC Symbol;Acc:HGNC:8700]	5	141338760	141512975	protein_coding	Protocahderin
ENSG00000254245	NA	NA	PCDHGA3	protocadherin gamma subfamily A, 3 [Source:HGNC Symbol;Acc:HGNC:8701]	5	141343829	141512975	protein_coding	Protocahderin
ENSG00000254221	Significant	NA	PCDHGB1	protocadherin gamma subfamily B, 1 [Source:HGNC Symbol;Acc:HGNC:8708]	5	141350102	141512979	protein_coding	Protocahderin
ENSG00000262576	NA	NA	PCDHGA4	protocadherin gamma subfamily A, 4 [Source:HGNC Symbol;Acc:HGNC:8702]	5	141355021	141512975	protein_coding	Protocahderin
ENSG00000253910	NA	NA	PCDHGB2	protocadherin gamma subfamily B, 2 [Source:HGNC Symbol;Acc:HGNC:8709]	5	141360042	141512979	protein_coding	Protocahderin
ENSG00000253485	NA	NA	PCDHGA5	protocadherin gamma subfamily A, 5 [Source:HGNC Symbol;Acc:HGNC:8703]	5	141364232	141512979	protein_coding	Protocahderin
ENSG00000262209	Significant	Significant	PCDHGB3	protocadherin gamma subfamily B, 3 [Source:HGNC Symbol;Acc:HGNC:8710]	5	141370242	141512975	protein_coding	Protocahderin
ENSG00000253731	Significant	NA	PCDHGA6	protocadherin gamma subfamily A, 6 [Source:HGNC Symbol;Acc:HGNC:8704]	5	141373891	141512975	protein_coding	Protocahderin
ENSG00000253537	Significant	NA	PCDHGA7	protocadherin gamma subfamily A, 7 [Source:HGNC Symbol;Acc:HGNC:8705]	5	141382739	141512975	protein_coding	Protocahderin
ENSG00000253953	Significant	NA	PCDHGB4	protocadherin gamma subfamily B, 4 [Source:HGNC Symbol;Acc:HGNC:8711]	5	141387698	141512975	protein_coding	Protocahderin
ENSG00000253767	Significant	Significant	PCDHGA8	protocadherin gamma subfamily A, 8 [Source:HGNC Symbol;Acc:HGNC:8706]	5	141390157	141512979	protein_coding	Protocahderin
ENSG00000261934	NA	NA	PCDHGA9	protocadherin gamma subfamily A, 9 [Source:HGNC Symbol;Acc:HGNC:8707]	5	141402932	141512979	protein_coding	Protocahderin
ENSG00000253305	Significant	NA	PCDHGB6	protocadherin gamma subfamily B, 6 [Source:HGNC Symbol;Acc:HGNC:8713]	5	141408021	141512979	protein_coding	Protocahderin
ENSG00000253846	NA	NA	PCDHGA10	protocadherin gamma subfamily A, 10 [Source:HGNC Symbol;Acc:HGNC:8697]	5	141412987	141512979	protein_coding	Protocahderin
ENSG00000254122	Significant	NA	PCDHGB7	protocadherin gamma subfamily B, 7 [Source:HGNC Symbol;Acc:HGNC:8714]	5	141417645	141512975	protein_coding	Protocahderin
ENSG00000253873	Significant	NA	PCDHGA11	protocadherin gamma subfamily A, 11 [Source:HGNC Symbol;Acc:HGNC:8698]	5	141421047	141512975	protein_coding	Protocahderin
ENSG00000248449	Significant	NA	PCDHGB8P	protocadherin gamma subfamily B, 8 pseudogene [Source:HGNC Symbol;Acc:HGNC:8715]	5	141426286	141429158	transcribed_unitary_pseudogene	Protocahderin
ENSG00000253159	NA	NA	PCDHGA12	protocadherin gamma subfamily A, 12 [Source:HGNC Symbol;Acc:HGNC:8699]	5	141430507	141512975	protein_coding	Protocahderin
ENSG00000240184	NA	NA	PCDHGC3	protocadherin gamma subfamily C, 3 [Source:HGNC Symbol;Acc:HGNC:8716]	5	141475947	141512977	protein_coding	Protocahderin
ENSG00000242419	NA	NA	PCDHGC4	protocadherin gamma subfamily C, 4 [Source:HGNC Symbol;Acc:HGNC:8717]	5	141484997	141512979	protein_coding	Protocahderin
ENSG00000240764	NA	NA	PCDHGC5	protocadherin gamma subfamily C, 5 [Source:HGNC Symbol;Acc:HGNC:8718]	5	141489081	141512975	protein_coding	Protocahderin
ENSG00000131504	Significant	NA	DIAPH1	diaphanous related formin 1 [Source:HGNC Symbol;Acc:HGNC:2876]	5	141515016	141619055	protein_coding	Other
ENSG00000246422	NA	NA	DIAPH1-AS1	DIAPH1 antisense RNA 1 [Source:HGNC Symbol;Acc:HGNC:40177]	5	141558311	141565263	lncRNA	Other
ENSG00000240974	NA	NA	RPS27AP10	RPS27A pseudogene 10 [Source:HGNC Symbol;Acc:HGNC:36570]	5	141588935	141589142	processed_pseudogene	Other
ENSG00000228737	NA	NA		novel transcript	5	141618414	141626481	lncRNA	Other
ENSG00000171720	Significant	NA	HDAC3	histone deacetylase 3 [Source:HGNC Symbol;Acc:HGNC:4854]	5	141620876	141636849	protein_coding	Other
ENSG00000164620	Significant	NA	RELL2	RELT like 2 [Source:HGNC Symbol;Acc:HGNC:26902]	5	141636950	141641064	protein_coding	Other
ENSG00000197948	Significant	NA	FCHSD1	FCH and double SH3 domains 1 [Source:HGNC Symbol;Acc:HGNC:25463]	5	141639302	141651418	protein_coding	Other
ENSG00000120318	NA	NA	ARAP3	ArfGAP with RhoGAP domain, ankyrin repeat and PH domain 3 [Source:HGNC Symbol;Acc:HGNC:24097]	5	141653401	141682230	protein_coding	Other
ENSG00000156453	NA	NA	PCDH1	protocadherin 1 [Source:HGNC Symbol;Acc:HGNC:8655]	5	141853090	141879246	protein_coding	Protocahderin
ENSG00000124610	Significant	NA	H1-1	H1.1 linker histone, cluster member [Source:HGNC Symbol;Acc:HGNC:4715]	6	26017032	26017787	protein_coding	H2s
ENSG00000278705	Significant	NA	H4C2	H4 clustered histone 2 [Source:HGNC Symbol;Acc:HGNC:4789]	6	26026815	26027252	protein_coding	H2s
ENSG00000234816	NA	NA	H2AC5P	H2A clustered histone 5, pseudogene [Source:HGNC Symbol;Acc:HGNC:4728]	6	26043989	26044357	unprocessed_pseudogene	H2s
ENSG00000187837	Significant	NA	H1-2	H1.2 linker histone, cluster member [Source:HGNC Symbol;Acc:HGNC:4716]	6	26055740	26056470	protein_coding	H2s
ENSG00000197061	NA	NA	H4C3	H4 clustered histone 3 [Source:HGNC Symbol;Acc:HGNC:4787]	6	26103933	26104337	protein_coding	H2s
ENSG00000187475	NA	NA	H1-6	H1.6 linker histone, cluster member [Source:HGNC Symbol;Acc:HGNC:4720]	6	26107412	26108135	protein_coding	H2s
ENSG00000180596	NA	Significant	H2BC4	H2B clustered histone 4 [Source:HGNC Symbol;Acc:HGNC:4757]	6	26114873	26123926	protein_coding	H2s
ENSG00000180573	NA	NA	H2AC6	H2A clustered histone 6 [Source:HGNC Symbol;Acc:HGNC:4733]	6	26124145	26139116	protein_coding	H2s
ENSG00000168298	NA	Significant	H1-4	H1.4 linker histone, cluster member [Source:HGNC Symbol;Acc:HGNC:4718]	6	26156329	26157115	protein_coding	H2s
ENSG00000158373	Significant	NA	H2BC5	H2B clustered histone 5 [Source:HGNC Symbol;Acc:HGNC:4747]	6	26158146	26171349	protein_coding	H2s
ENSG00000216331	NA	NA	H1-12P	H1.12 linker histone, cluster member pseudogene [Source:HGNC Symbol;Acc:HGNC:19163]	6	26195554	26196633	unprocessed_pseudogene	H2s
ENSG00000197409	Significant	NA	H3C4	H3 clustered histone 4 [Source:HGNC Symbol;Acc:HGNC:4767]	6	26196784	26197286	protein_coding	H2s
ENSG00000196866	Significant	NA	H2AC7	H2A clustered histone 7 [Source:HGNC Symbol;Acc:HGNC:4729]	6	26198784	26199293	protein_coding	H2s
ENSG00000277224	Significant	NA	H2BC7	H2B clustered histone 7 [Source:HGNC Symbol;Acc:HGNC:4752]	6	26199520	26200715	protein_coding	H2s
ENSG00000273802	Significant	Significant	H2BC8	H2B clustered histone 8 [Source:HGNC Symbol;Acc:HGNC:4746]	6	26215159	26216692	protein_coding	H2s
ENSG00000277075	Significant	NA	H2AC8	H2A clustered histone 8 [Source:HGNC Symbol;Acc:HGNC:4724]	6	26216975	26217483	protein_coding	H2s
ENSG00000218281	NA	NA	H2AC9P	H2A clustered histone 9, pseudogene [Source:HGNC Symbol;Acc:HGNC:18805]	6	26233122	26233255	unprocessed_pseudogene	H2s
ENSG00000124575	Significant	NA	H1-3	H1.3 linker histone, cluster member [Source:HGNC Symbol;Acc:HGNC:4717]	6	26234212	26234987	protein_coding	H2s
ENSG00000274618	NA	NA	H4C6	H4 clustered histone 6 [Source:HGNC Symbol;Acc:HGNC:4783]	6	26240393	26240793	protein_coding	H2s
ENSG00000218690	NA	NA	H2AC10P	H2A clustered histone 10, pseudogene [Source:HGNC Symbol;Acc:HGNC:4732]	6	26272021	26272701	transcribed_unprocessed_pseudogene	H2s
ENSG00000278588	Significant	Significant	H2BC10	H2B clustered histone 10 [Source:HGNC Symbol;Acc:HGNC:4756]	6	26272931	26273412	protein_coding	H2s
ENSG00000158406	NA	Significant	H4C8	H4 clustered histone 8 [Source:HGNC Symbol;Acc:HGNC:4788]	6	26277609	26285638	protein_coding	H2s
ENSG00000134824	NA	Significant	FADS2	fatty acid desaturase 2 [Source:HGNC Symbol;Acc:HGNC:3575]	11	61792980	61867354	protein_coding	FADS
ENSG00000149485	NA	NA	FADS1	fatty acid desaturase 1 [Source:HGNC Symbol;Acc:HGNC:3574]	11	61799627	61829318	protein_coding	FADS
ENSG00000221968	NA	Significant	FADS3	fatty acid desaturase 3 [Source:HGNC Symbol;Acc:HGNC:3576]	11	61873519	61892051	protein_coding	FADS
ENSG00000167767	NA	NA	KRT80	keratin 80 [Source:HGNC Symbol;Acc:HGNC:27056]	12	52168996	52192014	protein_coding	Keratin
ENSG00000257137	NA	NA	LINC02874	long intergenic non-protein coding RNA 2874 [Source:HGNC Symbol;Acc:HGNC:27473]	12	52205392	52213583	lncRNA	Other
ENSG00000257649	NA	NA	METTL7AP1	methyltransferase like 7A pseudogene 1 [Source:HGNC Symbol;Acc:HGNC:48874]	12	52229093	52229588	processed_pseudogene	Other
ENSG00000135480	NA	NA	KRT7	keratin 7 [Source:HGNC Symbol;Acc:HGNC:6445]	12	52232520	52252186	protein_coding	Keratin
ENSG00000257671	NA	NA	KRT7-AS	KRT7 antisense RNA 1 [Source:HGNC Symbol;Acc:HGNC:52643]	12	52245048	52247448	lncRNA	Keratin
ENSG00000170442	NA	Significant	KRT86	keratin 86 [Source:HGNC Symbol;Acc:HGNC:6463]	12	52249300	52309163	protein_coding	Keratin
ENSG00000135477	NA	Significant	KRT87P	keratin 87 pseudogene [Source:HGNC Symbol;Acc:HGNC:30198]	12	52250466	52258867	transcribed_unprocessed_pseudogene	Keratin
ENSG00000257830	NA	NA		novel transcript, antisense to KRT86	12	52274647	52279156	lncRNA	Other
ENSG00000205426	NA	Significant	KRT81	keratin 81 [Source:HGNC Symbol;Acc:HGNC:6458]	12	52285913	52291534	protein_coding	Keratin
ENSG00000257829	NA	NA		novel transcript, antisense to KRT86	12	52306616	52308371	lncRNA	Other
ENSG00000170523	NA	Significant	KRT83	keratin 83 [Source:HGNC Symbol;Acc:HGNC:6460]	12	52314301	52321398	protein_coding	Keratin
ENSG00000135443	NA	Significant	KRT85	keratin 85 [Source:HGNC Symbol;Acc:HGNC:6462]	12	52360006	52367481	protein_coding	Keratin
ENSG00000161849	NA	Significant	KRT84	keratin 84 [Source:HGNC Symbol;Acc:HGNC:6461]	12	52377812	52385652	protein_coding	Keratin
ENSG00000258253	NA	NA		novel transcript, antisense to KRT84 and KRT82	12	52380460	52402407	lncRNA	Other
ENSG00000161850	NA	Significant	KRT82	keratin 82 [Source:HGNC Symbol;Acc:HGNC:6459]	12	52393931	52406335	protein_coding	Keratin
ENSG00000257500	NA	Significant		novel transcript, antisense to KRT75 and KRT82	12	52407580	52428494	lncRNA	Other
ENSG00000257844	NA	NA	KRT90P	keratin 90 pseudogene [Source:HGNC Symbol;Acc:HGNC:30195]	12	52411742	52421867	unprocessed_pseudogene	Keratin
ENSG00000170454	NA	Significant	KRT75	keratin 75 [Source:HGNC Symbol;Acc:HGNC:24431]	12	52424070	52434371	protein_coding	Keratin
ENSG00000185479	NA	NA	KRT6B	keratin 6B [Source:HGNC Symbol;Acc:HGNC:6444]	12	52446651	52452146	protein_coding	Keratin
ENSG00000170465	NA	NA	KRT6C	keratin 6C [Source:HGNC Symbol;Acc:HGNC:20406]	12	52468516	52473805	protein_coding	Keratin
ENSG00000205420	Significant	NA	KRT6A	keratin 6A [Source:HGNC Symbol;Acc:HGNC:6443]	12	52487176	52493257	protein_coding	Keratin
ENSG00000186081	NA	NA	KRT5	keratin 5 [Source:HGNC Symbol;Acc:HGNC:6442]	12	52514575	52520530	protein_coding	Keratin
ENSG00000139648	NA	Significant	KRT71	keratin 71 [Source:HGNC Symbol;Acc:HGNC:28927]	12	52543909	52553145	protein_coding	Keratin
ENSG00000170484	NA	Significant	KRT74	keratin 74 [Source:HGNC Symbol;Acc:HGNC:28929]	12	52565782	52573843	protein_coding	Keratin
ENSG00000170486	NA	Significant	KRT72	keratin 72 [Source:HGNC Symbol;Acc:HGNC:28932]	12	52585589	52601538	protein_coding	Keratin
ENSG00000257495	NA	NA	KRT73-AS1	KRT73 antisense RNA 1 [Source:HGNC Symbol;Acc:HGNC:49607]	12	52601467	52615305	lncRNA	Keratin
ENSG00000186049	NA	Significant	KRT73	keratin 73 [Source:HGNC Symbol;Acc:HGNC:28928]	12	52607570	52618559	protein_coding	Keratin
ENSG00000258120	NA	NA	KRT128P	keratin 128 pseudogene [Source:HGNC Symbol;Acc:HGNC:48882]	12	52630339	52634456	unprocessed_pseudogene	Keratin
ENSG00000172867	NA	NA	KRT2	keratin 2 [Source:HGNC Symbol;Acc:HGNC:6439]	12	52644558	52652211	protein_coding	Keratin
ENSG00000167768	Significant	NA	KRT1	keratin 1 [Source:HGNC Symbol;Acc:HGNC:6412]	12	52674736	52680407	protein_coding	Keratin
ENSG00000189182	Significant	NA	KRT77	keratin 77 [Source:HGNC Symbol;Acc:HGNC:20411]	12	52689626	52703524	protein_coding	Keratin
ENSG00000257700	NA	NA		novel transcript, antisense to KRT77	12	52692605	52696788	lncRNA	Other
ENSG00000257402	NA	NA	KRT126P	keratin 126 pseudogene [Source:HGNC Symbol;Acc:HGNC:32970]	12	52715567	52721655	unprocessed_pseudogene	Keratin
ENSG00000258036	NA	NA	KRT125P	keratin 125 pseudogene [Source:HGNC Symbol;Acc:HGNC:48875]	12	52729517	52736142	unprocessed_pseudogene	Keratin
ENSG00000257616	NA	NA		DEAD (Asp-Glu-Ala-Asp) box polypeptide 23 (DDX23) pseudogene	12	52730425	52732865	processed_pseudogene	Other
ENSG00000257343	NA	NA		keratin pseudogene	12	52746596	52748308	unprocessed_pseudogene	Other
ENSG00000257675	NA	NA	BTBD10P1	BTB domain containing 10 pseudogene 1 [Source:HGNC Symbol;Acc:HGNC:51540]	12	52748776	52750127	processed_pseudogene	Other
ENSG00000257125	NA	NA	KRT127P	keratin 127 pseudogene [Source:HGNC Symbol;Acc:HGNC:40019]	12	52751978	52753821	unprocessed_pseudogene	Keratin
ENSG00000258071	NA	NA	ARL2BPP2	ADP ribosylation factor like GTPase 2 binding protein pseudogene 2 [Source:HGNC Symbol;Acc:HGNC:31036]	12	52763405	52763893	processed_pseudogene	Other
ENSG00000185069	NA	NA	KRT76	keratin 76 [Source:HGNC Symbol;Acc:HGNC:24430]	12	52768155	52777345	protein_coding	Keratin
ENSG00000257404	NA	NA		ribosomal protein S28 (RPS28) pseudogene	12	52782650	52782839	processed_pseudogene	Other
ENSG00000186442	NA	NA	KRT3	keratin 3 [Source:HGNC Symbol;Acc:HGNC:6440]	12	52789685	52796117	protein_coding	Keratin
ENSG00000170477	NA	NA	KRT4	keratin 4 [Source:HGNC Symbol;Acc:HGNC:6441]	12	52806549	52814116	protein_coding	Keratin
ENSG00000185640	NA	NA	KRT79	keratin 79 [Source:HGNC Symbol;Acc:HGNC:28930]	12	52821408	52834311	protein_coding	Keratin
ENSG00000257389	NA	NA		ribosomal protein S26 (RPS26) pseudogene	12	52837403	52837739	processed_pseudogene	Other
ENSG00000170423	NA	NA	KRT78	keratin 78 [Source:HGNC Symbol;Acc:HGNC:28926]	12	52837804	52849092	protein_coding	Keratin
ENSG00000241146	NA	NA	RPL7P41	ribosomal protein L7 pseudogene 41 [Source:HGNC Symbol;Acc:HGNC:36297]	12	52885429	52886385	processed_pseudogene	Other
ENSG00000170421	NA	NA	KRT8	keratin 8 [Source:HGNC Symbol;Acc:HGNC:6446]	12	52897187	52949954	protein_coding	Keratin
ENSG00000111057	NA	NA	KRT18	keratin 18 [Source:HGNC Symbol;Acc:HGNC:6430]	12	52948871	52952906	protein_coding	Keratin
ENSG00000243708	Significant	Significant	PLA2G4B	phospholipase A2 group IVB [Source:HGNC Symbol;Acc:HGNC:9036]	15	41837775	41848147	protein_coding	Phospholipase
ENSG00000137877	Significant	Significant	SPTBN5	spectrin beta, non-erythrocytic 5 [Source:HGNC Symbol;Acc:HGNC:15680]	15	41848146	41894053	protein_coding	Phospholipase
ENSG00000174171	NA	NA		novel transcript, antisense to SPTBN5	15	41892777	41899528	lncRNA	Phospholipase
ENSG00000103966	NA	NA	EHD4	EH domain containing 4 [Source:HGNC Symbol;Acc:HGNC:3245]	15	41895933	41972557	protein_coding	Phospholipase
ENSG00000259883	NA	NA	EHD4-AS1	EHD4 antisense RNA 1 [Source:HGNC Symbol;Acc:HGNC:51418]	15	41921417	41929286	lncRNA	Phospholipase
ENSG00000246740	Significant	NA	PLA2G4E-AS1	PLA2G4E antisense RNA 1 [Source:HGNC Symbol;Acc:HGNC:51419]	15	41972763	41999094	lncRNA	Phospholipase
ENSG00000188089	Significant	NA	PLA2G4E	phospholipase A2 group IVE [Source:HGNC Symbol;Acc:HGNC:24791]	15	41981582	42051190	protein_coding	Phospholipase
ENSG00000257797	Significant	NA		novel transcript, antisense to PLA2G4E	15	42006132	42010117	lncRNA	Phospholipase
ENSG00000159337	Significant	NA	PLA2G4D	phospholipase A2 group IVD [Source:HGNC Symbol;Acc:HGNC:30038]	15	42067009	42094562	protein_coding	Phospholipase
ENSG00000168907	NA	NA	PLA2G4F	phospholipase A2 group IVF [Source:HGNC Symbol;Acc:HGNC:27396]	15	42139034	42156636	protein_coding	Phospholipase
ENSG00000166634	Significant	NA	SERPINB12	serpin family B member 12 [Source:HGNC Symbol;Acc:HGNC:14220]	18	63556160	63567011	protein_coding	SERPINs
ENSG00000197641	Significant	Significant	SERPINB13	serpin family B member 13 [Source:HGNC Symbol;Acc:HGNC:8944]	18	63586989	63604639	protein_coding	SERPINs
ENSG00000206073	Significant	NA	SERPINB4	serpin family B member 4 [Source:HGNC Symbol;Acc:HGNC:10570]	18	63637259	63644256	protein_coding	SERPINs
ENSG00000206072	NA	Significant	SERPINB11	serpin family B member 11 [Source:HGNC Symbol;Acc:HGNC:14221]	18	63647579	63726432	protein_coding	SERPINs
ENSG00000057149	Significant	NA	SERPINB3	serpin family B member 3 [Source:HGNC Symbol;Acc:HGNC:10569]	18	63655197	63661893	protein_coding	SERPINs
ENSG00000166396	NA	NA	SERPINB7	serpin family B member 7 [Source:HGNC Symbol;Acc:HGNC:13902]	18	63752935	63805376	protein_coding	SERPINs
ENSG00000197632	NA	NA	SERPINB2	serpin family B member 2 [Source:HGNC Symbol;Acc:HGNC:8584]	18	63871692	63903888	protein_coding	SERPINs
ENSG00000242550	Significant	NA	SERPINB10	serpin family B member 10 [Source:HGNC Symbol;Acc:HGNC:8942]	18	63897174	63936111	protein_coding	SERPINs
ENSG00000221887	NA	Significant	HMSD	histocompatibility minor serpin domain containing [Source:HGNC Symbol;Acc:HGNC:23037]	18	63949301	63981774	protein_coding	Other
ENSG00000166401	NA	NA	SERPINB8	serpin family B member 8 [Source:HGNC Symbol;Acc:HGNC:8952]	18	63970029	64019779	protein_coding	SERPINs
ENSG00000167748	NA	NA	KLK1	kallikrein 1 [Source:HGNC Symbol;Acc:HGNC:6357]	19	50819146	50823787	protein_coding	KLKs
ENSG00000174562	NA	NA	KLK15	kallikrein related peptidase 15 [Source:HGNC Symbol;Acc:HGNC:20453]	19	50825289	50837213	protein_coding	KLKs
ENSG00000142515	NA	NA	KLK3	kallikrein related peptidase 3 [Source:HGNC Symbol;Acc:HGNC:6364]	19	50854915	50860764	protein_coding	KLKs
ENSG00000167751	NA	NA	KLK2	kallikrein related peptidase 2 [Source:HGNC Symbol;Acc:HGNC:6363]	19	50861568	50880567	protein_coding	KLKs
ENSG00000167749	NA	NA	KLK4	kallikrein related peptidase 4 [Source:HGNC Symbol;Acc:HGNC:6365]	19	50906352	50910738	protein_coding	KLKs
ENSG00000167754	NA	NA	KLK5	kallikrein related peptidase 5 [Source:HGNC Symbol;Acc:HGNC:6366]	19	50943303	50953093	protein_coding	KLKs
ENSG00000167755	Significant	Significant	KLK6	kallikrein related peptidase 6 [Source:HGNC Symbol;Acc:HGNC:6367]	19	50958631	50969673	protein_coding	KLKs
ENSG00000169035	NA	NA	KLK7	kallikrein related peptidase 7 [Source:HGNC Symbol;Acc:HGNC:6368]	19	50976468	50984099	protein_coding	KLKs
ENSG00000129455	Significant	NA	KLK8	kallikrein related peptidase 8 [Source:HGNC Symbol;Acc:HGNC:6369]	19	50996007	51002711	protein_coding	KLKs
ENSG00000269741	Significant	NA		novel transcript	19	50996018	51009581	protein_coding	KLKs
ENSG00000213022	NA	NA	KLK9	kallikrein related peptidase 9 [Source:HGNC Symbol;Acc:HGNC:6370]	19	51002508	51009634	protein_coding	KLKs
ENSG00000129451	Significant	NA	KLK10	kallikrein related peptidase 10 [Source:HGNC Symbol;Acc:HGNC:6358]	19	51012739	51020175	protein_coding	KLKs
ENSG00000167757	NA	NA	KLK11	kallikrein related peptidase 11 [Source:HGNC Symbol;Acc:HGNC:6359]	19	51022216	51028039	protein_coding	KLKs
ENSG00000186474	NA	NA	KLK12	kallikrein related peptidase 12 [Source:HGNC Symbol;Acc:HGNC:6360]	19	51029092	51035230	protein_coding	KLKs
ENSG00000167759	Significant	NA	KLK13	kallikrein related peptidase 13 [Source:HGNC Symbol;Acc:HGNC:6361]	19	51055626	51065114	protein_coding	KLKs
ENSG00000129437	NA	Significant	KLK14	kallikrein related peptidase 14 [Source:HGNC Symbol;Acc:HGNC:6362]	19	51077495	51084245	protein_coding	KLKs
